# Supplementary material for: Regulome analysis in B-acute lymphoblastic leukemia exposes Core Binding Factor addiction as a therapeutic vulnerability
Source: Nat Commun. 2022 Nov 21;13:7124. doi: 10.1038/s41467-022-34653-3 (PMC9678885; doi:10.1038/s41467-022-34653-3)
Supplement: Supplementary file 4 — Source Data [file 41467_2022_34653_MOESM4_ESM.xlsx]

## Sheet: Figure 1B
MOTIF_INDEX	MOTIF_SOURCE	MOTIF_ID	ALT_ID	CONSENSUS	WIDTH	SITES	E-VALUE	E-VALUE_SOURCE	MOST_SIMILAR_MOTIF_SOURCE	MOST_SIMILAR_MOTIF	URL
1	MEME	TWWWVAAAAAWAAAAWMAAAWRWWDDAAW	MEME-1	TWWWVAAAAAWAAAAWMAAAWRWWDDAAW	29	813	1.1e-164	MEME	db/JASPAR/JASPAR2018_CORE_vertebrates_non-redundant.meme	MA1125.1 (ZNF384)	http://jaspar2018.genereg.net/matrix/MA1125.1
2	DREME	ACCRCR	DREME-1	ACCRCR	6	2464	4e-119	DREME	db/EUKARYOTE/jolma2013.meme	RUNX3_full	http://floresta.eead.csic.es/footprintdb/index.php?db=HumanTF:1.0&motif=RUNX3_full
3	MEME	SGCGGCGGSGGCGGSGGCGGS	MEME-2	SGCGGCGGSGGCGGSGGCGGS	21	1000	2.5e-99	MEME	db/JASPAR/JASPAR2018_CORE_vertebrates_non-redundant.meme	MA0516.1 (SP2)	http://jaspar2018.genereg.net/matrix/MA0516.1
4	DREME	MGGAAR	DREME-2	MGGAAR	6	2723	3.2e-93	DREME	db/MOUSE/uniprobe_mouse.meme	UP00090_1 (Elf3_primary)	http://the_brain.bwh.harvard.edu/uniprobe/details2.php?id=00090
5	db/JASPAR/JASPAR2018_CORE_vertebrates_non-redundant.meme	MA0511.2	RUNX2	WAACCGCAA	9	4990	3.7e-69	CENTRIMO			http://jaspar2018.genereg.net/matrix/MA0511.2
6	db/EUKARYOTE/jolma2013.meme	RUNX2_DBD_3		WAACCGCAA	9	5106	1.3e-66	CENTRIMO			http://floresta.eead.csic.es/footprintdb/index.php?db=HumanTF:1.0&motif=RUNX2_DBD_3
7	db/EUKARYOTE/jolma2013.meme	RUNX3_DBD_2		WAACCGCAAA	10	4990	1.6e-66	CENTRIMO			http://floresta.eead.csic.es/footprintdb/index.php?db=HumanTF:1.0&motif=RUNX3_DBD_2
8	MEME	CYCYTCCYCCYCCYCCCYCCC	MEME-3	CYCYTCCYCCYCCYCCCYCCC	21	784	1.1e-54	MEME	db/JASPAR/JASPAR2018_CORE_vertebrates_non-redundant.meme	MA0528.1 (ZNF263)	http://jaspar2018.genereg.net/matrix/MA0528.1
9	db/JASPAR/JASPAR2018_CORE_vertebrates_non-redundant.meme	MA0684.1	RUNX3	WAACCRCAAA	10	5056	2.4e-52	CENTRIMO			http://jaspar2018.genereg.net/matrix/MA0684.1
10	MEME	MAACCACAGVM	MEME-4	MAACCACAGVM	11	713	6.5e-50	MEME	db/JASPAR/JASPAR2018_CORE_vertebrates_non-redundant.meme	MA0002.2 (RUNX1)	http://jaspar2018.genereg.net/matrix/MA0002.2
11	db/EUKARYOTE/jolma2013.meme	RUNX3_full		WAACCRCAAA	10	5139	6.2e-49	CENTRIMO			http://floresta.eead.csic.es/footprintdb/index.php?db=HumanTF:1.0&motif=RUNX3_full
12	DREME	CCDCCKCC	DREME-3	CCDCCKCC	8	1442	5.1e-45	DREME	db/JASPAR/JASPAR2018_CORE_vertebrates_non-redundant.meme	MA0079.3 (SP1)	http://jaspar2018.genereg.net/matrix/MA0079.3
13	db/EUKARYOTE/jolma2013.meme	RUNX3_DBD_3		HRACCGCARWAACCRCAR	18	2933	5.7e-35	CENTRIMO			http://floresta.eead.csic.es/footprintdb/index.php?db=HumanTF:1.0&motif=RUNX3_DBD_3
14	DREME	CTGYGGS	DREME-4	CTGYGGS	7	1647	4.5e-33	DREME
15	db/EUKARYOTE/jolma2013.meme	RUNX2_DBD_2		WRACCGCADWAACCGCAD	18	2740	1.6e-32	CENTRIMO			http://floresta.eead.csic.es/footprintdb/index.php?db=HumanTF:1.0&motif=RUNX2_DBD_2
16	db/EUKARYOTE/jolma2013.meme	RUNX3_DBD_1		WRACCGCAAACCGCAR	16	3326	1.9e-25	CENTRIMO			http://floresta.eead.csic.es/footprintdb/index.php?db=HumanTF:1.0&motif=RUNX3_DBD_1
17	db/EUKARYOTE/jolma2013.meme	RUNX2_DBD_1		WRACCGCAAACCGCAR	16	3836	1.9e-24	CENTRIMO			http://floresta.eead.csic.es/footprintdb/index.php?db=HumanTF:1.0&motif=RUNX2_DBD_1
18	db/JASPAR/JASPAR2018_CORE_vertebrates_non-redundant.meme	MA0002.2	RUNX1	BBYTGTGGTTT	11	5782	4.9e-23	CENTRIMO			http://jaspar2018.genereg.net/matrix/MA0002.2
19	MEME	YTTCCTSY	MEME-5	YTTCCTSY	8	1000	8e-23	MEME	db/EUKARYOTE/jolma2013.meme	SPIC_full	http://floresta.eead.csic.es/footprintdb/index.php?db=HumanTF:1.0&motif=SPIC_full
20	DREME	RGRAA	DREME-5	RGRAA	5	4304	4.2e-21	DREME
21	DREME	CAKCTGY	DREME-6	CAKCTGY	7	719	3.2e-18	DREME	db/EUKARYOTE/jolma2013.meme	Ascl2_DBD	http://floresta.eead.csic.es/footprintdb/index.php?db=HumanTF:1.0&motif=Ascl2_DBD
22	DREME	GCRGCSGC	DREME-12	GCRGCSGC	8	480	6.6e-18	DREME	db/EUKARYOTE/jolma2013.meme	NHLH1_DBD	http://floresta.eead.csic.es/footprintdb/index.php?db=HumanTF:1.0&motif=NHLH1_DBD
23	DREME	AYGTGG	DREME-7	AYGTGG	6	516	3.3e-16	DREME
24	DREME	CCCCDCCC	DREME-8	CCCCDCCC	8	893	2.3e-15	DREME	db/JASPAR/JASPAR2018_CORE_vertebrates_non-redundant.meme	MA0079.3 (SP1)	http://jaspar2018.genereg.net/matrix/MA0079.3
25	db/JASPAR/JASPAR2018_CORE_vertebrates_non-redundant.meme	MA1100.1	ASCL1	VSAGCAGCTGSNN	13	5259	2.8e-13	CENTRIMO			http://jaspar2018.genereg.net/matrix/MA1100.1
26	db/JASPAR/JASPAR2018_CORE_vertebrates_non-redundant.meme	MA0506.1	NRF1	GCGCVTGCGCR	11	3207	1e-12	CENTRIMO			http://jaspar2018.genereg.net/matrix/MA0506.1
27	db/JASPAR/JASPAR2018_CORE_vertebrates_non-redundant.meme	MA0760.1	ERF	ACCGGAAGTR	10	4482	1.8e-12	CENTRIMO			http://jaspar2018.genereg.net/matrix/MA0760.1
28	db/JASPAR/JASPAR2018_CORE_vertebrates_non-redundant.meme	MA0475.2	FLI1	ACCGGAARTR	10	4160	7.7e-12	CENTRIMO			http://jaspar2018.genereg.net/matrix/MA0475.2
29	db/EUKARYOTE/jolma2013.meme	FLI1_DBD_1		ACCGGAARTV	10	5253	7.9e-12	CENTRIMO			http://floresta.eead.csic.es/footprintdb/index.php?db=HumanTF:1.0&motif=FLI1_DBD_1
30	db/EUKARYOTE/jolma2013.meme	GABPA_full		ACCGGAAGTR	10	4298	1e-11	CENTRIMO			http://floresta.eead.csic.es/footprintdb/index.php?db=HumanTF:1.0&motif=GABPA_full
31	db/EUKARYOTE/jolma2013.meme	ERG_full_1		ACCGGAARTR	10	4847	1.2e-11	CENTRIMO			http://floresta.eead.csic.es/footprintdb/index.php?db=HumanTF:1.0&motif=ERG_full_1
32	db/JASPAR/JASPAR2018_CORE_vertebrates_non-redundant.meme	MA0062.2	Gabpa	CCGGAAGTGVV	11	4722	1.7e-11	CENTRIMO			http://jaspar2018.genereg.net/matrix/MA0062.2
33	db/JASPAR/JASPAR2018_CORE_vertebrates_non-redundant.meme	MA0076.2	ELK4	BCRCTTCCGGB	11	4909	2.7e-11	CENTRIMO			http://jaspar2018.genereg.net/matrix/MA0076.2
34	db/EUKARYOTE/jolma2013.meme	NHLH1_full		CGCAGCTGCK	10	4264	2.8e-11	CENTRIMO			http://floresta.eead.csic.es/footprintdb/index.php?db=HumanTF:1.0&motif=NHLH1_full
35	db/EUKARYOTE/jolma2013.meme	ERG_DBD_1		ACCGGAARTV	10	5102	4.9e-11	CENTRIMO			http://floresta.eead.csic.es/footprintdb/index.php?db=HumanTF:1.0&motif=ERG_DBD_1
36	db/JASPAR/JASPAR2018_CORE_vertebrates_non-redundant.meme	MA0474.2	ERG	ACCGGAARTV	10	5025	5.9e-11	CENTRIMO			http://jaspar2018.genereg.net/matrix/MA0474.2
37	db/EUKARYOTE/jolma2013.meme	ELK4_DBD		ACCGGAARTV	10	4893	7.6e-11	CENTRIMO			http://floresta.eead.csic.es/footprintdb/index.php?db=HumanTF:1.0&motif=ELK4_DBD
38	db/EUKARYOTE/jolma2013.meme	ERF_DBD		ACCGGAAGTR	10	4580	8.4e-11	CENTRIMO			http://floresta.eead.csic.es/footprintdb/index.php?db=HumanTF:1.0&motif=ERF_DBD
39	db/EUKARYOTE/jolma2013.meme	ETS1_full_1		ACCGGAARYV	10	5292	9.9e-11	CENTRIMO			http://floresta.eead.csic.es/footprintdb/index.php?db=HumanTF:1.0&motif=ETS1_full_1
40	db/EUKARYOTE/jolma2013.meme	FLI1_full_1		ACCGGAARTR	10	4311	2.1e-10	CENTRIMO			http://floresta.eead.csic.es/footprintdb/index.php?db=HumanTF:1.0&motif=FLI1_full_1
41	db/EUKARYOTE/jolma2013.meme	ELK1_DBD_1		ACCGGAAGTD	10	4923	2.2e-10	CENTRIMO			http://floresta.eead.csic.es/footprintdb/index.php?db=HumanTF:1.0&motif=ELK1_DBD_1
42	db/MOUSE/uniprobe_mouse.meme	UP00099_1	Ascl2_primary	NKYARCAGCTGCYVHHK	17	5374	2.4e-10	CENTRIMO			http://the_brain.bwh.harvard.edu/uniprobe/details2.php?id=00099
43	db/JASPAR/JASPAR2018_CORE_vertebrates_non-redundant.meme	MA0028.2	ELK1	ACCGGAAGTR	10	2899	4e-10	CENTRIMO			http://jaspar2018.genereg.net/matrix/MA0028.2
44	db/JASPAR/JASPAR2018_CORE_vertebrates_non-redundant.meme	MA0156.2	FEV	ACCGGAAGTN	10	4999	1.1e-09	CENTRIMO			http://jaspar2018.genereg.net/matrix/MA0156.2
45	db/EUKARYOTE/jolma2013.meme	FEV_DBD		ACCGGAAGTN	10	5078	2e-09	CENTRIMO			http://floresta.eead.csic.es/footprintdb/index.php?db=HumanTF:1.0&motif=FEV_DBD
46	db/EUKARYOTE/jolma2013.meme	ELK1_DBD_2		ACCGGAAGTR	10	3171	2.4e-09	CENTRIMO			http://floresta.eead.csic.es/footprintdb/index.php?db=HumanTF:1.0&motif=ELK1_DBD_2
47	DREME	TRTTTW	DREME-9	TRTTTW	6	755	2.7e-09	DREME
48	db/JASPAR/JASPAR2018_CORE_vertebrates_non-redundant.meme	MA0750.2	ZBTB7A	NVCCGGAAGTGSV	13	5851	2.7e-09	CENTRIMO			http://jaspar2018.genereg.net/matrix/MA0750.2
49	db/JASPAR/JASPAR2018_CORE_vertebrates_non-redundant.meme	MA0048.2	NHLH1	CGCAGCTGCK	10	4013	3e-09	CENTRIMO			http://jaspar2018.genereg.net/matrix/MA0048.2
50	db/EUKARYOTE/jolma2013.meme	ETV1_DBD		ACCGGAAGTD	10	5371	3.9e-09	CENTRIMO			http://floresta.eead.csic.es/footprintdb/index.php?db=HumanTF:1.0&motif=ETV1_DBD
51	db/JASPAR/JASPAR2018_CORE_vertebrates_non-redundant.meme	MA0473.2	ELF1	AACCCGGAAGTR	12	2297	5.9e-09	CENTRIMO			http://jaspar2018.genereg.net/matrix/MA0473.2
52	db/JASPAR/JASPAR2018_CORE_vertebrates_non-redundant.meme	MA0761.1	ETV1	ACCGGAAGTD	10	5333	8.7e-09	CENTRIMO			http://jaspar2018.genereg.net/matrix/MA0761.1
53	db/JASPAR/JASPAR2018_CORE_vertebrates_non-redundant.meme	MA0098.3	ETS1	ACCGGAARTR	10	4994	9.4e-09	CENTRIMO			http://jaspar2018.genereg.net/matrix/MA0098.3
54	db/EUKARYOTE/jolma2013.meme	ETS1_DBD_1		ACCGGAARTR	10	5067	1.1e-08	CENTRIMO			http://floresta.eead.csic.es/footprintdb/index.php?db=HumanTF:1.0&motif=ETS1_DBD_1
55	db/EUKARYOTE/jolma2013.meme	NHLH1_DBD		CGCAGCTGCS	10	4578	1.2e-08	CENTRIMO			http://floresta.eead.csic.es/footprintdb/index.php?db=HumanTF:1.0&motif=NHLH1_DBD
56	db/EUKARYOTE/jolma2013.meme	ELK1_full_1		ACCGGAAGTD	10	3548	1.9e-08	CENTRIMO			http://floresta.eead.csic.es/footprintdb/index.php?db=HumanTF:1.0&motif=ELK1_full_1
57	db/EUKARYOTE/jolma2013.meme	Elk3_DBD		ACCGGAAGTD	10	3425	2.6e-08	CENTRIMO			http://floresta.eead.csic.es/footprintdb/index.php?db=HumanTF:1.0&motif=Elk3_DBD
58	db/EUKARYOTE/jolma2013.meme	ELF1_DBD		AACCCGGAAGTR	12	2623	7e-08	CENTRIMO			http://floresta.eead.csic.es/footprintdb/index.php?db=HumanTF:1.0&motif=ELF1_DBD
59	db/JASPAR/JASPAR2018_CORE_vertebrates_non-redundant.meme	MA0759.1	ELK3	ACCGGAAGTD	10	4933	1.1e-07	CENTRIMO			http://jaspar2018.genereg.net/matrix/MA0759.1
60	DREME	ACGTSAY	DREME-10	ACGTSAY	7	169	1.3e-07	DREME	db/JASPAR/JASPAR2018_CORE_vertebrates_non-redundant.meme	MA0604.1 (Atf1)	http://jaspar2018.genereg.net/matrix/MA0604.1
61	db/EUKARYOTE/jolma2013.meme	ELK3_DBD		ACCGGAAGTD	10	5003	1.7e-07	CENTRIMO			http://floresta.eead.csic.es/footprintdb/index.php?db=HumanTF:1.0&motif=ELK3_DBD
62	db/EUKARYOTE/jolma2013.meme	HINFP1_full_1		CARCGTCCGCKN	12	3753	3.5e-07	CENTRIMO			http://floresta.eead.csic.es/footprintdb/index.php?db=HumanTF:1.0&motif=HINFP1_full_1
63	db/MOUSE/uniprobe_mouse.meme	UP00065_2	Zfp161_secondary	GYCGCGCARNGCRN	14	3776	4.5e-07	CENTRIMO			http://the_brain.bwh.harvard.edu/uniprobe/details2.php?id=00065
64	db/EUKARYOTE/jolma2013.meme	ETV4_DBD		ACCGGAAGTR	10	5485	4.9e-07	CENTRIMO			http://floresta.eead.csic.es/footprintdb/index.php?db=HumanTF:1.0&motif=ETV4_DBD
65	db/EUKARYOTE/jolma2013.meme	ETV5_DBD		ACCGGAWGYN	10	5759	6.3e-07	CENTRIMO			http://floresta.eead.csic.es/footprintdb/index.php?db=HumanTF:1.0&motif=ETV5_DBD
66	db/JASPAR/JASPAR2018_CORE_vertebrates_non-redundant.meme	MA0131.2	HINFP	CARCGTCCGCKN	12	3692	9.5e-07	CENTRIMO			http://jaspar2018.genereg.net/matrix/MA0131.2
67	db/JASPAR/JASPAR2018_CORE_vertebrates_non-redundant.meme	MA0765.1	ETV5	ACCGGAWGYN	10	5748	9.5e-07	CENTRIMO			http://jaspar2018.genereg.net/matrix/MA0765.1
68	db/JASPAR/JASPAR2018_CORE_vertebrates_non-redundant.meme	MA0764.1	ETV4	ACCGGAAGTR	10	5429	1.6e-06	CENTRIMO			http://jaspar2018.genereg.net/matrix/MA0764.1
69	db/EUKARYOTE/jolma2013.meme	NRF1_full		YGCGCATGCGCA	12	938	5.4e-06	CENTRIMO			http://floresta.eead.csic.es/footprintdb/index.php?db=HumanTF:1.0&motif=NRF1_full
70	DREME	CYGGGA	DREME-11	CYGGGA	6	1066	7e-06	DREME	db/JASPAR/JASPAR2018_CORE_vertebrates_non-redundant.meme	MA0144.2 (STAT3)	http://jaspar2018.genereg.net/matrix/MA0144.2
71	db/JASPAR/JASPAR2018_CORE_vertebrates_non-redundant.meme	MA0763.1	ETV3	ACCGGAAGTR	10	4848	7.4e-06	CENTRIMO			http://jaspar2018.genereg.net/matrix/MA0763.1
72	db/EUKARYOTE/jolma2013.meme	ETV3_DBD		ACCGGAAGTR	10	4894	9.6e-06	CENTRIMO			http://floresta.eead.csic.es/footprintdb/index.php?db=HumanTF:1.0&motif=ETV3_DBD
73	db/JASPAR/JASPAR2018_CORE_vertebrates_non-redundant.meme	MA0500.1	Myog	RRCAGCTGSNV	11	3240	1e-05	CENTRIMO			http://jaspar2018.genereg.net/matrix/MA0500.1
74	db/JASPAR/JASPAR2018_CORE_vertebrates_non-redundant.meme	MA0641.1	ELF4	AACCCGGAAGTR	12	2565	1e-05	CENTRIMO			http://jaspar2018.genereg.net/matrix/MA0641.1
75	db/JASPAR/JASPAR2018_CORE_vertebrates_non-redundant.meme	MA0816.1	Ascl2	ARCAGCTGCY	10	4558	3.1e-05	CENTRIMO			http://jaspar2018.genereg.net/matrix/MA0816.1
76	db/JASPAR/JASPAR2018_CORE_vertebrates_non-redundant.meme	MA0499.1	Myod1	NSCAGCTGYYNYB	13	3601	4.5e-05	CENTRIMO			http://jaspar2018.genereg.net/matrix/MA0499.1
77	db/EUKARYOTE/jolma2013.meme	ZBTB7A_DBD		BGCGACCACCGA	12	4368	5.7e-05	CENTRIMO			http://floresta.eead.csic.es/footprintdb/index.php?db=HumanTF:1.0&motif=ZBTB7A_DBD
78	db/EUKARYOTE/jolma2013.meme	Ascl2_DBD		ARCAGCTGCY	10	4671	9.8e-05	CENTRIMO			http://floresta.eead.csic.es/footprintdb/index.php?db=HumanTF:1.0&motif=Ascl2_DBD
79	db/JASPAR/JASPAR2018_CORE_vertebrates_non-redundant.meme	MA0645.1	ETV6	MSCGGAAGTR	10	5361	0.00011	CENTRIMO			http://jaspar2018.genereg.net/matrix/MA0645.1
80	DREME	CRTGCGCA	DREME-13	CRTGCGCA	8	72	0.00026	DREME	db/EUKARYOTE/jolma2013.meme	NRF1_full	http://floresta.eead.csic.es/footprintdb/index.php?db=HumanTF:1.0&motif=NRF1_full
81	db/JASPAR/JASPAR2018_CORE_vertebrates_non-redundant.meme	MA0762.1	ETV2	AACCGGAAATR	11	3179	0.00032	CENTRIMO			http://jaspar2018.genereg.net/matrix/MA0762.1
82	db/JASPAR/JASPAR2018_CORE_vertebrates_non-redundant.meme	MA0521.1	Tcf12	RACAGCTGSNV	11	3303	0.00047	CENTRIMO			http://jaspar2018.genereg.net/matrix/MA0521.1
83	db/EUKARYOTE/jolma2013.meme	ETV6_full_2		MSCGGAAGTR	10	5443	0.00048	CENTRIMO			http://floresta.eead.csic.es/footprintdb/index.php?db=HumanTF:1.0&motif=ETV6_full_2
84	db/JASPAR/JASPAR2018_CORE_vertebrates_non-redundant.meme	MA1102.1	CTCFL	CRSCAGGGGGCRSB	14	4716	0.00061	CENTRIMO			http://jaspar2018.genereg.net/matrix/MA1102.1
85	db/EUKARYOTE/jolma2013.meme	ELF4_full		AACCCGGAAGTR	12	2780	0.00084	CENTRIMO			http://floresta.eead.csic.es/footprintdb/index.php?db=HumanTF:1.0&motif=ELF4_full
86	db/JASPAR/JASPAR2018_CORE_vertebrates_non-redundant.meme	MA0646.1	GCM1	BATGCGGGTAC	11	3628	0.0016	CENTRIMO			http://jaspar2018.genereg.net/matrix/MA0646.1
87	DREME	CTGYCTC	DREME-14	CTGYCTC	7	434	0.0016	DREME
88	db/EUKARYOTE/jolma2013.meme	ETV2_DBD		AACCGGAAATR	11	3454	0.0029	CENTRIMO			http://floresta.eead.csic.es/footprintdb/index.php?db=HumanTF:1.0&motif=ETV2_DBD
89	db/EUKARYOTE/jolma2013.meme	GCM1_full_2		BATGCGGGTAC	11	3766	0.0032	CENTRIMO			http://floresta.eead.csic.es/footprintdb/index.php?db=HumanTF:1.0&motif=GCM1_full_2
90	DREME	ATCTCGGY	DREME-15	ATCTCGGY	8	29	0.0092	DREME
91	DREME	TTWTAWA	DREME-18	TTWTAWA	7	129	0.01	DREME
92	DREME	CTGGGGA	DREME-16	CTGGGGA	7	238	0.012	DREME	db/JASPAR/JASPAR2018_CORE_vertebrates_non-redundant.meme	MA0056.1 (MZF1)	http://jaspar2018.genereg.net/matrix/MA0056.1
93	DREME	AGATGGMG	DREME-17	AGATGGMG	8	67	0.017	DREME	db/JASPAR/JASPAR2018_CORE_vertebrates_non-redundant.meme	MA0095.2 (YY1)	http://jaspar2018.genereg.net/matrix/MA0095.2
94	db/EUKARYOTE/jolma2013.meme	HEY2_DBD		GRCACGTGCC	10	3906	0.027	CENTRIMO			http://floresta.eead.csic.es/footprintdb/index.php?db=HumanTF:1.0&motif=HEY2_DBD
95	db/MOUSE/uniprobe_mouse.meme	UP00013_1	Gabpa_primary	MNWWACCGGAAGTDNNN	17	3703	0.029	CENTRIMO			http://the_brain.bwh.harvard.edu/uniprobe/details2.php?id=00013
96	db/JASPAR/JASPAR2018_CORE_vertebrates_non-redundant.meme	MA0686.1	SPDEF	AMCCGGATGTR	11	2336	0.034	CENTRIMO			http://jaspar2018.genereg.net/matrix/MA0686.1
97	db/EUKARYOTE/jolma2013.meme	EGR2_DBD		MCGCCCACGCA	11	2998	0.04	CENTRIMO			http://floresta.eead.csic.es/footprintdb/index.php?db=HumanTF:1.0&motif=EGR2_DBD
98	db/EUKARYOTE/jolma2013.meme	ZIC1_full		GACCCCCYGCTGTG	14	1696	0.05	CENTRIMO			http://floresta.eead.csic.es/footprintdb/index.php?db=HumanTF:1.0&motif=ZIC1_full

## Sheet: Figure 1D
Peak	NearestGene	DistanceToTSS	LocationRelativeToGene
chr1_1677542_1678041	SLC35E2B	14753	inside
chr1_2028032_2028531	GABRD	8702	inside
chr1_2227321_2227820	SKI	498	upstream
chr1_2300915_2301414	SKI	72595	inside
chr1_8427467_8427966	RERE-AS1	2821	inside
chr1_8847934_8848433	RERE	487	inside
chr1_9426167_9426666	LINC02606	13897	inside
chr1_11407359_11407858	DISP3	71296	upstream
chr1_16162263_16162762	EPHA2	6193	upstream
chr1_17009619_17010118	ATP13A2	1809	inside
chr1_17013646_17014145	ATP13A2	1717	upstream
chr1_17212621_17213120	PADI2	93169	upstream
chr1_24190969_24191468	IFNLR1	3009	upstream
chr1_24321539_24322038	GRHL3	2216	inside
chr1_26287426_26287925	CD52	30032	upstream
chr1_26541837_26542336	DHDDS-AS1	73822	upstream
chr1_27887098_27887597	SMPDL3B	47402	upstream
chr1_30868872_30869371	NA	NA	>100kb
chr1_30881198_30881697	SDC3	27060	inside
chr1_31423382_31423881	SERINC2	13816	inside
chr1_31505900_31506399	LINC01226	0	overlapStart
chr1_32992486_32992985	RNF19B	27800	upstream
chr1_35577599_35578098	TFAP2E	4284	inside
chr1_42931873_42932372	SLC2A1	26495	inside
chr1_52056235_52056734	BTF3L4	35	inside
chr1_61157380_61157879	NA	NA	>100kb
chr1_84690311_84690810	SSX2IP	0	overlapStart
chr1_92485738_92486237	GFI1	687	inside
chr1_94237282_94237781	ARHGAP29	37286	inside
chr1_108559801_108560300	FAM102B	0	overlapStart
chr1_108962991_108963490	CLCC1	0	overlapStart
chr1_110787154_110787653	CD53	83534	upstream
chr1_111203647_111204146	DENND2D	388	inside
chr1_116769496_116769995	NA	NA	>100kb
chr1_149997520_149998019	OTUD7B	12706	inside
chr1_151157126_151157625	TNFAIP8L2-SCNM1	461	inside
chr1_153292553_153293052	S100A9	64801	upstream
chr1_153293715_153294214	S100A9	63639	upstream
chr1_153339805_153340304	PGLYRP4	8536	inside
chr1_154999230_154999729	ZBTB7B	2900	upstream
chr1_155084873_155085372	EFNA3	21124	inside
chr1_155166657_155167156	TRIM46	6630	upstream
chr1_155976044_155976543	ARHGEF2	14668	inside
chr1_156096893_156097392	LMNA	14319	inside
chr1_156126980_156127479	SEMA4A	19886	upstream
chr1_156504802_156505301	MEF2D	4022	upstream
chr1_156504949_156505448	MEF2D	4169	upstream
chr1_158285794_158286293	CD1C	3629	upstream
chr1_160837398_160837897	CD244	24989	inside
chr1_165392897_165393396	LMX1A	36181	upstream
chr1_165871394_165871893	MIR3658	36027	upstream
chr1_167708812_167709311	MPZL1	12638	upstream
chr1_172906754_172907253	NA	NA	>100kb
chr1_182484477_182484976	RGSL1	75284	inside
chr1_182616066_182616565	LINC01686	811	inside
chr1_198681664_198682163	NA	NA	>100kb
chr1_199041472_199041971	LINC01222	20434	upstream
chr1_202484048_202484547	NA	NA	>100kb
chr1_203320738_203321237	LINC01136	15428	upstream
chr1_203320929_203321428	LINC01136	15619	upstream
chr1_203626371_203626870	ATP2B4	0	overlapStart
chr1_204461441_204461940	PIK3C2B	32783	inside
chr1_204516116_204516615	MDM4	0	overlapStart
chr1_205284701_205285200	DSTYK	72998	upstream
chr1_205286507_205287006	DSTYK	74804	upstream
chr1_205288209_205288708	DSTYK	76506	upstream
chr1_206563007_206563506	RASSF5	55475	inside
chr1_207890352_207890851	MIR29B2CHG	11255	upstream
chr1_224980132_224980631	DNAH14	83869	inside
chr1_230186812_230187311	NA	NA	>100kb
chr1_234522535_234523034	TARBP1	43355	upstream
chr1_234963095_234963594	LOC101927851	6467	inside
chr1_246782447_246782946	LINC01341	6566	inside
chr1_246821220_246821719	NA	NA	>100kb
chr1_247078182_247078681	ZNF670	129	inside
chr10_451015_451514	NA	NA	>100kb
chr10_629278_629777	LOC101930421	639	inside
chr10_1253744_1254243	LINC00200	93975	inside
chr10_1706712_1707211	ADARB2	30313	inside
chr10_4130697_4131196	NA	NA	>100kb
chr10_6927550_6928049	NA	NA	>100kb
chr10_7046316_7046815	NA	NA	>100kb
chr10_7508044_7508543	SFMBT2	96557	upstream
chr10_11178774_11179273	CELF2-AS2	73000	upstream
chr10_13718104_13718603	NA	NA	>100kb
chr10_30027202_30027701	JCAD	87792	inside
chr10_36534663_36535162	NA	NA	>100kb
chr10_49649251_49649750	C10orf53	29900	upstream
chr10_72248520_72249019	DDIT4	24904	upstream
chr10_72297251_72297750	ASCC1	80116	upstream
chr10_78742863_78743362	NA	NA	>100kb
chr10_78953034_78953533	NA	NA	>100kb
chr10_79137822_79138321	ZMIZ1	68855	inside
chr10_96652018_96652517	TM9SF3	64565	upstream
chr10_101061135_101061634	KAZALD1	206	upstream
chr10_101353744_101354243	BTRC	0	overlapStart
chr10_102661035_102661534	SFXN2	53003	upstream
chr10_110156770_110157269	MXI1	50335	upstream
chr10_119313582_119314081	MIR4681	63890	upstream
chr10_124601345_124601844	NA	NA	>100kb
chr10_124611807_124612306	FAM53B-AS1	91318	upstream
chr10_128062991_128063490	NA	NA	>100kb
chr10_129057837_129058336	NA	NA	>100kb
chr10_131743278_131743777	NA	NA	>100kb
chr10_132386720_132387219	PWWP2B	9948	upstream
chr10_132893726_132894225	CFAP46	48597	inside
chr10_133258954_133259453	MIR202HG	11062	upstream
chr11_355996_356495	B4GALNT4	13003	upstream
chr11_2092962_2093461	IGF2-AS	47039	upstream
chr11_7576091_7576590	LOC100506258	62446	upstream
chr11_10581393_10581892	LYVE1	29796	inside
chr11_11416547_11417046	CSNK2A3	63296	upstream
chr11_22829880_22830379	SVIP	0	overlapStart
chr11_44568926_44569425	CD82	4498	inside
chr11_46671084_46671583	ZNF408	29446	upstream
chr11_47399920_47400419	MIR4487	550	upstream
chr11_47408133_47408632	SLC39A13	1000	inside
chr11_60570855_60571354	LINC00301	44374	upstream
chr11_61161193_61161692	VPS37C	0	overlapStart
chr11_64269654_64270153	GPR137	0	overlapStart
chr11_64391030_64391529	MIR7155	49125	upstream
chr11_64744919_64745418	RASGRP2	37	inside
chr11_64764137_64764636	PYGM	4162	upstream
chr11_64764276_64764775	PYGM	4301	upstream
chr11_67277476_67277975	ANKRD13D	10571	upstream
chr11_67317467_67317966	LOC100130987	0	overlapStart
chr11_67409248_67409747	TBC1D10C	5332	inside
chr11_67436923_67437422	PTPRCAP	259	inside
chr11_67646666_67647165	ACY3	3564	inside
chr11_68141888_68142387	CHKA	20443	upstream
chr11_68328342_68328841	LRP5	15750	inside
chr11_69297195_69297694	MYEOV	3043	inside
chr11_69311844_69312343	MYEOV	17692	inside
chr11_70398450_70398949	CTTN	45	inside
chr11_70437026_70437525	NA	NA	>100kb
chr11_73154331_73154830	FCHSD2	12012	upstream
chr11_75160294_75160793	SLCO2B1	59730	inside
chr11_76626928_76627427	NA	NA	>100kb
chr11_76672515_76673014	LRRC32	1767	upstream
chr11_76674587_76675086	LRRC32	3839	upstream
chr11_86448066_86448565	NA	NA	>100kb
chr11_102452688_102453187	LOC101928424	0	overlapStart
chr11_108236496_108236995	NPAT	13857	upstream
chr11_120344211_120344710	ARHGEF12	7797	inside
chr11_122671402_122671901	UBASH3B	15679	inside
chr11_122717468_122717967	UBASH3B	61745	inside
chr11_125887457_125887956	HYLS1	3842	inside
chr11_130119010_130119509	ST14	40272	upstream
chr11_134386858_134387357	B3GAT1	24884	inside
chr12_949945_950444	ERC1	40064	upstream
chr12_1690802_1691301	FBXL14	96220	upstream
chr12_6792043_6792542	CD4	5184	inside
chr12_9647904_9648403	LOC105369728	0	overlapStart
chr12_9650715_9651214	LOC105369728	2630	upstream
chr12_13179384_13179883	EMP1	16839	upstream
chr12_31832769_31833268	H3-5	40470	upstream
chr12_46217957_46218456	SLC38A1	51494	inside
chr12_49699118_49699617	TMBIM6	8107	upstream
chr12_51323877_51324376	BIN2	291	inside
chr12_51368925_51369424	SLC4A8	21892	upstream
chr12_55926800_55927299	DGKA	19	upstream
chr12_57522598_57523097	DDIT3	860	upstream
chr12_66169789_66170288	TMBIM4	0	overlapStart
chr12_67630572_67631071	DYRK2	17266	upstream
chr12_68807735_68808234	MDM2	0	overlapStart
chr12_89733598_89734097	ATP2B1	24297	upstream
chr12_93571648_93572147	SOCS2-AS1	0	overlapStart
chr12_96193984_96194483	ELK3	0	overlapStart
chr12_105330467_105330966	KCCAT198	3449	upstream
chr12_108633543_108634042	SELPLG	0	overlapStart
chr12_111757798_111758297	ALDH2	3907	inside
chr12_113208472_113208971	TPCN1	12078	upstream
chr12_122004129_122004628	BCL7A	14793	upstream
chr12_122067849_122068348	LRRC43	99389	upstream
chr12_124380331_124380830	MIR6880	43088	upstream
chr12_124568576_124569075	NCOR2	986	upstream
chr12_124608912_124609411	NCOR2	41322	upstream
chr13_20425043_20425542	NA	NA	>100kb
chr13_20475754_20476253	MIR4499	41907	upstream
chr13_24684537_24685036	ATP12A	4125	inside
chr13_30354676_30355175	LINC00426	21969	inside
chr13_30422231_30422730	UBE2L5	0	overlapStart
chr13_42377613_42378112	LINC02341	38424	inside
chr13_58953669_58954168	NA	NA	>100kb
chr13_77326713_77327212	MYCBP2	0	overlapStart
chr13_99046144_99046643	DOCK9	39981	inside
chr13_111184695_111185194	LOC101060553	31523	upstream
chr13_113005441_113005940	F7	99847	upstream
chr13_114263548_114264047	MIR4502	9780	upstream
chr14_22070955_22071454	NA	NA	>100kb
chr14_22556254_22556753	LINC02332	308	inside
chr14_22561761_22562260	LINC02332	4698	upstream
chr14_59398858_59399357	JKAMP	85085	upstream
chr14_60753627_60754126	MNAT1	18884	inside
chr14_65791357_65791856	NA	NA	>100kb
chr14_69767473_69767972	SRSF5	40572	inside
chr14_76908633_76909132	LINC01629	50505	upstream
chr14_76961530_76962029	LINC01629	1891	inside
chr14_86296186_86296685	NA	NA	>100kb
chr14_89720553_89721052	NA	NA	>100kb
chr14_90397803_90398302	CALM1	1300	inside
chr14_91229610_91230109	NA	NA	>100kb
chr14_92677198_92677697	NA	NA	>100kb
chr14_97251464_97251963	NA	NA	>100kb
chr14_100068671_100069170	MIR342	40484	upstream
chr14_100714240_100714739	DLK1	10965	upstream
chr14_103607086_103607585	COA8	44123	inside
chr14_105174472_105174971	JAG2	6222	inside
chr14_105818005_105818504	NA	NA	>100kb
chr15_31264017_31264516	LOC283710	33178	upstream
chr15_39427118_39427617	NA	NA	>100kb
chr15_42607991_42608490	STARD9	32384	inside
chr15_55222646_55223145	RSL24D1	25596	upstream
chr15_55408327_55408826	C15orf65	0	overlapStart
chr15_58331813_58332312	LIPC	78256	upstream
chr15_59657209_59657708	GTF2A2	0	overlapStart
chr15_67083081_67083580	LOC102723493	17812	upstream
chr15_70327996_70328495	NA	NA	>100kb
chr15_70447726_70448225	NA	NA	>100kb
chr15_70492674_70493173	NA	NA	>100kb
chr15_73696964_73697463	CD276	12997	inside
chr15_74402705_74403204	CYP11A1	35058	upstream
chr15_74787401_74787900	CSK	5343	inside
chr15_74788732_74789231	MIR4513	0	overlapStart
chr15_75153538_75154037	C15orf39	41605	upstream
chr15_75347127_75347626	NEIL1	171	inside
chr15_75349835_75350334	NEIL1	2879	inside
chr15_78937008_78937507	CTSH	12066	inside
chr15_90376892_90377391	IQGAP1	10850	upstream
chr15_90657693_90658192	LINC01585	2014	upstream
chr15_90657864_90658363	LINC01585	1843	upstream
chr15_90661168_90661667	LINC01585	960	inside
chr15_94607123_94607622	NA	NA	>100kb
chr16_324935_325434	AXIN1	27288	inside
chr16_881511_882010	LMF1-AS1	39022	upstream
chr16_3102024_3102523	ZSCAN10	2728	upstream
chr16_3698719_3699218	TRAP1	18334	inside
chr16_4651733_4652232	MIR6769A	19085	upstream
chr16_12322909_12323408	NA	NA	>100kb
chr16_17342927_17343426	NA	NA	>100kb
chr16_17462315_17462814	NA	NA	>100kb
chr16_27401972_27402471	IL21R	0	overlapStart
chr16_28211657_28212156	XPO6	0	overlapStart
chr16_30458503_30459002	SEPHS2	12628	upstream
chr16_50281995_50282494	MIR6771	10121	upstream
chr16_50547433_50547932	NKD1	463	upstream
chr16_58426062_58426561	NDRG4	36284	upstream
chr16_58438557_58439056	NDRG4	23789	upstream
chr16_65763681_65764180	NA	NA	>100kb
chr16_66524605_66525104	BEAN1-AS1	7292	upstream
chr16_68074626_68075125	NFATC3	2214	upstream
chr16_68356354_68356853	PRMT7	45379	inside
chr16_68369594_68370093	SLC7A6OS	58647	upstream
chr16_75075176_75075675	ZFP1	72818	upstream
chr16_79089829_79090328	NA	NA	>100kb
chr16_82749966_82750465	LOC101928446	22853	upstream
chr16_85309697_85310196	MIR5093	3371	upstream
chr16_85448440_85448939	NA	NA	>100kb
chr16_85829569_85830068	EMC8	29960	upstream
chr16_87779050_87779549	LOC102724467	0	overlapStart
chr16_87780614_87781113	LOC102724467	1239	upstream
chr16_89115307_89115806	ACSF3	26931	inside
chr16_89358503_89359002	LOC101927817	71985	upstream
chr16_89361028_89361527	LOC101927817	69460	upstream
chr16_89616656_89617155	DPEP1	3347	inside
chr16_89721959_89722458	VPS9D1	1060	upstream
chr16_89917846_89918345	MC1R	0	overlapStart
chr16_90008733_90009232	GAS8	10396	upstream
chr17_489635_490134	NA	NA	>100kb
chr17_500125_500624	NA	NA	>100kb
chr17_1197904_1198403	BHLHA9	72155	upstream
chr17_1592863_1593362	PITPNA	30070	upstream
chr17_1722900_1723399	MIR22	8912	upstream
chr17_2814537_2815036	RAP1GAP2	58831	inside
chr17_2824745_2825244	RAP1GAP2	69039	inside
chr17_3961483_3961982	ATP2A3	2481	inside
chr17_3963310_3963809	ATP2A3	654	inside
chr17_6427498_6427997	AIPL1	7201	inside
chr17_17205972_17206471	PLD6	0	overlapStart
chr17_17391986_17392485	MED9	84508	upstream
chr17_17403825_17404324	MED9	72669	upstream
chr17_18900850_18901349	SLC5A10	48995	upstream
chr17_18992734_18993233	FAM83G	11530	inside
chr17_29112744_29113243	TIAF1	33886	upstream
chr17_41567110_41567609	KRT9	4449	inside
chr17_42188756_42189255	HCRT	3303	upstream
chr17_47744727_47745226	TBX21	11490	inside
chr17_56296986_56297485	NA	NA	>100kb
chr17_57454936_57455435	NA	NA	>100kb
chr17_61221469_61221968	NA	NA	>100kb
chr17_63699324_63699823	LOC729683	1023	upstream
chr17_64020478_64020977	ICAM2	0	overlapStart
chr17_64712742_64713241	SMURF2	50434	upstream
chr17_64975186_64975685	AMZ2P1	0	overlapStart
chr17_68086959_68087458	LINC00674	14449	upstream
chr17_69375171_69375670	MAP2K6	39026	upstream
chr17_76997864_76998363	LOC105371899	28707	upstream
chr17_76997987_76998486	LOC105371899	28830	upstream
chr17_77140227_77140726	SEC14L1	51477	inside
chr17_77405722_77406221	MIR4316	8667	upstream
chr17_77421257_77421756	MIR4316	24202	upstream
chr17_77441347_77441846	MIR4316	44292	upstream
chr17_77445358_77445857	MIR4316	48303	upstream
chr17_77881365_77881864	LINC01973	2254	inside
chr17_78803573_78804072	CYTH1	21275	upstream
chr17_79997039_79997538	TBC1D16	38333	inside
chr17_80925450_80925949	CHMP6	65648	upstream
chr17_81891513_81892012	ALYREF	0	overlapStart
chr18_3247479_3247978	MYL12A	0	overlapStart
chr18_10490634_10491133	NAPG	34771	upstream
chr18_13612111_13612610	NA	NA	>100kb
chr18_23071216_23071715	CABLES1	62848	upstream
chr18_26710492_26710991	PCAT18	6853	upstream
chr18_32018326_32018825	RNF125	0	overlapStart
chr18_44507752_44508251	LINC01478	71471	inside
chr18_47999745_48000244	SMAD2	68598	upstream
chr18_58887480_58887979	ZNF532	24879	inside
chr19_2085202_2085701	IZUMO4	10727	upstream
chr19_2294162_2294661	PEAK3	11986	upstream
chr19_2332419_2332918	LSM7	3807	upstream
chr19_3140731_3141230	GNA15	4697	inside
chr19_3141864_3142363	GNA15	5830	inside
chr19_5139060_5139559	NA	NA	>100kb
chr19_7337695_7338194	ARHGEF18	10748	upstream
chr19_7676286_7676785	MCEMP1	0	overlapStart
chr19_10553983_10554482	KRI1	11548	inside
chr19_10566018_10566517	KRI1	0	overlapStart
chr19_10759511_10760010	MIR4748	20243	upstream
chr19_11279738_11280237	TSPAN16	15901	upstream
chr19_11422173_11422672	RGL3	2830	upstream
chr19_13099367_13099866	LYL1	3294	inside
chr19_13155802_13156301	STX10	5418	upstream
chr19_13164346_13164845	STX10	13962	upstream
chr19_14577674_14578173	CLEC17A	4910	upstream
chr19_14775699_14776198	ADGRE2	2361	inside
chr19_15463789_15464288	RASAL3	255	inside
chr19_16086387_16086886	TPM4	19365	inside
chr19_16367160_16367659	NA	NA	>100kb
chr19_16876817_16877316	F2RL3	11682	upstream
chr19_17523227_17523726	NIBAN3	0	overlapStart
chr19_17526850_17527349	NIBAN3	3548	inside
chr19_33260559_33261058	SLC7A10	34708	upstream
chr19_35295724_35296223	MAG	3598	inside
chr19_39832173_39832672	CLC	94143	upstream
chr19_40776969_40777468	RAB4B-EGLN2	747	upstream
chr19_41302643_41303142	CCDC97	7029	upstream
chr19_41327479_41327978	BCKDHA	22874	upstream
chr19_41784719_41785218	CEACAM3	11368	upstream
chr19_41882847_41883346	ARHGEF1	0	overlapStart
chr19_41887392_41887891	ARHGEF1	4230	inside
chr19_44722163_44722662	BCL3	25042	upstream
chr19_44753214_44753713	MIR8085	4943	upstream
chr19_45790945_45791444	DMWD	1400	inside
chr19_45792568_45793067	DMWD	0	overlapStart
chr19_46713876_46714375	PRKD2	2751	inside
chr19_46718197_46718696	PRKD2	1069	upstream
chr19_47300027_47300526	C5AR1	2951	inside
chr19_47486859_47487358	NAPA-AS1	2576	inside
chr19_47518128_47518627	NAPA	3036	upstream
chr19_48321845_48322344	CCDC114	0	overlapStart
chr19_49340357_49340856	CD37	5185	inside
chr19_49470105_49470604	FLT3LG	7352	inside
chr19_56120339_56120838	ZNF787	456	inside
chr19_58499424_58499923	SLC27A5	12068	inside
chr2_1995761_1996260	NA	NA	>100kb
chr2_8303379_8303878	LINC00298	25192	upstream
chr2_12057368_12057867	NA	NA	>100kb
chr2_21759816_21760315	LINC01822	49159	upstream
chr2_23614603_23615102	NA	NA	>100kb
chr2_25210174_25210673	POMC	41270	upstream
chr2_28359253_28359752	FOSL2	32695	upstream
chr2_31318510_31319009	CAPN14	84651	upstream
chr2_42857034_42857533	HAAO	64440	upstream
chr2_43210456_43210955	LINC01126	16254	upstream
chr2_45729975_45730474	PRKCE	78629	inside
chr2_54570952_54571451	NA	NA	>100kb
chr2_64988200_64988699	SLC1A4	0	overlapStart
chr2_70123894_70124393	LINC01816	923	inside
chr2_84201077_84201576	FUNDC2P2	89200	upstream
chr2_88729234_88729733	ANKRD36BP2	36073	upstream
chr2_91477731_91478230	NA	NA	>100kb
chr2_100247515_100248014	LINC01104	39260	inside
chr2_110748504_110749003	ACOXL	15930	inside
chr2_113217379_113217878	PAX8-AS1	5957	inside
chr2_156334218_156334717	NR4A2	7630	inside
chr2_181456682_181457181	ITGA4	20	upstream
chr2_196160034_196160533	STK17B	15969	inside
chr2_196176164_196176663	STK17B	0	overlapStart
chr2_196240225_196240724	HECW2-AS1	19299	upstream
chr2_197198809_197199308	ANKRD44-AS1	817	inside
chr2_203598272_203598771	RAPH1	62936	upstream
chr2_207529471_207529970	CREB1	0	overlapStart
chr2_208265999_208266498	PIKFYVE	0	overlapStart
chr2_210171120_210171619	KANSL1L	0	overlapStart
chr2_216771260_216771759	IGFBP5	75710	upstream
chr2_218892739_218893238	WNT10A	11886	inside
chr2_238426850_238427349	ASB1	107	inside
chr2_241871287_241871786	NA	NA	>100kb
chr2_241965989_241966488	NA	NA	>100kb
chr20_438633_439132	TBC1D20	23410	inside
chr20_4811780_4812279	RASSF2	11328	inside
chr20_4822566_4823065	RASSF2	542	inside
chr20_5950248_5950747	TRMT6	0	overlapStart
chr20_5996703_5997202	MCM8-AS1	8618	inside
chr20_17856104_17856603	NA	NA	>100kb
chr20_22984420_22984919	SSTR4	50466	upstream
chr20_25281425_25281924	PYGB	33339	inside
chr20_38303778_38304277	BPI	0	overlapStart
chr20_38804970_38805469	PPP1R16B	227	upstream
chr20_43950132_43950631	TOX2	35279	inside
chr20_45367962_45368461	SYS1-DBNDD2	4761	inside
chr20_46005022_46005521	MMP9	3386	upstream
chr20_48006126_48006625	LINC01522	15998	upstream
chr20_49768617_49769116	SLC9A8	43596	upstream
chr20_50005521_50006020	SPATA2	89991	upstream
chr20_50338712_50339211	LINC01271	17369	upstream
chr20_51431319_51431818	NA	NA	>100kb
chr20_52103749_52104248	NA	NA	>100kb
chr20_57392758_57393257	LOC100291105	0	overlapStart
chr20_57398167_57398666	LOC100291105	5104	upstream
chr20_63457424_63457923	PPDPF	62841	upstream
chr20_63457575_63458074	PPDPF	62690	upstream
chr20_63567622_63568121	HELZ2	6117	inside
chr20_63876712_63877211	TPD52L2	11483	inside
chr21_23968789_23969288	NA	NA	>100kb
chr21_23977883_23978382	NA	NA	>100kb
chr21_31132807_31133306	KRTAP19-8	94330	upstream
chr21_38404086_38404585	LINC01423	70664	upstream
chr21_44375191_44375690	TRPM2	25027	inside
chr21_44503789_44504288	TSPEAR-AS1	2518	upstream
chr21_44925298_44925797	ITGB2-AS1	4246	inside
chr21_45109746_45110245	ADARB1	35892	inside
chr21_46057067_46057566	COL6A2	40530	upstream
chr22_17219250_17219749	ADA2	38485	inside
chr22_18113911_18114410	USP18	35759	upstream
chr22_21942355_21942854	LOC100286925	4085	inside
chr22_22410174_22410673	NA	NA	>100kb
chr22_22422777_22423276	NA	NA	>100kb
chr22_23137952_23138451	RSPH14	6569	inside
chr22_24156055_24156554	SUSD2	24932	upstream
chr22_28673938_28674437	TTC28	5427	inside
chr22_28955725_28956224	ZNRF3	72152	inside
chr22_29167327_29167826	EMID1	38069	upstream
chr22_30221088_30221587	LIF-AS1	17606	upstream
chr22_35749816_35750315	NA	NA	>100kb
chr22_37306954_37307453	CYTH4	24926	inside
chr22_38751723_38752222	SUN2	41920	inside
chr22_39236530_39237029	PDGFB	7952	inside
chr22_39446796_39447295	MGAT3	9716	upstream
chr22_48444143_48444642	TAFA5	44817	upstream
chr22_48635669_48636168	LOC284933	88281	upstream
chr22_48635868_48636367	LOC284933	88480	upstream
chr22_49518368_49518867	NA	NA	>100kb
chr22_49723943_49724442	C22orf34	66400	upstream
chr22_49853193_49853692	ZBED4	151	upstream
chr22_50292583_50293082	PLXNB2	14563	inside
chr3_9749734_9750233	OGG1	0	overlapStart
chr3_13196144_13196643	IQSEC1	86637	inside
chr3_13235034_13235533	IQSEC1	47747	inside
chr3_13235161_13235660	IQSEC1	47620	inside
chr3_13274354_13274853	IQSEC1	8427	inside
chr3_15271796_15272295	COL6A4P1	65836	upstream
chr3_15292095_15292594	SH3BP5	48773	inside
chr3_15647418_15647917	HACL1	45565	upstream
chr3_17774526_17775025	NA	NA	>100kb
chr3_17906004_17906503	NA	NA	>100kb
chr3_17983108_17983607	LOC339862	29618	upstream
chr3_23069690_23070189	NA	NA	>100kb
chr3_35296583_35297082	NA	NA	>100kb
chr3_35664429_35664928	ARPP21	25483	inside
chr3_45548188_45548687	LIMD1	6706	upstream
chr3_66582625_66583124	LRIG1	81361	upstream
chr3_67655663_67656162	SUCLG2-AS1	993	inside
chr3_69368151_69368650	NA	NA	>100kb
chr3_72100641_72101140	LINC00870	50095	upstream
chr3_72163881_72164380	LINC00870	12644	inside
chr3_106999184_106999683	NA	NA	>100kb
chr3_120095177_120095676	GSK3B	759	upstream
chr3_124249979_124250478	NA	NA	>100kb
chr3_125141424_125141923	SLC12A8	70940	inside
chr3_127074782_127075281	NA	NA	>100kb
chr3_129593841_129594340	PLXND1	12477	inside
chr3_141498750_141499249	RASA2	11722	inside
chr3_143970794_143971293	DIPK2A	504	upstream
chr3_170128610_170129109	PHC3	52639	inside
chr3_179956346_179956845	PEX5L	80207	inside
chr3_189324558_189325057	TPRG1-AS2	83963	upstream
chr3_189530636_189531135	NA	NA	>100kb
chr3_194070697_194071196	LINC02028	0	overlapStart
chr3_194134108_194134607	HES1	1540	upstream
chr3_196632279_196632778	LINC01063	0	overlapStart
chr3_197002722_197003221	MELTF-AS1	3261	inside
chr4_306523_307022	ZNF732	1048	upstream
chr4_483431_483930	ABCA11P	9288	upstream
chr4_2413040_2413539	ZFYVE28	5123	inside
chr4_2811964_2812463	SH3BP2	18892	inside
chr4_2835073_2835572	ADD1	8284	upstream
chr4_3302315_3302814	RGS12	9286	inside
chr4_8385496_8385995	TRMT44	52873	upstream
chr4_10416406_10416905	NA	NA	>100kb
chr4_81648827_81649326	NA	NA	>100kb
chr4_81649007_81649506	NA	NA	>100kb
chr4_87975422_87975921	SPP1	0	overlapStart
chr4_97550547_97551046	NA	NA	>100kb
chr4_98446920_98447419	NA	NA	>100kb
chr4_100106996_100107495	LOC101929353	82537	upstream
chr4_101418012_101418511	BANK1	1449	upstream
chr4_101790529_101791028	NA	NA	>100kb
chr4_108171479_108171978	LEF1	2522	upstream
chr4_113564794_113565293	NA	NA	>100kb
chr4_117983449_117983948	NDST3	49669	upstream
chr4_122578282_122578781	IL21-AS1	40201	upstream
chr4_138865167_138865666	NA	NA	>100kb
chr4_139084237_139084736	LOC105377448	71590	upstream
chr4_140156291_140156790	MAML3	2106	upstream
chr4_152310213_152310712	FBXW7-AS1	26942	upstream
chr4_184384263_184384762	LINC02362	1846	upstream
chr4_185513296_185513795	PDLIM3	21816	inside
chr5_1312871_1313370	MIR4457	3493	upstream
chr5_38453357_38453856	EGFLAM-AS2	49885	upstream
chr5_60597590_60598089	PDE4D	75469	upstream
chr5_61408477_61408976	ZSWIM6	76218	inside
chr5_61625687_61626186	C5orf64	15239	inside
chr5_65925530_65926029	ERBIN	445	upstream
chr5_76402276_76402775	IQGAP2	509	upstream
chr5_81630904_81631403	NA	NA	>100kb
chr5_81749584_81750083	SSBP2	1713	inside
chr5_87267867_87268366	RASA1	0	overlapStart
chr5_95869265_95869764	GLRX	46538	upstream
chr5_96934917_96935416	LNPEP	663	upstream
chr5_109409694_109410193	PJA2	0	overlapStart
chr5_109656875_109657374	MAN2A1	31991	upstream
chr5_116570028_116570527	SEMA6A-AS2	3954	upstream
chr5_124649551_124650050	ZNF608	98756	inside
chr5_133932599_133933098	NA	NA	>100kb
chr5_139511798_139512297	UBE2D2	14133	upstream
chr5_141605564_141606063	DIAPH1	12991	inside
chr5_142356999_142357498	SPRY4-AS1	31705	inside
chr5_151214659_151215158	GM2A	2508	inside
chr5_157265860_157266359	CYFIP2	0	overlapStart
chr5_157271677_157272176	CYFIP2	5597	inside
chr5_160467647_160468146	MIR3142	6255	upstream
chr5_175652946_175653445	HRH2	4584	upstream
chr5_176536599_176537098	RNF44	926	inside
chr5_177431513_177432012	PRR7	14432	upstream
chr5_178113262_178113761	N4BP3	0	overlapStart
chr5_178130597_178131096	RMND5B	0	overlapStart
chr5_178241208_178241707	PHYKPL	8405	upstream
chr5_178442800_178443299	NA	NA	>100kb
chr5_180809983_180810482	MGAT1	5169	inside
chr6_16179978_16180477	GMPR	58109	upstream
chr6_16267356_16267855	GMPR	28768	inside
chr6_18264438_18264937	DEK	0	overlapStart
chr6_30450616_30451115	NA	NA	>100kb
chr6_30463449_30463948	NA	NA	>100kb
chr6_30687295_30687794	IER3-AS1	55134	upstream
chr6_31586569_31587068	MIR6832	46718	upstream
chr6_31620743_31621242	MIR6832	12544	upstream
chr6_33707675_33708174	UQCC2	3552	inside
chr6_36765805_36766304	CPNE5	73139	inside
chr6_36781691_36782190	CPNE5	57253	inside
chr6_37050084_37050583	MTCH1	63785	upstream
chr6_40587495_40587994	LRFN2	130	upstream
chr6_41560972_41561471	FOXP4-AS1	12350	upstream
chr6_42010372_42010871	CCND3	39485	inside
chr6_42022404_42022903	CCND3	27453	inside
chr6_43383669_43384168	ZNF318	14021	upstream
chr6_93163275_93163774	NA	NA	>100kb
chr6_108592363_108592862	FOXO3	32527	inside
chr6_122495618_122496117	PKIB	23700	inside
chr6_128493894_128494393	NA	NA	>100kb
chr6_131199748_131200247	AKAP7	64280	inside
chr6_134632994_134633493	LOC101928304	55905	inside
chr6_137291390_137291889	IFNGR1	71940	upstream
chr6_137927774_137928273	WAKMAR2	59540	upstream
chr6_146770875_146771374	NA	NA	>100kb
chr6_148367619_148368118	SASH1	95314	inside
chr6_157369457_157369956	ZDHHC14	11176	upstream
chr6_158649582_158650081	SYTL3	0	overlapStart
chr6_160462386_160462885	LPAL2	57383	inside
chr6_167351211_167351710	TTLL2	26139	inside
chr6_167699451_167699950	LINC02487	3160	upstream
chr6_169803453_169803952	PHF10	77886	upstream
chr6_170271909_170272408	LOC285804	4353	inside
chr7_359724_360223	LOC442497	19135	upstream
chr7_593205_593704	LOC101926963	9480	upstream
chr7_812728_813227	SUN1	3387	upstream
chr7_1510720_1511219	INTS1	6330	upstream
chr7_1940273_1940772	MIR4655	96019	upstream
chr7_2399766_2400265	CHST12	3322	upstream
chr7_3300951_3301450	SDK1	0	overlapStart
chr7_4123675_4124174	NA	NA	>100kb
chr7_5331413_5331912	TNRC18	93501	inside
chr7_16933760_16934259	AGR3	51772	upstream
chr7_22445248_22445747	RAPGEF5	88093	upstream
chr7_24283882_24284381	NPY	0	overlapStart
chr7_24705382_24705881	GSDME	52058	inside
chr7_32992164_32992663	FKBP9	34759	inside
chr7_36283566_36284065	NA	NA	>100kb
chr7_36776879_36777378	AOAH	52329	upstream
chr7_40598820_40599319	NA	NA	>100kb
chr7_42452199_42452698	NA	NA	>100kb
chr7_43648681_43649180	STK17A	65922	inside
chr7_44460373_44460872	NUDCD3	29785	inside
chr7_50410045_50410544	NA	NA	>100kb
chr7_55533154_55533653	VOPP1	39334	inside
chr7_69199269_69199768	NA	NA	>100kb
chr7_73005663_73006162	STAG3L3	0	overlapStart
chr7_73717856_73718355	STX1A	1316	inside
chr7_74217478_74217977	LAT2	17825	inside
chr7_74306067_74306566	CLIP2	16591	inside
chr7_75617847_75618346	PMS2P3	89698	upstream
chr7_76008901_76009400	TMEM120A	14244	upstream
chr7_85078219_85078718	NA	NA	>100kb
chr7_85186801_85187300	SEMA3D	0	overlapStart
chr7_98133213_98133712	LMTK2	26350	inside
chr7_98202226_98202725	BHLHA15	9528	upstream
chr7_98202476_98202975	BHLHA15	9278	upstream
chr7_101390885_101391384	COL26A1	28009	inside
chr7_105012331_105012830	KMT2E	1359	upstream
chr7_106111526_106112025	SYPL1	550	inside
chr7_140390686_140391185	RAB19	12857	upstream
chr7_143205985_143206484	TAS2R40	15552	upstream
chr7_148838874_148839373	EZH2	44947	inside
chr7_156893297_156893796	LMBR1	80	upstream
chr7_156923160_156923659	NOM1	26052	upstream
chr7_157490460_157490959	LOC101927914	24228	inside
chr7_157660303_157660802	MIR153-2	85880	upstream
chr7_159175188_159175687	VIPR2	30320	upstream
chr8_229352_229851	ZNF596	2285	upstream
chr8_979687_980186	NA	NA	>100kb
chr8_1952399_1952898	NA	NA	>100kb
chr8_11558570_11559069	LINC00208	17187	upstream
chr8_19696349_19696848	CSGALNACT1	61180	inside
chr8_20493351_20493850	NA	NA	>100kb
chr8_22704742_22705241	EGR3	11261	upstream
chr8_22740296_22740795	EGR3	46815	upstream
chr8_22975291_22975790	RHOBTB2	11626	upstream
chr8_23225015_23225514	LOC389641	0	overlapStart
chr8_101137036_101137535	NA	NA	>100kb
chr8_123085716_123086215	DERL1	43413	upstream
chr8_124637368_124637867	MTSS1	90561	inside
chr8_132979015_132979514	PTCSC1	75444	upstream
chr8_133066986_133067485	MIR7848	20404	upstream
chr8_133147144_133147643	CCN4	43395	upstream
chr8_133498306_133498805	ST3GAL1	73134	inside
chr8_133572386_133572885	ST3GAL1	445	upstream
chr8_134683218_134683717	ZFAT	29331	inside
chr8_140564018_140564517	AGO2	71115	inside
chr8_140564171_140564670	AGO2	70962	inside
chr8_141002001_141002500	PTK2	0	overlapStart
chr8_141035934_141036433	PTK2	33717	upstream
chr8_141109274_141109773	DENND3	7504	upstream
chr8_141128394_141128893	DENND3	11115	inside
chr8_143939587_143940086	PLEC	36647	inside
chr8_143942595_143943094	PLEC	33639	inside
chr8_144675390_144675889	ARHGAP39	69573	upstream
chr9_5844661_5845160	ERMP1	11543	upstream
chr9_15422306_15422805	SNAPC3	0	overlapStart
chr9_20640245_20640744	FOCAD	17564	upstream
chr9_27573055_27573554	C9orf72	311	inside
chr9_34123752_34124251	DCAF12	3147	inside
chr9_35619361_35619860	LOC101926948	26409	upstream
chr9_35647043_35647542	CD72	232	upstream
chr9_35811811_35812310	SPAG8	0	overlapStart
chr9_69028680_69029179	FXN	6383	upstream
chr9_79812311_79812810	NA	NA	>100kb
chr9_79883037_79883536	LINC01507	91486	upstream
chr9_85290022_85290521	NA	NA	>100kb
chr9_87517568_87518067	DAPK1	20339	inside
chr9_88835225_88835724	MIR4289	89319	upstream
chr9_88922175_88922674	C9orf47	68188	upstream
chr9_91150939_91151438	LINC00484	32346	inside
chr9_95462574_95463073	FANCC	35831	upstream
chr9_99057819_99058318	TGFBR1	45719	upstream
chr9_104990882_104991381	ABCA1	62726	upstream
chr9_105405280_105405779	FSD1L	42016	upstream
chr9_107024123_107024622	LOC340512	78365	inside
chr9_110125937_110126436	NA	NA	>100kb
chr9_112037567_112038066	NA	NA	>100kb
chr9_114372970_114373469	AKNA	20935	inside
chr9_114898696_114899195	TNFSF8	31399	inside
chr9_121699136_121699635	NA	NA	>100kb
chr9_122219039_122219538	LHX6	10087	inside
chr9_126470890_126471389	NRON	62479	upstream
chr9_127388234_127388733	SLC2A8	8404	upstream
chr9_127783049_127783548	CDK9	2130	upstream
chr9_127785646_127786145	MIR3960	0	inside
chr9_127796989_127797488	FPGS	2391	inside
chr9_129413505_129414004	LINC00963	62941	upstream
chr9_129888343_129888842	C9orf78	52479	upstream
chr9_131238454_131238953	PLPP7	50505	upstream
chr9_131252436_131252935	PLPP7	36523	upstream
chr9_132888897_132889396	AK8	10119	upstream
chr9_133584950_133585449	FAM163B	747	inside
chr9_134396148_134396647	RXRA	79049	inside
chr9_134403797_134404296	RXRA	86698	inside
chr9_136749780_136750279	LCN6	1254	upstream
chr9_137450459_137450958	MIR7114	372	upstream
chr9_137461913_137462412	NSMF	2578	upstream
chr9_137679043_137679542	EHMT1	60050	inside
chrX_20061159_20061658	MIR23C	43971	upstream
chrX_40735338_40735837	MED14OS	0	overlapStart
chrX_41332836_41333335	DDX3X	0	overlapStart
chrX_52920735_52921234	XAGE3	52651	upstream
chrX_68842902_68843401	NA	NA	>100kb
chrX_69293918_69294417	NA	NA	>100kb
chrX_107674009_107674508	NA	NA	>100kb
chrX_110089787_110090286	TMEM164	87155	inside
chrX_129777102_129777601	SASH3	2347	upstream
chrX_154717802_154718301	GAB3	33281	inside

## Sheet: Figure 1E
EnsemblID	symbol	bin	Fold change (log2), t(12;21)/other subtypes	adjusted p-value	annotation	Bound by ETV6-RUNX1
ENSG00000229140	CCDC26	[-35.8,-10.5]	-5.89866	3.15164e-276	dn_12	N
ENSG00000127507	ADGRE2	[-35.8,-10.5]	-4.11775	1.8115e-250	dn_12	Y
ENSG00000163959	SLC51A	(8.1,32.1]	2.94574	2.35778e-222	up_9	N
ENSG00000072134	EPN2	(8.1,32.1]	3.83393	1.47512e-221	up_9	N
ENSG00000157077	ZFYVE9	[-35.8,-10.5]	-3.28981	2.23052e-209	dn_12	N
ENSG00000130477	UNC13A	(8.1,32.1]	4.98016	8.5009e-203	up_9	N
ENSG00000173805	HAP1	(8.1,32.1]	4.45764	2.45192e-191	up_9	N
ENSG00000158201	ABHD3	(8.1,32.1]	1.93159	1.7867e-190	up_9	N
ENSG00000260139	CSPG4P13	[-35.8,-10.5]	-5.98558	2.04708e-181	dn_12	N
ENSG00000197461	PDGFA	[-35.8,-10.5]	-4.56007	9.28996e-179	dn_12	N
ENSG00000123612	ACVR1C	(8.1,32.1]	4.7787	6.19658e-178	up_9	N
ENSG00000006534	ALDH3B1	[-35.8,-10.5]	-3.11127	6.19658e-178	dn_12	N
ENSG00000184164	CRELD2	(8.1,32.1]	1.94669	1.37362e-171	up_9	N
ENSG00000142235	LMTK3	(8.1,32.1]	4.09871	1.46119e-171	up_9	N
ENSG00000020577	SAMD4A	[-35.8,-10.5]	-3.17623	6.97745e-171	dn_12	N
ENSG00000163812	ZDHHC3	(8.1,32.1]	1.03772	5.47911e-164	up_9	N
ENSG00000148341	SH3GLB2	(8.1,32.1]	1.96746	2.52249e-163	up_9	N
ENSG00000223907	NA	[-35.8,-10.5]	-4.40044	3.1914e-163	dn_12	N
ENSG00000137478	FCHSD2	(8.1,32.1]	1.35318	6.08904e-159	up_9	Y
ENSG00000101752	MIB1	(8.1,32.1]	2.03965	6.65175e-152	up_9	N
ENSG00000268518	AC020909.2	(8.1,32.1]	3.22593	1.57346e-150	up_9	N
ENSG00000232527	AC245595.1	(8.1,32.1]	3.1942	1.16995e-148	up_9	N
ENSG00000165060	FXN	[-35.8,-10.5]	-1.94137	1.11239e-147	dn_12	Y
ENSG00000140263	SORD	[-35.8,-10.5]	-2.14947	6.03824e-145	dn_12	N
ENSG00000149289	ZC3H12C	[-35.8,-10.5]	-5.03818	2.55075e-144	dn_12	N
ENSG00000164362	TERT	[-35.8,-10.5]	-2.98315	3.9292e-139	dn_12	N
ENSG00000228682	NA	[-35.8,-10.5]	-4.24864	5.82735e-138	dn_12	N
ENSG00000163694	RBM47	[-35.8,-10.5]	-3.13202	8.31916e-138	dn_12	N
ENSG00000174292	TNK1	(8.1,32.1]	2.1992	1.44119e-137	up_9	N
ENSG00000134072	CAMK1	[-35.8,-10.5]	-3.81736	1.9228e-137	dn_12	N
ENSG00000223929	MIR4432HG	[-35.8,-10.5]	-3.50147	3.09882e-137	dn_12	N
ENSG00000184293	CLECL1	[-35.8,-10.5]	-3.74383	1.90533e-136	dn_12	N
ENSG00000127533	F2RL3	[-35.8,-10.5]	-4.04475	1.26823e-134	dn_12	Y
ENSG00000229785	SLC25A38P1	(8.1,32.1]	2.99052	2.87716e-131	up_9	N
ENSG00000185436	IFNLR1	[-35.8,-10.5]	-3.62801	2.95905e-131	dn_12	Y
ENSG00000182718	ANXA2	[-35.8,-10.5]	-2.35392	2.94243e-130	dn_12	N
ENSG00000145703	IQGAP2	[-35.8,-10.5]	-1.55025	1.1877e-128	dn_12	Y
ENSG00000132604	TERF2	(8.1,32.1]	1.88992	9.99195e-128	up_9	N
ENSG00000131409	LRRC4B	(8.1,32.1]	3.29219	1.61271e-127	up_9	N
ENSG00000113552	GNPDA1	(8.1,32.1]	2.33356	3.31461e-127	up_9	N
ENSG00000162849	KIF26B	(8.1,32.1]	4.00167	7.63579e-127	up_9	N
ENSG00000154359	LONRF1	(8.1,32.1]	1.92494	2.94612e-126	up_9	N
ENSG00000151650	VENTX	[-35.8,-10.5]	-4.15268	3.47761e-126	dn_12	N
ENSG00000141447	OSBPL1A	[-35.8,-10.5]	-2.85317	3.6154e-126	dn_12	N
ENSG00000198838	RYR3	(8.1,32.1]	2.53168	3.97213e-126	up_9	N
ENSG00000135587	SMPD2	[-35.8,-10.5]	-1.0762	2.39973e-125	dn_12	N
ENSG00000198561	CTNND1	[-35.8,-10.5]	-1.74885	2.67452e-125	dn_12	N
ENSG00000137802	MAPKBP1	[-35.8,-10.5]	-2.0228	5.66549e-124	dn_12	N
ENSG00000159363	ATP13A2	[-35.8,-10.5]	-1.82491	7.75014e-123	dn_12	Y
ENSG00000203697	CAPN8	(8.1,32.1]	4.11585	3.76912e-122	up_9	N
ENSG00000101911	PRPS2	[-35.8,-10.5]	-1.67736	6.64398e-122	dn_12	N
ENSG00000253368	TRNP1	(8.1,32.1]	4.26415	9.14245e-122	up_9	N
ENSG00000100253	MIOX	[-35.8,-10.5]	-3.19023	1.47429e-121	dn_12	N
ENSG00000095777	MYO3A	[-35.8,-10.5]	-6.45936	4.33556e-121	dn_12	N
ENSG00000137752	CASP1	[-35.8,-10.5]	-2.0785	4.71695e-121	dn_12	N
ENSG00000105088	OLFM2	(8.1,32.1]	3.08561	6.62933e-121	up_9	N
ENSG00000163884	KLF15	(8.1,32.1]	5.47079	4.13527e-119	up_9	N
ENSG00000166272	WBP1L	(8.1,32.1]	1.58512	9.17967e-119	up_9	N
ENSG00000132718	SYT11	[-35.8,-10.5]	-2.21873	9.93569e-119	dn_12	N
ENSG00000143333	RGS16	[-35.8,-10.5]	-3.79267	1.38125e-118	dn_12	N
ENSG00000102996	MMP15	(8.1,32.1]	4.07465	2.23354e-118	up_9	N
ENSG00000075234	TTC38	[-35.8,-10.5]	-1.91024	2.59999e-118	dn_12	N
ENSG00000143429	AC116050.1	(8.1,32.1]	2.60824	2.8104e-118	up_9	N
ENSG00000173083	HPSE	[-35.8,-10.5]	-2.40655	3.41213e-118	dn_12	N
ENSG00000230138	AC119428.2	(8.1,32.1]	3.73461	2.73762e-117	up_9	N
ENSG00000168528	SERINC2	[-35.8,-10.5]	-3.60074	2.89399e-117	dn_12	Y
ENSG00000101190	TCFL5	(8.1,32.1]	2.54789	1.80949e-116	up_9	N
ENSG00000079308	TNS1	(8.1,32.1]	2.40509	3.1606e-116	up_9	N
ENSG00000107438	PDLIM1	[-35.8,-10.5]	-2.31724	7.50196e-116	dn_12	N
ENSG00000198624	CCDC69	[-35.8,-10.5]	-1.76041	9.57043e-116	dn_12	N
ENSG00000196632	WNK3	(8.1,32.1]	3.96385	1.03774e-115	up_9	N
ENSG00000170801	HTRA3	[-35.8,-10.5]	-4.62529	1.4745e-115	dn_12	N
ENSG00000226054	MEMO1P1	(8.1,32.1]	1.52711	2.66258e-115	up_9	N
ENSG00000145358	DDIT4L	[-35.8,-10.5]	-4.3329	6.91824e-115	dn_12	N
ENSG00000133101	CCNA1	[-35.8,-10.5]	-5.94219	1.0836e-114	dn_12	N
ENSG00000131969	ABHD12B	[-35.8,-10.5]	-4.76811	1.11519e-114	dn_12	N
ENSG00000171522	PTGER4	[-35.8,-10.5]	-2.56749	1.19835e-114	dn_12	N
ENSG00000144843	ADPRH	[-35.8,-10.5]	-2.60633	1.53672e-114	dn_12	N
ENSG00000185250	PPIL6	[-35.8,-10.5]	-1.69385	4.37691e-114	dn_12	N
ENSG00000166401	SERPINB8	[-35.8,-10.5]	-2.55082	7.06058e-114	dn_12	N
ENSG00000227158	AC073621.2	[-35.8,-10.5]	-3.69205	1.09459e-113	dn_12	N
ENSG00000170854	RIOX2	[-35.8,-10.5]	-2.65476	1.20034e-113	dn_12	N
ENSG00000203799	CCDC162P	[-35.8,-10.5]	-4.23863	2.00509e-113	dn_12	N
ENSG00000105808	RASA4	(8.1,32.1]	1.85846	2.7378e-113	up_9	N
ENSG00000224557	HLA-DPB2	(8.1,32.1]	2.90141	1.8851e-112	up_9	N
ENSG00000257884	AL512310.7	(8.1,32.1]	4.47308	2.57655e-111	up_9	N
ENSG00000260186	LINC02137	[-35.8,-10.5]	-5.12116	5.22552e-111	dn_12	N
ENSG00000151062	CACNA2D4	[-35.8,-10.5]	-2.82655	4.80552e-110	dn_12	N
ENSG00000091128	LAMB4	(8.1,32.1]	4.55653	8.25494e-110	up_9	N
ENSG00000179542	SLITRK4	[-35.8,-10.5]	-6.48668	6.13922e-109	dn_12	N
ENSG00000164038	SLC9B2	[-35.8,-10.5]	-1.41616	2.5786e-108	dn_12	N
ENSG00000136379	ABHD17C	[-35.8,-10.5]	-3.38768	9.97086e-108	dn_12	N
ENSG00000064787	BCAS1	(8.1,32.1]	3.47593	7.80226e-107	up_9	N
ENSG00000205755	CRLF2	[-35.8,-10.5]	-4.87994	1.03898e-106	dn_12	N
ENSG00000180817	PPA1	[-35.8,-10.5]	-1.61061	1.94547e-105	dn_12	N
ENSG00000137726	FXYD6	[-35.8,-10.5]	-4.74117	3.20082e-103	dn_12	N
ENSG00000205730	ITPRIPL2	[-35.8,-10.5]	-3.29743	3.51528e-103	dn_12	N
ENSG00000119138	KLF9	[-35.8,-10.5]	-2.82985	4.37809e-103	dn_12	N
ENSG00000175707	KDF1	(8.1,32.1]	2.59966	5.69729e-103	up_9	N
ENSG00000130529	TRPM4	(8.1,32.1]	3.71504	9.57008e-103	up_9	N
ENSG00000234880	LINC00163	[-35.8,-10.5]	-5.04287	1.45761e-102	dn_12	N
ENSG00000157315	TMED6	(8.1,32.1]	2.6301	4.63954e-102	up_9	N
ENSG00000244053	AL157792.1	(8.1,32.1]	3.18312	4.89063e-102	up_9	N
ENSG00000026508	CD44	[-35.8,-10.5]	-2.05047	1.04362e-101	dn_12	N
ENSG00000112299	VNN1	[-35.8,-10.5]	-4.61347	5.57027e-101	dn_12	N
ENSG00000160460	SPTBN4	(8.1,32.1]	3.14175	6.179e-101	up_9	N
ENSG00000078142	PIK3C3	(8.1,32.1]	1.47516	6.179e-101	up_9	N
ENSG00000144668	ITGA9	[-35.8,-10.5]	-3.53782	8.04333e-100	dn_12	N
ENSG00000145198	VWA5B2	(8.1,32.1]	3.68797	9.8734e-100	up_9	N
ENSG00000140057	AK7	(8.1,32.1]	3.78875	1.28408e-99	up_9	N
ENSG00000167173	C15orf39	[-35.8,-10.5]	-2.06253	2.60829e-99	dn_12	Y
ENSG00000226791	AC109826.1	[-35.8,-10.5]	-3.06524	6.66161e-99	dn_12	N
ENSG00000213443	AC007068.1	[-35.8,-10.5]	-1.58573	7.01421e-99	dn_12	N
ENSG00000171119	NRTN	(8.1,32.1]	4.19649	1.20042e-98	up_9	N
ENSG00000237940	LINC01238	(8.1,32.1]	2.23051	1.20042e-98	up_9	N
ENSG00000215002	RPL23AP59	(8.1,32.1]	3.48364	2.55881e-98	up_9	N
ENSG00000134755	DSC2	(8.1,32.1]	4.73253	1.5193e-97	up_9	N
ENSG00000266913	LINC01841	(8.1,32.1]	1.95485	2.73032e-97	up_9	N
ENSG00000066923	STAG3	(8.1,32.1]	2.27985	2.75453e-97	up_9	N
ENSG00000085117	CD82	[-35.8,-10.5]	-1.67074	4.90513e-97	dn_12	Y
ENSG00000198752	CDC42BPB	[-35.8,-10.5]	-3.18513	7.35924e-97	dn_12	N
ENSG00000138336	TET1	(8.1,32.1]	2.52042	2.12242e-96	up_9	N
ENSG00000106034	CPED1	[-35.8,-10.5]	-3.14603	2.32066e-96	dn_12	N
ENSG00000069493	CLEC2D	[-35.8,-10.5]	-1.61816	2.38936e-96	dn_12	N
ENSG00000180549	FUT7	[-35.8,-10.5]	-2.9208	3.42275e-96	dn_12	N
ENSG00000231612	AC104462.1	(8.1,32.1]	3.19193	3.77905e-96	up_9	N
ENSG00000205593	DENND6B	[-35.8,-10.5]	-1.8062	3.98972e-96	dn_12	N
ENSG00000135503	ACVR1B	[-35.8,-10.5]	-1.36447	1.7095e-95	dn_12	N
ENSG00000131370	SH3BP5	[-35.8,-10.5]	-2.99137	1.72923e-95	dn_12	Y
ENSG00000165752	STK32C	(8.1,32.1]	2.02543	1.72923e-95	up_9	N
ENSG00000196814	MVB12B	[-35.8,-10.5]	-1.96977	2.38227e-95	dn_12	N
ENSG00000134121	CHL1	(8.1,32.1]	4.1568	2.47034e-95	up_9	N
ENSG00000102524	TNFSF13B	[-35.8,-10.5]	-2.59438	3.65067e-95	dn_12	N
ENSG00000123453	SARDH	[-35.8,-10.5]	-2.73476	5.59025e-95	dn_12	N
ENSG00000173546	CSPG4	[-35.8,-10.5]	-4.592	4.14915e-94	dn_12	N
ENSG00000243587	NA	[-35.8,-10.5]	-3.20485	4.8352e-94	dn_12	N
ENSG00000130592	LSP1	[-35.8,-10.5]	-2.27513	5.49272e-94	dn_12	N
ENSG00000196460	RFX8	[-35.8,-10.5]	-3.99115	7.44384e-94	dn_12	N
ENSG00000152767	FARP1	(8.1,32.1]	2.456	9.81276e-94	up_9	N
ENSG00000222755	RN7SKP206	[-35.8,-10.5]	-5.71201	1.10379e-93	dn_12	N
ENSG00000144648	ACKR2	(8.1,32.1]	1.86783	1.45752e-93	up_9	N
ENSG00000089847	ANKRD24	(8.1,32.1]	2.79936	1.47042e-93	up_9	N
ENSG00000161791	FMNL3	[-35.8,-10.5]	-1.77798	2.01731e-93	dn_12	N
ENSG00000205683	DPF3	(8.1,32.1]	2.87418	5.35599e-93	up_9	N
ENSG00000169989	TIGD4	(8.1,32.1]	2.68047	1.27221e-92	up_9	N
ENSG00000114021	NIT2	[-35.8,-10.5]	-0.973267	1.79347e-92	dn_12	N
ENSG00000151136	BTBD11	[-35.8,-10.5]	-2.28779	6.11542e-92	dn_12	N
ENSG00000138356	AOX1	[-35.8,-10.5]	-4.13752	1.17844e-91	dn_12	N
ENSG00000137857	DUOX1	(8.1,32.1]	1.8541	1.46854e-91	up_9	N
ENSG00000168734	PKIG	[-35.8,-10.5]	-1.85867	1.73364e-91	dn_12	N
ENSG00000179241	LDLRAD3	[-35.8,-10.5]	-4.88955	1.77189e-91	dn_12	N
ENSG00000086548	CEACAM6	[-35.8,-10.5]	-4.26735	5.12761e-91	dn_12	N
ENSG00000101311	FERMT1	[-35.8,-10.5]	-4.92393	9.81436e-91	dn_12	N
ENSG00000233806	LINC01237	(8.1,32.1]	1.70022	1.55461e-90	up_9	N
ENSG00000117016	RIMS3	[-35.8,-10.5]	-2.7591	2.07535e-90	dn_12	N
ENSG00000158477	CD1A	[-35.8,-10.5]	-3.37506	2.30943e-90	dn_12	N
ENSG00000104892	KLC3	(8.1,32.1]	3.56506	2.90722e-90	up_9	N
ENSG00000158006	PAFAH2	(8.1,32.1]	1.35349	3.19589e-90	up_9	N
ENSG00000258879	NA	[-35.8,-10.5]	-4.57297	7.31373e-90	dn_12	N
ENSG00000110077	MS4A6A	[-35.8,-10.5]	-3.19885	9.47035e-90	dn_12	N
ENSG00000196684	HSH2D	[-35.8,-10.5]	-1.7661	1.22663e-89	dn_12	N
ENSG00000226397	C12orf77	[-35.8,-10.5]	-4.83418	2.14545e-89	dn_12	N
ENSG00000164440	TXLNB	(8.1,32.1]	1.74409	3.46667e-89	up_9	N
ENSG00000234572	LINC01800	[-35.8,-10.5]	-3.17582	4.20623e-89	dn_12	N
ENSG00000154102	C16orf74	[-35.8,-10.5]	-2.98664	4.3461e-89	dn_12	N
ENSG00000183570	PCBP3	[-35.8,-10.5]	-4.20881	4.63263e-89	dn_12	N
ENSG00000073861	TBX21	[-35.8,-10.5]	-2.3493	6.15311e-89	dn_12	Y
ENSG00000174498	IGDCC3	(8.1,32.1]	3.59308	6.83587e-89	up_9	N
ENSG00000185760	KCNQ5	[-35.8,-10.5]	-3.37774	2.34423e-88	dn_12	N
ENSG00000177301	KCNA2	(8.1,32.1]	4.51269	5.63497e-88	up_9	N
ENSG00000226659	AC021028.1	(8.1,32.1]	1.6907	9.2185e-88	up_9	N
ENSG00000163545	NUAK2	[-35.8,-10.5]	-2.10342	6.792e-87	dn_12	N
ENSG00000170667	RASA4B	(8.1,32.1]	1.99988	1.13865e-86	up_9	N
ENSG00000126878	AIF1L	[-35.8,-10.5]	-3.79527	1.28517e-86	dn_12	N
ENSG00000172061	LRRC15	[-35.8,-10.5]	-5.90919	2.92503e-86	dn_12	N
ENSG00000188971	NA	[-35.8,-10.5]	-1.25552	7.09777e-86	dn_12	N
ENSG00000171621	SPSB1	[-35.8,-10.5]	-2.2681	9.52683e-86	dn_12	N
ENSG00000165553	NGB	[-35.8,-10.5]	-6.29179	1.37316e-85	dn_12	N
ENSG00000182578	CSF1R	[-35.8,-10.5]	-2.61491	1.78158e-85	dn_12	N
ENSG00000136859	ANGPTL2	(8.1,32.1]	2.67756	2.91305e-85	up_9	N
ENSG00000180543	TSPYL5	(8.1,32.1]	3.55748	8.22405e-85	up_9	N
ENSG00000107282	APBA1	[-35.8,-10.5]	-4.07999	2.07134e-84	dn_12	N
ENSG00000137731	FXYD2	[-35.8,-10.5]	-3.45835	2.08421e-84	dn_12	N
ENSG00000130300	PLVAP	[-35.8,-10.5]	-3.348	6.70603e-84	dn_12	N
ENSG00000156711	MAPK13	(8.1,32.1]	1.50522	7.58515e-84	up_9	N
ENSG00000130598	TNNI2	[-35.8,-10.5]	-2.99624	1.2278e-83	dn_12	N
ENSG00000119537	KDSR	[-35.8,-10.5]	-0.936187	1.72811e-83	dn_12	N
ENSG00000228407	AL139156.2	[-35.8,-10.5]	-3.12361	2.31705e-83	dn_12	N
ENSG00000165259	HDX	[-35.8,-10.5]	-3.98702	3.76793e-83	dn_12	N
ENSG00000164953	TMEM67	[-35.8,-10.5]	-1.90162	4.7441e-83	dn_12	N
ENSG00000128594	LRRC4	(8.1,32.1]	2.34671	5.69277e-83	up_9	N
ENSG00000121281	ADCY7	[-35.8,-10.5]	-1.65817	1.03681e-82	dn_12	N
ENSG00000238107	AC245100.6	(8.1,32.1]	2.43461	2.17641e-82	up_9	N
ENSG00000226751	AF127936.1	(8.1,32.1]	3.28949	7.51181e-82	up_9	N
ENSG00000180354	MTURN	[-35.8,-10.5]	-2.11072	1.27801e-81	dn_12	N
ENSG00000101846	STS	[-35.8,-10.5]	-1.52456	3.46793e-81	dn_12	N
ENSG00000249923	AC007663.2	(8.1,32.1]	4.82035	3.69898e-81	up_9	N
ENSG00000187980	PLA2G2C	[-35.8,-10.5]	-3.42976	3.90834e-81	dn_12	N
ENSG00000088881	EBF4	(8.1,32.1]	3.33697	6.15499e-81	up_9	N
ENSG00000257060	AC091078.1	(8.1,32.1]	4.34713	7.32971e-81	up_9	N
ENSG00000197410	DCHS2	[-35.8,-10.5]	-4.62092	8.67771e-81	dn_12	N
ENSG00000228590	AC007381.1	[-35.8,-10.5]	-2.19235	1.30936e-80	dn_12	N
ENSG00000136002	ARHGEF4	(8.1,32.1]	3.67447	2.28359e-80	up_9	N
ENSG00000227066	Z98257.1	[-35.8,-10.5]	-3.12885	3.60895e-80	dn_12	N
ENSG00000135392	DNAJC14	(8.1,32.1]	0.864178	4.35575e-80	up_9	N
ENSG00000182253	SYNM	[-35.8,-10.5]	-3.57545	5.46278e-80	dn_12	N
ENSG00000168427	KLHL30	(8.1,32.1]	3.76707	5.87758e-80	up_9	N
ENSG00000122862	SRGN	[-35.8,-10.5]	-2.29017	5.96469e-80	dn_12	N
ENSG00000163328	GPR155	[-35.8,-10.5]	-2.11392	6.14729e-80	dn_12	N
ENSG00000151948	GLT1D1	[-35.8,-10.5]	-3.57047	7.21271e-80	dn_12	N
ENSG00000102763	VWA8	[-35.8,-10.5]	-1.89375	1.2649e-79	dn_12	N
ENSG00000176532	PRR15	[-35.8,-10.5]	-4.53758	1.35643e-79	dn_12	N
ENSG00000140848	CPNE2	(8.1,32.1]	1.41276	1.72953e-79	up_9	N
ENSG00000141384	TAF4B	[-35.8,-10.5]	-1.57728	1.8732e-79	dn_12	N
ENSG00000075239	ACAT1	[-35.8,-10.5]	-1.00486	3.04393e-79	dn_12	N
ENSG00000146373	RNF217	(8.1,32.1]	3.10102	4.01137e-79	up_9	N
ENSG00000189238	LINC00943	(8.1,32.1]	4.43658	4.34072e-79	up_9	N
ENSG00000137474	MYO7A	[-35.8,-10.5]	-3.00839	7.23405e-79	dn_12	N
ENSG00000189152	GRAPL	(8.1,32.1]	1.85572	9.15078e-79	up_9	N
ENSG00000122863	CHST3	[-35.8,-10.5]	-3.56015	1.40923e-78	dn_12	N
ENSG00000138185	ENTPD1	[-35.8,-10.5]	-1.36137	1.76876e-78	dn_12	N
ENSG00000254802	AC022182.2	[-35.8,-10.5]	-2.36025	3.85996e-78	dn_12	N
ENSG00000256128	LINC00944	(8.1,32.1]	4.41645	9.49386e-78	up_9	N
ENSG00000177614	PGBD5	[-35.8,-10.5]	-4.8148	1.66304e-77	dn_12	N
ENSG00000160256	FAM207A	[-35.8,-10.5]	-2.11031	1.6777e-77	dn_12	N
ENSG00000105642	KCNN1	(8.1,32.1]	4.42383	2.93305e-77	up_9	N
ENSG00000183307	TMEM121B	[-35.8,-10.5]	-2.7118	3.07976e-77	dn_12	N
ENSG00000073060	SCARB1	(8.1,32.1]	1.32718	3.76327e-77	up_9	N
ENSG00000168453	HR	[-35.8,-10.5]	-3.2261	5.45074e-77	dn_12	N
ENSG00000235162	C12orf75	[-35.8,-10.5]	-1.77921	9.63491e-77	dn_12	N
ENSG00000188643	S100A16	[-35.8,-10.5]	-3.76832	1.22147e-76	dn_12	N
ENSG00000007314	SCN4A	(8.1,32.1]	3.01536	1.54659e-76	up_9	N
ENSG00000196834	POTEI	(8.1,32.1]	3.52482	1.57132e-76	up_9	N
ENSG00000134247	PTGFRN	[-35.8,-10.5]	-4.06083	1.57132e-76	dn_12	N
ENSG00000125388	GRK4	[-35.8,-10.5]	-1.09057	1.66139e-76	dn_12	N
ENSG00000186907	RTN4RL2	(8.1,32.1]	2.7251	1.7859e-76	up_9	N
ENSG00000203797	DDO	[-35.8,-10.5]	-3.04273	2.68895e-76	dn_12	N
ENSG00000103852	TTC23	[-35.8,-10.5]	-2.41441	2.76251e-76	dn_12	N
ENSG00000204397	CARD16	[-35.8,-10.5]	-1.68987	3.1055e-76	dn_12	N
ENSG00000205837	LINC00487	(8.1,32.1]	3.59061	3.19122e-76	up_9	N
ENSG00000214193	SH3D21	(8.1,32.1]	1.74782	4.08219e-76	up_9	N
ENSG00000148672	GLUD1	[-35.8,-10.5]	-0.727141	6.11081e-76	dn_12	N
ENSG00000091136	LAMB1	(8.1,32.1]	1.88922	6.88789e-76	up_9	N
ENSG00000103316	CRYM	[-35.8,-10.5]	-5.07487	7.16864e-76	dn_12	N
ENSG00000236760	AC019118.2	[-35.8,-10.5]	-3.7511	7.93431e-76	dn_12	N
ENSG00000231991	ANXA2P2	[-35.8,-10.5]	-2.35001	9.53101e-76	dn_12	N
ENSG00000141401	IMPA2	[-35.8,-10.5]	-1.82355	1.18139e-75	dn_12	N
ENSG00000165995	CACNB2	(8.1,32.1]	2.16262	1.61557e-75	up_9	N
ENSG00000163428	LRRC58	[-35.8,-10.5]	-1.00823	1.7425e-75	dn_12	N
ENSG00000167081	PBX3	[-35.8,-10.5]	-1.43293	2.58368e-75	dn_12	N
ENSG00000185046	ANKS1B	[-35.8,-10.5]	-5.05087	3.00407e-75	dn_12	N
ENSG00000179403	VWA1	[-35.8,-10.5]	-3.35099	4.56045e-75	dn_12	N
ENSG00000010278	CD9	[-35.8,-10.5]	-2.19415	8.54726e-75	dn_12	N
ENSG00000260400	AL513534.1	(8.1,32.1]	2.2516	1.52919e-74	up_9	N
ENSG00000186998	EMID1	[-35.8,-10.5]	-3.07184	1.61627e-74	dn_12	Y
ENSG00000147010	SH3KBP1	[-35.8,-10.5]	-0.982377	2.05736e-74	dn_12	N
ENSG00000156110	ADK	[-35.8,-10.5]	-1.18732	2.07444e-74	dn_12	N
ENSG00000128805	ARHGAP22	[-35.8,-10.5]	-3.34203	2.2547e-74	dn_12	N
ENSG00000128040	SPINK2	[-35.8,-10.5]	-3.03851	2.29574e-74	dn_12	N
ENSG00000139910	NOVA1	(8.1,32.1]	5.21813	2.33525e-74	up_9	N
ENSG00000135535	CD164	[-35.8,-10.5]	-1.03401	2.51943e-74	dn_12	N
ENSG00000233410	LINC01222	[-35.8,-10.5]	-2.8407	2.7023e-74	dn_12	Y
ENSG00000231196	NA	(8.1,32.1]	2.53824	2.73954e-74	up_9	N
ENSG00000223855	HRAT92	[-35.8,-10.5]	-2.76466	3.00015e-74	dn_12	N
ENSG00000136068	FLNB	[-35.8,-10.5]	-1.56847	4.17811e-74	dn_12	N
ENSG00000204791	SMPD5	(8.1,32.1]	2.89906	4.81715e-74	up_9	N
ENSG00000168904	LRRC28	[-35.8,-10.5]	-1.72803	5.08931e-74	dn_12	N
ENSG00000146005	PSD2	[-35.8,-10.5]	-3.65015	5.57729e-74	dn_12	N
ENSG00000142319	SLC6A3	[-35.8,-10.5]	-6.17362	5.82839e-74	dn_12	N
ENSG00000152465	NMT2	(8.1,32.1]	1.40386	7.16708e-74	up_9	N
ENSG00000187266	EPOR	(8.1,32.1]	2.66248	9.55908e-74	up_9	N
ENSG00000178732	GP5	[-35.8,-10.5]	-2.88148	9.69557e-74	dn_12	N
ENSG00000136048	DRAM1	(8.1,32.1]	1.72179	9.82389e-74	up_9	N
ENSG00000104723	TUSC3	(8.1,32.1]	4.36517	1.31502e-73	up_9	N
ENSG00000225986	UBXN10-AS1	[-35.8,-10.5]	-2.99683	1.74091e-73	dn_12	N
ENSG00000197381	ADARB1	[-35.8,-10.5]	-2.75491	1.85234e-73	dn_12	Y
ENSG00000144560	VGLL4	(8.1,32.1]	0.827893	1.87888e-73	up_9	N
ENSG00000249948	GBA3	(8.1,32.1]	4.41584	1.95637e-73	up_9	N
ENSG00000262488	AC133065.3	(8.1,32.1]	2.5821	1.96111e-73	up_9	N
ENSG00000103966	EHD4	[-35.8,-10.5]	-1.8475	2.00543e-73	dn_12	N
ENSG00000264527	NA	[-35.8,-10.5]	-3.54643	2.04728e-73	dn_12	N
ENSG00000106789	CORO2A	(8.1,32.1]	1.8049	2.17845e-73	up_9	N
ENSG00000258539	AC068896.1	[-35.8,-10.5]	-1.84932	2.27069e-73	dn_12	N
ENSG00000091127	PUS7	[-35.8,-10.5]	-1.36525	2.41555e-73	dn_12	N
ENSG00000172765	TMCC1	(8.1,32.1]	0.834902	2.77472e-73	up_9	N
ENSG00000141696	P3H4	(8.1,32.1]	1.96298	3.19816e-73	up_9	N
ENSG00000186583	SPATC1	(8.1,32.1]	2.85069	4.2896e-73	up_9	N
ENSG00000122367	LDB3	[-35.8,-10.5]	-5.64209	6.45481e-73	dn_12	N
ENSG00000145911	N4BP3	[-35.8,-10.5]	-2.24854	1.04576e-72	dn_12	Y
ENSG00000187492	CDHR4	(8.1,32.1]	1.66803	1.30389e-72	up_9	N
ENSG00000268950	NA	[-35.8,-10.5]	-4.21443	1.3183e-72	dn_12	N
ENSG00000198933	TBKBP1	[-35.8,-10.5]	-1.63249	2.1082e-72	dn_12	N
ENSG00000130475	FCHO1	[-35.8,-10.5]	-1.31915	2.65186e-72	dn_12	N
ENSG00000146276	GABRR1	(8.1,32.1]	3.19926	2.66771e-72	up_9	N
ENSG00000115339	GALNT3	[-35.8,-10.5]	-2.33415	3.17771e-72	dn_12	N
ENSG00000087495	PHACTR3	[-35.8,-10.5]	-6.08545	8.23617e-72	dn_12	N
ENSG00000104970	KIR3DX1	[-35.8,-10.5]	-3.14863	1.04962e-71	dn_12	N
ENSG00000035664	DAPK2	(8.1,32.1]	2.35631	1.23033e-71	up_9	N
ENSG00000225595	LINC01623	(8.1,32.1]	3.51198	1.24232e-71	up_9	N
ENSG00000144152	FBLN7	[-35.8,-10.5]	-3.61371	1.38378e-71	dn_12	N
ENSG00000267023	LRRC37A16P	[-35.8,-10.5]	-1.60613	1.93031e-71	dn_12	N
ENSG00000179388	EGR3	[-35.8,-10.5]	-2.88918	1.96405e-71	dn_12	Y
ENSG00000160712	IL6R	[-35.8,-10.5]	-2.24241	1.96405e-71	dn_12	N
ENSG00000184682	NA	[-35.8,-10.5]	-2.2604	2.18003e-71	dn_12	N
ENSG00000254223	AC103718.1	[-35.8,-10.5]	-4.24747	2.1853e-71	dn_12	N
ENSG00000076706	MCAM	[-35.8,-10.5]	-3.43126	2.36947e-71	dn_12	N
ENSG00000255833	TIFAB	[-35.8,-10.5]	-3.72482	3.10997e-71	dn_12	N
ENSG00000179832	MROH1	(8.1,32.1]	1.15734	4.32566e-71	up_9	N
ENSG00000144834	TAGLN3	(8.1,32.1]	4.09	6.22364e-71	up_9	N
ENSG00000228600	POLR2CP1	(8.1,32.1]	3.29962	9.42602e-71	up_9	N
ENSG00000181418	DDN	[-35.8,-10.5]	-2.5554	1.13953e-70	dn_12	N
ENSG00000002746	HECW1	[-35.8,-10.5]	-4.06434	1.32096e-70	dn_12	N
ENSG00000103319	EEF2K	[-35.8,-10.5]	-0.992415	2.12968e-70	dn_12	N
ENSG00000086730	LAT2	[-35.8,-10.5]	-1.24606	2.40197e-70	dn_12	Y
ENSG00000173894	CBX2	(8.1,32.1]	1.40323	2.5041e-70	up_9	N
ENSG00000247934	AC022364.1	(8.1,32.1]	1.41133	4.95313e-70	up_9	N
ENSG00000169992	NLGN2	(8.1,32.1]	2.31719	1.01197e-69	up_9	N
ENSG00000169083	AR	[-35.8,-10.5]	-4.97091	1.32281e-69	dn_12	N
ENSG00000130702	LAMA5	[-35.8,-10.5]	-3.00696	1.64023e-69	dn_12	N
ENSG00000077943	ITGA8	[-35.8,-10.5]	-4.87353	2.65501e-69	dn_12	N
ENSG00000007237	GAS7	[-35.8,-10.5]	-1.427	3.03568e-69	dn_12	N
ENSG00000268865	NA	[-35.8,-10.5]	-3.02026	3.09383e-69	dn_12	N
ENSG00000222014	RAB6C	(8.1,32.1]	3.02541	3.41483e-69	up_9	N
ENSG00000225756	DBH-AS1	[-35.8,-10.5]	-2.61482	3.48019e-69	dn_12	N
ENSG00000113721	PDGFRB	[-35.8,-10.5]	-3.36814	3.62566e-69	dn_12	N
ENSG00000172164	SNTB1	[-35.8,-10.5]	-2.0464	9.94874e-69	dn_12	N
ENSG00000149201	CCDC81	[-35.8,-10.5]	-2.09127	1.38584e-68	dn_12	N
ENSG00000158481	CD1C	[-35.8,-10.5]	-2.95404	1.71035e-68	dn_12	Y
ENSG00000101197	BIRC7	(8.1,32.1]	5.35843	2.0248e-68	up_9	N
ENSG00000143537	ADAM15	[-35.8,-10.5]	-1.32954	2.71985e-68	dn_12	N
ENSG00000153208	MERTK	[-35.8,-10.5]	-3.24073	2.92696e-68	dn_12	N
ENSG00000189325	C6orf222	(8.1,32.1]	4.49528	4.71753e-68	up_9	N
ENSG00000158125	XDH	(8.1,32.1]	3.92609	5.23207e-68	up_9	N
ENSG00000196924	FLNA	[-35.8,-10.5]	-1.58565	5.42705e-68	dn_12	N
ENSG00000103034	NDRG4	[-35.8,-10.5]	-2.47839	6.14118e-68	dn_12	Y
ENSG00000153283	CD96	[-35.8,-10.5]	-2.35018	6.9618e-68	dn_12	N
ENSG00000163975	MELTF	[-35.8,-10.5]	-2.44057	7.74562e-68	dn_12	N
ENSG00000130766	SESN2	(8.1,32.1]	1.717	8.6124e-68	up_9	N
ENSG00000235888	AF064858.1	[-35.8,-10.5]	-2.5642	1.2322e-67	dn_12	N
ENSG00000162543	UBXN10	[-35.8,-10.5]	-1.98152	1.29257e-67	dn_12	N
ENSG00000144230	GPR17	(8.1,32.1]	2.54006	1.96455e-67	up_9	N
ENSG00000245648	AC022075.1	[-35.8,-10.5]	-2.51219	2.09561e-67	dn_12	N
ENSG00000133055	MYBPH	[-35.8,-10.5]	-6.83405	2.42426e-67	dn_12	N
ENSG00000112782	CLIC5	(8.1,32.1]	4.35202	2.49174e-67	up_9	N
ENSG00000251002	AC244502.1	[-35.8,-10.5]	-2.75648	3.10483e-67	dn_12	N
ENSG00000214552	COPS8P2	(8.1,32.1]	3.27021	3.16073e-67	up_9	N
ENSG00000130595	TNNT3	[-35.8,-10.5]	-2.41132	4.57241e-67	dn_12	N
ENSG00000129354	AP1M2	(8.1,32.1]	2.55938	5.3804e-67	up_9	N
ENSG00000102007	PLP2	[-35.8,-10.5]	-1.80244	6.14506e-67	dn_12	N
ENSG00000054523	KIF1B	[-35.8,-10.5]	-1.34328	7.26503e-67	dn_12	N
ENSG00000187581	COX8C	(8.1,32.1]	2.72434	9.89434e-67	up_9	N
ENSG00000118473	SGIP1	(8.1,32.1]	2.71868	1.26208e-66	up_9	N
ENSG00000106546	AHR	[-35.8,-10.5]	-2.00218	1.36331e-66	dn_12	N
ENSG00000137877	SPTBN5	[-35.8,-10.5]	-1.86784	1.88552e-66	dn_12	N
ENSG00000196923	PDLIM7	(8.1,32.1]	1.30709	2.20382e-66	up_9	N
ENSG00000143641	GALNT2	[-35.8,-10.5]	-1.39962	2.23552e-66	dn_12	N
ENSG00000184787	UBE2G2	[-35.8,-10.5]	-0.936288	2.81984e-66	dn_12	N
ENSG00000163701	IL17RE	[-35.8,-10.5]	-2.31744	3.0978e-66	dn_12	N
ENSG00000100364	KIAA0930	[-35.8,-10.5]	-1.2391	3.54714e-66	dn_12	N
ENSG00000251194	AL133330.1	[-35.8,-10.5]	-2.30809	4.12847e-66	dn_12	N
ENSG00000010319	SEMA3G	[-35.8,-10.5]	-2.55273	5.08819e-66	dn_12	N
ENSG00000119772	DNMT3A	(8.1,32.1]	0.769806	5.74674e-66	up_9	N
ENSG00000166228	PCBD1	[-35.8,-10.5]	-2.27243	7.66305e-66	dn_12	N
ENSG00000174669	SLC29A2	[-35.8,-10.5]	-1.71416	8.03783e-66	dn_12	N
ENSG00000140859	KIFC3	[-35.8,-10.5]	-2.00945	2.51513e-65	dn_12	N
ENSG00000184986	TMEM121	[-35.8,-10.5]	-2.48867	2.79674e-65	dn_12	N
ENSG00000114013	CD86	[-35.8,-10.5]	-2.10418	3.8505e-65	dn_12	N
ENSG00000185198	PRSS57	[-35.8,-10.5]	-2.45708	3.95134e-65	dn_12	N
ENSG00000084628	NKAIN1	(8.1,32.1]	3.99968	4.90725e-65	up_9	N
ENSG00000107104	KANK1	[-35.8,-10.5]	-3.06	5.03544e-65	dn_12	N
ENSG00000256582	LINC02390	[-35.8,-10.5]	-1.98465	5.08066e-65	dn_12	N
ENSG00000185272	RBM11	(8.1,32.1]	2.74021	5.11078e-65	up_9	N
ENSG00000123213	NLN	[-35.8,-10.5]	-1.34147	5.66165e-65	dn_12	N
ENSG00000182287	AP1S2	[-35.8,-10.5]	-1.12809	6.22524e-65	dn_12	N
ENSG00000166833	NAV2	[-35.8,-10.5]	-3.45175	6.55891e-65	dn_12	N
ENSG00000261026	AC105046.1	[-35.8,-10.5]	-3.06223	8.34957e-65	dn_12	N
ENSG00000054983	GALC	[-35.8,-10.5]	-0.968638	8.83435e-65	dn_12	N
ENSG00000213965	NUDT19	[-35.8,-10.5]	-1.78638	9.73163e-65	dn_12	N
ENSG00000070915	SLC12A3	[-35.8,-10.5]	-3.44232	1.18939e-64	dn_12	N
ENSG00000196743	GM2A	[-35.8,-10.5]	-1.31437	1.21938e-64	dn_12	Y
ENSG00000162490	DRAXIN	[-35.8,-10.5]	-2.90171	1.45284e-64	dn_12	N
ENSG00000003249	DBNDD1	[-35.8,-10.5]	-2.54232	1.49203e-64	dn_12	N
ENSG00000176842	IRX5	(8.1,32.1]	2.75439	1.95059e-64	up_9	N
ENSG00000113356	POLR3G	[-35.8,-10.5]	-1.076	1.95407e-64	dn_12	N
ENSG00000121904	CSMD2	(8.1,32.1]	4.89137	2.14942e-64	up_9	N
ENSG00000131095	GFAP	(8.1,32.1]	2.89166	2.39454e-64	up_9	N
ENSG00000173218	VANGL1	[-35.8,-10.5]	-2.13276	3.13018e-64	dn_12	N
ENSG00000175873	NA	[-35.8,-10.5]	-1.77745	3.50561e-64	dn_12	N
ENSG00000233991	NA	(8.1,32.1]	2.82583	3.6077e-64	up_9	N
ENSG00000118308	LRMP	[-35.8,-10.5]	-1.64719	4.12923e-64	dn_12	N
ENSG00000151651	ADAM8	[-35.8,-10.5]	-1.82951	4.63058e-64	dn_12	N
ENSG00000188487	INSC	(8.1,32.1]	2.59007	5.24999e-64	up_9	N
ENSG00000186472	PCLO	(8.1,32.1]	3.72052	6.96341e-64	up_9	N
ENSG00000226777	FAM30A	[-35.8,-10.5]	-3.1584	7.22142e-64	dn_12	N
ENSG00000113140	SPARC	[-35.8,-10.5]	-2.01889	8.75122e-64	dn_12	N
ENSG00000060982	BCAT1	[-35.8,-10.5]	-1.94245	9.4758e-64	dn_12	N
ENSG00000182183	FAM159A	[-35.8,-10.5]	-1.61677	1.14858e-63	dn_12	N
ENSG00000121064	SCPEP1	[-35.8,-10.5]	-1.15403	1.30547e-63	dn_12	N
ENSG00000228651	AC074327.1	[-35.8,-10.5]	-4.39404	1.57464e-63	dn_12	N
ENSG00000169439	SDC2	(8.1,32.1]	2.73653	2.43029e-63	up_9	N
ENSG00000261308	FIGNL2	[-35.8,-10.5]	-2.65426	2.7156e-63	dn_12	N
ENSG00000136213	CHST12	[-35.8,-10.5]	-1.67107	3.84358e-63	dn_12	Y
ENSG00000120949	TNFRSF8	[-35.8,-10.5]	-2.16534	5.00381e-63	dn_12	N
ENSG00000104635	SLC39A14	[-35.8,-10.5]	-1.49527	5.25983e-63	dn_12	N
ENSG00000162711	NLRP3	[-35.8,-10.5]	-1.65918	5.44562e-63	dn_12	N
ENSG00000251287	ALG1L2	(8.1,32.1]	2.15657	6.4277e-63	up_9	N
ENSG00000223429	AL139156.1	[-35.8,-10.5]	-3.48641	7.3769e-63	dn_12	N
ENSG00000007264	MATK	[-35.8,-10.5]	-2.04803	1.00901e-62	dn_12	N
ENSG00000157193	LRP8	(8.1,32.1]	1.13002	1.06423e-62	up_9	N
ENSG00000239961	LILRA4	[-35.8,-10.5]	-2.51051	1.07006e-62	dn_12	N
ENSG00000046653	GPM6B	[-35.8,-10.5]	-1.84781	1.25709e-62	dn_12	N
ENSG00000176160	HSF5	[-35.8,-10.5]	-1.82722	1.34623e-62	dn_12	N
ENSG00000171992	SYNPO	[-35.8,-10.5]	-2.95983	1.44797e-62	dn_12	N
ENSG00000166349	RAG1	(8.1,32.1]	2.18121	2.05703e-62	up_9	N
ENSG00000257573	NA	(8.1,32.1]	3.27762	2.11778e-62	up_9	N
ENSG00000168209	DDIT4	[-35.8,-10.5]	-1.7125	2.38824e-62	dn_12	Y
ENSG00000188735	TMEM120B	(8.1,32.1]	0.809242	2.94507e-62	up_9	N
ENSG00000235397	EPN2-AS1	(8.1,32.1]	2.51698	3.6513e-62	up_9	N
ENSG00000178445	GLDC	[-35.8,-10.5]	-2.26301	4.54344e-62	dn_12	N
ENSG00000227747	AC096631.2	[-35.8,-10.5]	-2.70651	5.82226e-62	dn_12	N
ENSG00000123454	DBH	[-35.8,-10.5]	-2.54874	6.82988e-62	dn_12	N
ENSG00000184702	2005-09-01	(8.1,32.1]	2.20112	7.34163e-62	up_9	N
ENSG00000027644	INSRR	(8.1,32.1]	4.03109	7.34589e-62	up_9	N
ENSG00000122376	FAM35A	[-35.8,-10.5]	-0.673571	1.23465e-61	dn_12	N
ENSG00000049656	CLPTM1L	[-35.8,-10.5]	-0.878244	1.63707e-61	dn_12	N
ENSG00000255443	CD44-AS1	[-35.8,-10.5]	-2.12143	1.69373e-61	dn_12	N
ENSG00000241106	HLA-DOB	(8.1,32.1]	1.65364	1.93854e-61	up_9	N
ENSG00000147202	DIAPH2	[-35.8,-10.5]	-1.98211	2.1989e-61	dn_12	N
ENSG00000146409	SLC18B1	[-35.8,-10.5]	-1.56532	2.23649e-61	dn_12	N
ENSG00000188959	C9orf152	(8.1,32.1]	2.57595	3.04168e-61	up_9	N
ENSG00000090661	CERS4	(8.1,32.1]	1.06228	3.28316e-61	up_9	N
ENSG00000269837	IPO5P1	(8.1,32.1]	0.959981	3.31038e-61	up_9	N
ENSG00000158813	EDA	[-35.8,-10.5]	-3.00927	3.50647e-61	dn_12	N
ENSG00000198795	ZNF521	[-35.8,-10.5]	-3.6611	3.80913e-61	dn_12	N
ENSG00000129993	CBFA2T3	(8.1,32.1]	1.68617	3.90606e-61	up_9	N
ENSG00000064652	SNX24	[-35.8,-10.5]	-1.43017	3.93209e-61	dn_12	N
ENSG00000234423	LINC01250	[-35.8,-10.5]	-3.84968	4.30541e-61	dn_12	N
ENSG00000259479	SORD2P	[-35.8,-10.5]	-2.00582	4.82971e-61	dn_12	N
ENSG00000115977	AAK1	[-35.8,-10.5]	-1.19158	6.30596e-61	dn_12	N
ENSG00000223881	AL157402.1	[-35.8,-10.5]	-4.28253	6.93989e-61	dn_12	N
ENSG00000261586	AC068987.4	[-35.8,-10.5]	-3.04097	1.21069e-60	dn_12	N
ENSG00000119411	BSPRY	[-35.8,-10.5]	-2.01131	1.2728e-60	dn_12	N
ENSG00000169515	CCDC8	(8.1,32.1]	3.66464	1.30573e-60	up_9	N
ENSG00000250799	PRODH2	(8.1,32.1]	4.92626	1.39517e-60	up_9	N
ENSG00000108861	DUSP3	[-35.8,-10.5]	-1.36895	1.80295e-60	dn_12	N
ENSG00000065609	SNAP91	[-35.8,-10.5]	-6.21313	1.83118e-60	dn_12	N
ENSG00000239636	AC004865.2	[-35.8,-10.5]	-1.69426	2.14377e-60	dn_12	N
ENSG00000179163	FUCA1	(8.1,32.1]	1.19541	2.28174e-60	up_9	N
ENSG00000159674	SPON2	[-35.8,-10.5]	-2.04416	2.51889e-60	dn_12	N
ENSG00000103245	NARFL	(8.1,32.1]	1.2053	2.69451e-60	up_9	N
ENSG00000124181	PLCG1	(8.1,32.1]	1.5147	3.01212e-60	up_9	N
ENSG00000142552	RCN3	(8.1,32.1]	1.95505	3.42997e-60	up_9	N
ENSG00000136999	NOV	[-35.8,-10.5]	-4.32474	4.43464e-60	dn_12	N
ENSG00000164591	MYOZ3	[-35.8,-10.5]	-1.89591	5.05017e-60	dn_12	N
ENSG00000101236	RNF24	[-35.8,-10.5]	-1.12822	5.21813e-60	dn_12	N
ENSG00000215246	AC116351.1	[-35.8,-10.5]	-3.61263	5.31753e-60	dn_12	N
ENSG00000154059	IMPACT	[-35.8,-10.5]	-1.63342	5.58376e-60	dn_12	N
ENSG00000132182	NUP210	[-35.8,-10.5]	-1.4033	6.06296e-60	dn_12	N
ENSG00000165959	CLMN	(8.1,32.1]	1.44929	7.66373e-60	up_9	N
ENSG00000106852	LHX6	[-35.8,-10.5]	-3.86066	7.8433e-60	dn_12	Y
ENSG00000257008	GPR142	(8.1,32.1]	3.62382	8.96882e-60	up_9	N
ENSG00000078269	SYNJ2	[-35.8,-10.5]	-1.45303	1.10286e-59	dn_12	N
ENSG00000184185	KCNJ12	[-35.8,-10.5]	-3.94364	1.22274e-59	dn_12	N
ENSG00000183060	LYSMD4	[-35.8,-10.5]	-1.17875	1.36986e-59	dn_12	N
ENSG00000147145	LPAR4	[-35.8,-10.5]	-3.38273	1.92485e-59	dn_12	N
ENSG00000100593	ISM2	(8.1,32.1]	3.01509	2.00802e-59	up_9	N
ENSG00000110031	LPXN	[-35.8,-10.5]	-1.08941	2.47551e-59	dn_12	N
ENSG00000002745	WNT16	[-35.8,-10.5]	-3.33318	2.85623e-59	dn_12	N
ENSG00000273328	AC099329.2	(8.1,32.1]	2.04429	3.06383e-59	up_9	N
ENSG00000086712	TXLNG	[-35.8,-10.5]	-0.886621	3.23241e-59	dn_12	N
ENSG00000163958	ZDHHC19	(8.1,32.1]	2.58597	5.33027e-59	up_9	N
ENSG00000120327	PCDHB14	(8.1,32.1]	2.70873	6.95418e-59	up_9	N
ENSG00000169826	CSGALNACT2	[-35.8,-10.5]	-1.08098	7.30872e-59	dn_12	N
ENSG00000067064	IDI1	(8.1,32.1]	1.0342	9.07746e-59	up_9	N
ENSG00000231131	LINC01468	[-35.8,-10.5]	-4.4598	1.38141e-58	dn_12	N
ENSG00000143499	SMYD2	[-35.8,-10.5]	-1.16079	1.4691e-58	dn_12	N
ENSG00000163453	IGFBP7	[-35.8,-10.5]	-1.83763	2.29393e-58	dn_12	N
ENSG00000182621	PLCB1	[-35.8,-10.5]	-2.24811	3.06841e-58	dn_12	N
ENSG00000101608	MYL12A	[-35.8,-10.5]	-1.04662	3.83144e-58	dn_12	Y
ENSG00000259319	AF111167.2	[-35.8,-10.5]	-1.90553	3.85109e-58	dn_12	N
ENSG00000146242	TPBG	[-35.8,-10.5]	-4.29335	4.4841e-58	dn_12	N
ENSG00000166068	SPRED1	[-35.8,-10.5]	-2.17649	4.68659e-58	dn_12	N
ENSG00000197077	KIAA1671	(8.1,32.1]	2.33226	5.21452e-58	up_9	N
ENSG00000225172	AC096631.1	[-35.8,-10.5]	-3.04259	5.96235e-58	dn_12	N
ENSG00000100592	DAAM1	[-35.8,-10.5]	-1.13299	6.61757e-58	dn_12	N
ENSG00000078399	HOXA9	[-35.8,-10.5]	-4.06728	7.06564e-58	dn_12	N
ENSG00000266088	AC004585.1	[-35.8,-10.5]	-2.58381	7.60397e-58	dn_12	N
ENSG00000198691	ABCA4	(8.1,32.1]	3.00124	7.7009e-58	up_9	N
ENSG00000137225	CAPN11	[-35.8,-10.5]	-2.25593	8.20542e-58	dn_12	N
ENSG00000121057	AKAP1	[-35.8,-10.5]	-0.92125	8.34731e-58	dn_12	N
ENSG00000225675	LINC01771	(8.1,32.1]	1.99329	9.30827e-58	up_9	N
ENSG00000136828	RALGPS1	(8.1,32.1]	1.05226	9.68829e-58	up_9	N
ENSG00000256594	AC010186.2	[-35.8,-10.5]	-1.08557	1.01729e-57	dn_12	N
ENSG00000178878	APOLD1	[-35.8,-10.5]	-1.82063	1.11821e-57	dn_12	N
ENSG00000168398	BDKRB2	[-35.8,-10.5]	-4.7636	1.12819e-57	dn_12	N
ENSG00000159714	ZDHHC1	[-35.8,-10.5]	-2.331	1.51962e-57	dn_12	N
ENSG00000133104	SPART	[-35.8,-10.5]	-2.234	1.62099e-57	dn_12	N
ENSG00000134830	C5AR2	(8.1,32.1]	2.50369	1.73874e-57	up_9	N
ENSG00000005471	ABCB4	[-35.8,-10.5]	-2.1528	1.93899e-57	dn_12	N
ENSG00000187193	MT1X	[-35.8,-10.5]	-2.83642	1.99373e-57	dn_12	N
ENSG00000087269	NOP14	[-35.8,-10.5]	-0.621484	2.01582e-57	dn_12	N
ENSG00000010219	DYRK4	[-35.8,-10.5]	-1.32437	2.27305e-57	dn_12	N
ENSG00000123358	NR4A1	[-35.8,-10.5]	-2.54053	2.33578e-57	dn_12	N
ENSG00000086475	SEPHS1	(8.1,32.1]	0.704494	2.92816e-57	up_9	N
ENSG00000220785	MTMR9LP	(8.1,32.1]	1.473	3.17637e-57	up_9	N
ENSG00000232884	AF127936.2	(8.1,32.1]	2.89137	3.75146e-57	up_9	N
ENSG00000119599	DCAF4	[-35.8,-10.5]	-0.862621	4.33234e-57	dn_12	N
ENSG00000108561	C1QBP	[-35.8,-10.5]	-1.02504	4.3333e-57	dn_12	N
ENSG00000236527	ARF4P2	(8.1,32.1]	2.19483	6.78694e-57	up_9	N
ENSG00000024422	EHD2	(8.1,32.1]	3.36696	6.78694e-57	up_9	N
ENSG00000082074	FYB1	(8.1,32.1]	1.88773	8.03856e-57	up_9	N
ENSG00000272003	NA	[-35.8,-10.5]	-1.77403	8.70873e-57	dn_12	N
ENSG00000196159	FAT4	(8.1,32.1]	2.68115	9.62441e-57	up_9	N
ENSG00000001561	ENPP4	(8.1,32.1]	2.07359	1.20341e-56	up_9	N
ENSG00000105967	TFEC	[-35.8,-10.5]	-2.76718	1.20341e-56	dn_12	N
ENSG00000130433	CACNG6	(8.1,32.1]	4.7456	1.35028e-56	up_9	N
ENSG00000186615	KTN1-AS1	[-35.8,-10.5]	-1.1323	1.4452e-56	dn_12	N
ENSG00000130045	NXNL2	(8.1,32.1]	2.64663	1.47802e-56	up_9	N
ENSG00000127329	PTPRB	(8.1,32.1]	3.20839	1.54088e-56	up_9	N
ENSG00000141968	VAV1	(8.1,32.1]	0.766619	1.72081e-56	up_9	N
ENSG00000175262	C1orf127	(8.1,32.1]	3.71496	1.86832e-56	up_9	N
ENSG00000111816	FRK	(8.1,32.1]	4.16084	2.03744e-56	up_9	N
ENSG00000261504	LINC01686	[-35.8,-10.5]	-3.17243	2.44781e-56	dn_12	Y
ENSG00000102445	RUBCNL	(8.1,32.1]	1.80353	2.45282e-56	up_9	N
ENSG00000196358	NTNG2	(8.1,32.1]	1.92484	2.65967e-56	up_9	N
ENSG00000145194	ECE2	(8.1,32.1]	1.50664	3.20472e-56	up_9	N
ENSG00000226435	ANKRD18DP	[-35.8,-10.5]	-3.35528	3.41931e-56	dn_12	N
ENSG00000010438	PRSS3	(8.1,32.1]	3.41717	3.75149e-56	up_9	N
ENSG00000105711	SCN1B	[-35.8,-10.5]	-1.71849	3.84211e-56	dn_12	N
ENSG00000226526	AL049569.1	[-35.8,-10.5]	-2.2651	6.91551e-56	dn_12	N
ENSG00000162105	SHANK2	(8.1,32.1]	3.09532	8.00629e-56	up_9	N
ENSG00000175354	PTPN2	[-35.8,-10.5]	-0.698732	8.46361e-56	dn_12	N
ENSG00000244649	LINC02086	(8.1,32.1]	3.45506	8.52038e-56	up_9	N
ENSG00000117407	ARTN	[-35.8,-10.5]	-2.23149	8.74533e-56	dn_12	N
ENSG00000100417	PMM1	(8.1,32.1]	1.10559	9.34966e-56	up_9	N
ENSG00000244720	AC055748.1	[-35.8,-10.5]	-2.44059	9.73076e-56	dn_12	N
ENSG00000177839	PCDHB9	(8.1,32.1]	2.93407	1.16912e-55	up_9	N
ENSG00000002587	HS3ST1	(8.1,32.1]	2.52001	1.17549e-55	up_9	N
ENSG00000235492	LINC01221	[-35.8,-10.5]	-3.58462	1.34005e-55	dn_12	N
ENSG00000186487	MYT1L	[-35.8,-10.5]	-3.36393	1.37061e-55	dn_12	N
ENSG00000269404	SPIB	[-35.8,-10.5]	-2.16497	1.60664e-55	dn_12	N
ENSG00000106066	CPVL	[-35.8,-10.5]	-2.21385	1.82144e-55	dn_12	N
ENSG00000240163	AC087385.1	[-35.8,-10.5]	-2.93169	2.04299e-55	dn_12	N
ENSG00000160209	PDXK	[-35.8,-10.5]	-1.6575	2.46552e-55	dn_12	N
ENSG00000256604	NA	(8.1,32.1]	1.67567	2.57525e-55	up_9	N
ENSG00000176244	ACBD7	(8.1,32.1]	1.6396	2.91794e-55	up_9	N
ENSG00000262370	AC108134.3	[-35.8,-10.5]	-1.84005	3.00538e-55	dn_12	N
ENSG00000072110	ACTN1	[-35.8,-10.5]	-1.39275	3.06532e-55	dn_12	N
ENSG00000116157	GPX7	[-35.8,-10.5]	-1.05814	3.17371e-55	dn_12	N
ENSG00000171476	HOPX	[-35.8,-10.5]	-2.41182	3.87048e-55	dn_12	N
ENSG00000101220	C20orf27	[-35.8,-10.5]	-1.39218	3.87091e-55	dn_12	N
ENSG00000132669	RIN2	[-35.8,-10.5]	-1.93284	4.02129e-55	dn_12	N
ENSG00000196639	HRH1	[-35.8,-10.5]	-3.52806	4.33252e-55	dn_12	N
ENSG00000234383	CTBP2P8	[-35.8,-10.5]	-2.18593	5.11449e-55	dn_12	N
ENSG00000261798	AL033527.3	(8.1,32.1]	2.80945	6.53143e-55	up_9	N
ENSG00000105854	PON2	[-35.8,-10.5]	-2.52401	8.28454e-55	dn_12	N
ENSG00000172322	CLEC12A	[-35.8,-10.5]	-3.36798	1.04016e-54	dn_12	N
ENSG00000164078	MST1R	(8.1,32.1]	2.347	1.38406e-54	up_9	N
ENSG00000143179	UCK2	[-35.8,-10.5]	-1.93055	1.49102e-54	dn_12	N
ENSG00000244306	DUXAP10	(8.1,32.1]	4.26902	2.22362e-54	up_9	N
ENSG00000140284	SLC27A2	[-35.8,-10.5]	-2.78762	2.77355e-54	dn_12	N
ENSG00000160796	NBEAL2	[-35.8,-10.5]	-1.38497	3.24952e-54	dn_12	N
ENSG00000233838	DPH3P1	(8.1,32.1]	2.36896	3.38945e-54	up_9	N
ENSG00000161609	CCDC155	(8.1,32.1]	2.92797	3.85661e-54	up_9	N
ENSG00000092969	TGFB2	(8.1,32.1]	2.49617	3.95957e-54	up_9	N
ENSG00000169230	PRELID1	[-35.8,-10.5]	-1.14499	3.98565e-54	dn_12	N
ENSG00000237928	NFIA-AS2	(8.1,32.1]	3.70292	4.9476e-54	up_9	N
ENSG00000270172	NA	(8.1,32.1]	1.16422	5.07263e-54	up_9	N
ENSG00000255191	AP003555.3	(8.1,32.1]	3.05548	5.20653e-54	up_9	N
ENSG00000171067	C11orf24	[-35.8,-10.5]	-1.23748	5.67457e-54	dn_12	N
ENSG00000162817	C1orf115	[-35.8,-10.5]	-3.47011	6.94443e-54	dn_12	N
ENSG00000071575	TRIB2	[-35.8,-10.5]	-2.07013	8.42178e-54	dn_12	N
ENSG00000163686	ABHD6	(8.1,32.1]	1.50817	8.61891e-54	up_9	N
ENSG00000163492	CCDC141	[-35.8,-10.5]	-2.55124	1.40171e-53	dn_12	N
ENSG00000135686	KLHL36	(8.1,32.1]	0.656084	1.65823e-53	up_9	N
ENSG00000050438	SLC4A8	[-35.8,-10.5]	-1.731	1.79125e-53	dn_12	Y
ENSG00000264198	NA	[-35.8,-10.5]	-1.41703	3.3984e-53	dn_12	N
ENSG00000139572	GPR84	[-35.8,-10.5]	-2.26695	3.95458e-53	dn_12	N
ENSG00000226241	Z75746.1	[-35.8,-10.5]	-3.05617	3.96424e-53	dn_12	N
ENSG00000169629	RGPD8	[-35.8,-10.5]	-1.67707	4.10547e-53	dn_12	N
ENSG00000154040	CABYR	[-35.8,-10.5]	-1.79047	4.12762e-53	dn_12	N
ENSG00000130147	SH3BP4	[-35.8,-10.5]	-3.81192	4.4105e-53	dn_12	N
ENSG00000168824	HGNC:18790	[-35.8,-10.5]	-2.38445	5.86025e-53	dn_12	N
ENSG00000109861	CTSC	[-35.8,-10.5]	-1.48023	6.08704e-53	dn_12	N
ENSG00000185630	PBX1	[-35.8,-10.5]	-3.9058	6.65174e-53	dn_12	N
ENSG00000167207	NOD2	[-35.8,-10.5]	-2.07818	6.77195e-53	dn_12	N
ENSG00000235950	NA	[-35.8,-10.5]	-5.54608	6.84063e-53	dn_12	N
ENSG00000104361	NIPAL2	[-35.8,-10.5]	-1.86913	8.15545e-53	dn_12	N
ENSG00000166411	IDH3A	[-35.8,-10.5]	-0.604626	9.86759e-53	dn_12	N
ENSG00000122642	FKBP9	[-35.8,-10.5]	-2.37875	1.09211e-52	dn_12	Y
ENSG00000228293	AL049712.1	(8.1,32.1]	2.56097	1.11956e-52	up_9	N
ENSG00000172508	CARNS1	[-35.8,-10.5]	-1.74528	1.1549e-52	dn_12	N
ENSG00000138134	STAMBPL1	[-35.8,-10.5]	-1.53105	1.45414e-52	dn_12	N
ENSG00000163322	ABRAXAS1	[-35.8,-10.5]	-0.763003	1.7182e-52	dn_12	N
ENSG00000179136	LINC00670	(8.1,32.1]	4.78005	1.73837e-52	up_9	N
ENSG00000151376	ME3	[-35.8,-10.5]	-1.30068	1.94507e-52	dn_12	N
ENSG00000198400	NTRK1	(8.1,32.1]	3.346	1.96107e-52	up_9	N
ENSG00000101292	PROKR2	[-35.8,-10.5]	-4.35893	2.14412e-52	dn_12	N
ENSG00000136997	MYC	[-35.8,-10.5]	-1.32329	2.15806e-52	dn_12	N
ENSG00000180432	CYP8B1	(8.1,32.1]	1.78794	2.49964e-52	up_9	N
ENSG00000153823	PID1	(8.1,32.1]	3.68849	3.38545e-52	up_9	N
ENSG00000244161	FLNB-AS1	[-35.8,-10.5]	-1.60923	3.3938e-52	dn_12	N
ENSG00000258754	LINC01579	(8.1,32.1]	2.70442	3.64801e-52	up_9	N
ENSG00000061676	NCKAP1	(8.1,32.1]	2.28422	5.10713e-52	up_9	N
ENSG00000178773	CPNE7	[-35.8,-10.5]	-1.92905	5.1701e-52	dn_12	N
ENSG00000138829	FBN2	(8.1,32.1]	3.08091	5.55464e-52	up_9	N
ENSG00000100580	TMED8	[-35.8,-10.5]	-0.716958	6.05389e-52	dn_12	N
ENSG00000250739	LINC01262	(8.1,32.1]	3.30453	6.25157e-52	up_9	N
ENSG00000214145	LINC00887	[-35.8,-10.5]	-3.15796	7.61011e-52	dn_12	N
ENSG00000187372	PCDHB13	(8.1,32.1]	2.76114	8.23869e-52	up_9	N
ENSG00000166159	LRTM2	[-35.8,-10.5]	-2.73122	8.7654e-52	dn_12	N
ENSG00000171105	INSR	(8.1,32.1]	1.17392	9.04387e-52	up_9	N
ENSG00000126882	FAM78A	[-35.8,-10.5]	-1.41993	1.31238e-51	dn_12	N
ENSG00000255221	CARD17	[-35.8,-10.5]	-4.2048	1.40831e-51	dn_12	N
ENSG00000271983	AC023302.1	[-35.8,-10.5]	-3.98034	1.48125e-51	dn_12	N
ENSG00000115109	EPB41L5	[-35.8,-10.5]	-1.95568	1.49062e-51	dn_12	N
ENSG00000115257	PCSK4	(8.1,32.1]	1.73862	1.72963e-51	up_9	N
ENSG00000231638	LUARIS	[-35.8,-10.5]	-3.88882	1.76625e-51	dn_12	N
ENSG00000257221	AC007569.1	[-35.8,-10.5]	-2.09062	2.13688e-51	dn_12	N
ENSG00000060762	MPC1	[-35.8,-10.5]	-0.916832	2.27091e-51	dn_12	N
ENSG00000175175	PPM1E	[-35.8,-10.5]	-3.68666	2.54452e-51	dn_12	N
ENSG00000136883	KIF12	[-35.8,-10.5]	-5.99312	2.63396e-51	dn_12	N
ENSG00000135525	MAP7	[-35.8,-10.5]	-2.71772	2.84476e-51	dn_12	N
ENSG00000114026	OGG1	[-35.8,-10.5]	-1.05432	2.91213e-51	dn_12	Y
ENSG00000233006	MIR3936HG	[-35.8,-10.5]	-1.61561	3.77399e-51	dn_12	N
ENSG00000183250	LINC01547	[-35.8,-10.5]	-2.23312	4.05554e-51	dn_12	N
ENSG00000089041	P2RX7	[-35.8,-10.5]	-1.28936	4.12433e-51	dn_12	N
ENSG00000213888	LINC01521	(8.1,32.1]	1.04823	4.42734e-51	up_9	N
ENSG00000196604	POTEF	(8.1,32.1]	1.87189	4.61215e-51	up_9	N
ENSG00000177103	DSCAML1	[-35.8,-10.5]	-3.19076	5.52965e-51	dn_12	N
ENSG00000165548	TMEM63C	[-35.8,-10.5]	-2.39221	6.50496e-51	dn_12	N
ENSG00000072163	LIMS2	(8.1,32.1]	1.80271	6.62111e-51	up_9	N
ENSG00000186260	MKL2	(8.1,32.1]	0.841503	7.57335e-51	up_9	N
ENSG00000198363	ASPH	[-35.8,-10.5]	-1.92932	9.43897e-51	dn_12	N
ENSG00000105875	WDR91	(8.1,32.1]	0.895363	9.69569e-51	up_9	N
ENSG00000260261	AC124944.3	[-35.8,-10.5]	-1.42194	1.01845e-50	dn_12	N
ENSG00000100298	APOBEC3H	[-35.8,-10.5]	-1.86382	1.08283e-50	dn_12	N
ENSG00000118276	B4GALT6	(8.1,32.1]	1.23275	1.18225e-50	up_9	N
ENSG00000135541	AHI1	[-35.8,-10.5]	-1.25549	1.22612e-50	dn_12	N
ENSG00000215268	AP000533.2	(8.1,32.1]	2.31684	1.25642e-50	up_9	N
ENSG00000155792	DEPTOR	[-35.8,-10.5]	-1.87693	1.5953e-50	dn_12	N
ENSG00000228401	HSPC324	(8.1,32.1]	2.61369	1.70287e-50	up_9	N
ENSG00000237152	DLEU7-AS1	[-35.8,-10.5]	-4.28872	1.82411e-50	dn_12	N
ENSG00000215218	UBE2QL1	(8.1,32.1]	3.52446	1.87925e-50	up_9	N
ENSG00000124780	KCNK17	[-35.8,-10.5]	-3.19339	2.06512e-50	dn_12	N
ENSG00000169016	E2F6	(8.1,32.1]	0.957432	2.12032e-50	up_9	N
ENSG00000110492	MDK	(8.1,32.1]	1.73002	2.25883e-50	up_9	N
ENSG00000100181	TPTEP1	(8.1,32.1]	2.91113	2.33285e-50	up_9	N
ENSG00000116260	QSOX1	[-35.8,-10.5]	-0.986638	2.37052e-50	dn_12	N
ENSG00000179348	GATA2	(8.1,32.1]	2.4495	2.65946e-50	up_9	N
ENSG00000267710	EDDM13	(8.1,32.1]	1.58933	2.74947e-50	up_9	N
ENSG00000017373	NA	(8.1,32.1]	1.9264	2.8714e-50	up_9	N
ENSG00000184220	CMSS1	[-35.8,-10.5]	-0.880277	3.02003e-50	dn_12	N
ENSG00000185988	PLK5	(8.1,32.1]	3.23961	3.11142e-50	up_9	N
ENSG00000151812	SLC35F4	(8.1,32.1]	2.22517	3.14371e-50	up_9	N
ENSG00000182397	DNM1P46	[-35.8,-10.5]	-1.67908	3.5574e-50	dn_12	N
ENSG00000075426	FOSL2	[-35.8,-10.5]	-2.08025	4.02208e-50	dn_12	Y
ENSG00000139629	GALNT6	[-35.8,-10.5]	-1.57011	4.95878e-50	dn_12	N
ENSG00000166473	PKD1L2	(8.1,32.1]	3.93228	5.04325e-50	up_9	N
ENSG00000104953	TLE6	[-35.8,-10.5]	-2.20728	5.23279e-50	dn_12	N
ENSG00000159267	HLCS	[-35.8,-10.5]	-1.31277	5.39297e-50	dn_12	N
ENSG00000198963	RORB	[-35.8,-10.5]	-4.17577	5.39297e-50	dn_12	N
ENSG00000243701	DUBR	[-35.8,-10.5]	-2.01247	5.70199e-50	dn_12	N
ENSG00000258082	AL391832.3	[-35.8,-10.5]	-2.5059	5.99374e-50	dn_12	N
ENSG00000127328	RAB3IP	(8.1,32.1]	1.27658	6.12913e-50	up_9	N
ENSG00000163817	SLC6A20	(8.1,32.1]	2.23532	6.49786e-50	up_9	N
ENSG00000143850	PLEKHA6	[-35.8,-10.5]	-2.72301	6.90459e-50	dn_12	N
ENSG00000168356	SCN11A	(8.1,32.1]	1.41198	6.91598e-50	up_9	N
ENSG00000176371	ZSCAN2	(8.1,32.1]	0.735413	6.95332e-50	up_9	N
ENSG00000265142	MIR133A1HG	(8.1,32.1]	2.10681	7.08421e-50	up_9	N
ENSG00000249859	PVT1	(8.1,32.1]	1.04065	7.19766e-50	up_9	N
ENSG00000189319	FAM53B	[-35.8,-10.5]	-1.00722	8.72305e-50	dn_12	N
ENSG00000167984	NLRC3	[-35.8,-10.5]	-1.04907	9.3709e-50	dn_12	N
ENSG00000103489	XYLT1	[-35.8,-10.5]	-1.12025	9.8108e-50	dn_12	N
ENSG00000151689	INPP1	[-35.8,-10.5]	-1.64206	1.04409e-49	dn_12	N
ENSG00000119403	PHF19	[-35.8,-10.5]	-0.862085	1.08904e-49	dn_12	N
ENSG00000246095	LINC01096	(8.1,32.1]	2.34372	1.48638e-49	up_9	N
ENSG00000138821	SLC39A8	[-35.8,-10.5]	-0.97768	1.88841e-49	dn_12	N
ENSG00000180592	SKIDA1	[-35.8,-10.5]	-2.99663	2.11036e-49	dn_12	N
ENSG00000227738	AC092646.1	(8.1,32.1]	3.28251	2.13014e-49	up_9	N
ENSG00000242732	RTL5	[-35.8,-10.5]	-2.03957	2.13999e-49	dn_12	N
ENSG00000261739	GOLGA8S	[-35.8,-10.5]	-3.78596	2.84018e-49	dn_12	N
ENSG00000107537	PHYH	(8.1,32.1]	1.62847	2.94979e-49	up_9	N
ENSG00000124507	PACSIN1	[-35.8,-10.5]	-2.2273	2.96666e-49	dn_12	N
ENSG00000145555	MYO10	(8.1,32.1]	2.71966	3.40866e-49	up_9	N
ENSG00000260916	CCPG1	[-35.8,-10.5]	-1.02639	3.46425e-49	dn_12	N
ENSG00000206560	ANKRD28	[-35.8,-10.5]	-1.13498	3.74049e-49	dn_12	N
ENSG00000124813	RUNX2	[-35.8,-10.5]	-2.18128	4.06764e-49	dn_12	N
ENSG00000122012	SV2C	[-35.8,-10.5]	-4.05496	4.13539e-49	dn_12	N
ENSG00000164403	SHROOM1	[-35.8,-10.5]	-2.41406	4.30666e-49	dn_12	N
ENSG00000272734	ADIRF-AS1	[-35.8,-10.5]	-2.16799	4.81966e-49	dn_12	N
ENSG00000110665	C11orf21	[-35.8,-10.5]	-1.76239	5.12992e-49	dn_12	N
ENSG00000062524	LTK	[-35.8,-10.5]	-1.9281	5.31453e-49	dn_12	N
ENSG00000163093	BBS5	[-35.8,-10.5]	-1.63316	5.6467e-49	dn_12	N
ENSG00000152580	IGSF10	(8.1,32.1]	3.5835	6.3187e-49	up_9	N
ENSG00000237854	LINC00674	[-35.8,-10.5]	-1.44437	6.36615e-49	dn_12	Y
ENSG00000205084	TMEM231	[-35.8,-10.5]	-1.54177	7.25977e-49	dn_12	N
ENSG00000164465	DCBLD1	[-35.8,-10.5]	-1.76608	8.51175e-49	dn_12	N
ENSG00000160255	ITGB2	[-35.8,-10.5]	-1.52653	8.51175e-49	dn_12	N
ENSG00000142178	SIK1	[-35.8,-10.5]	-1.98155	8.57849e-49	dn_12	N
ENSG00000240754	NA	[-35.8,-10.5]	-2.99026	9.11042e-49	dn_12	N
ENSG00000158195	WASF2	(8.1,32.1]	0.959517	9.14476e-49	up_9	N
ENSG00000103472	RRN3P2	[-35.8,-10.5]	-1.29711	9.49544e-49	dn_12	N
ENSG00000205682	AC020741.1	(8.1,32.1]	3.31875	9.70588e-49	up_9	N
ENSG00000128536	CDHR3	[-35.8,-10.5]	-2.46231	9.98239e-49	dn_12	N
ENSG00000150510	FAM124A	[-35.8,-10.5]	-3.28419	1.04541e-48	dn_12	N
ENSG00000269397	AC011503.2	(8.1,32.1]	1.48436	1.3624e-48	up_9	N
ENSG00000157978	LDLRAP1	[-35.8,-10.5]	-1.23234	1.49729e-48	dn_12	N
ENSG00000102935	ZNF423	(8.1,32.1]	1.34409	1.66801e-48	up_9	N
ENSG00000183662	FAM19A1	(8.1,32.1]	3.43084	1.84133e-48	up_9	N
ENSG00000245848	CEBPA	[-35.8,-10.5]	-2.99571	2.15764e-48	dn_12	N
ENSG00000129355	CDKN2D	[-35.8,-10.5]	-1.25016	2.66332e-48	dn_12	N
ENSG00000204653	ASPDH	(8.1,32.1]	1.46267	2.71678e-48	up_9	N
ENSG00000082212	ME2	[-35.8,-10.5]	-0.722599	2.83337e-48	dn_12	N
ENSG00000260776	AC104758.3	[-35.8,-10.5]	-3.04896	2.91906e-48	dn_12	N
ENSG00000243491	AC082651.3	[-35.8,-10.5]	-3.04685	2.92842e-48	dn_12	N
ENSG00000196154	S100A4	[-35.8,-10.5]	-1.70261	2.96502e-48	dn_12	N
ENSG00000167483	FAM129C	[-35.8,-10.5]	-1.28372	3.05457e-48	dn_12	N
ENSG00000075240	GRAMD4	[-35.8,-10.5]	-1.20636	3.87962e-48	dn_12	N
ENSG00000053108	FSTL4	[-35.8,-10.5]	-2.68041	4.21843e-48	dn_12	N
ENSG00000136167	LCP1	[-35.8,-10.5]	-0.773104	4.50866e-48	dn_12	N
ENSG00000227706	AL713998.1	(8.1,32.1]	2.63448	4.90676e-48	up_9	N
ENSG00000151388	ADAMTS12	[-35.8,-10.5]	-4.28764	5.03692e-48	dn_12	N
ENSG00000142512	SIGLEC10	[-35.8,-10.5]	-1.71521	5.07417e-48	dn_12	N
ENSG00000144827	ABHD10	(8.1,32.1]	0.755511	5.94272e-48	up_9	N
ENSG00000122707	RECK	(8.1,32.1]	1.13148	6.02029e-48	up_9	N
ENSG00000250483	PPM1AP1	(8.1,32.1]	2.36085	6.35378e-48	up_9	N
ENSG00000128165	ADM2	[-35.8,-10.5]	-2.1125	6.35378e-48	dn_12	N
ENSG00000173905	GOLIM4	[-35.8,-10.5]	-1.85601	6.4727e-48	dn_12	N
ENSG00000266733	TBC1D29	[-35.8,-10.5]	-2.15915	9.16413e-48	dn_12	N
ENSG00000233064	AL136307.1	(8.1,32.1]	3.21166	9.59996e-48	up_9	N
ENSG00000238005	AL391832.2	[-35.8,-10.5]	-2.1423	1.02432e-47	dn_12	N
ENSG00000213809	KLRK1	[-35.8,-10.5]	-2.12508	1.06859e-47	dn_12	N
ENSG00000110076	NRXN2	[-35.8,-10.5]	-2.0021	1.08638e-47	dn_12	N
ENSG00000180881	CAPS2	[-35.8,-10.5]	-2.26829	1.23836e-47	dn_12	N
ENSG00000132357	CARD6	[-35.8,-10.5]	-1.65268	1.30962e-47	dn_12	N
ENSG00000128973	CLN6	[-35.8,-10.5]	-0.948319	1.32778e-47	dn_12	N
ENSG00000188130	MAPK12	[-35.8,-10.5]	-1.44004	1.39159e-47	dn_12	N
ENSG00000154319	FAM167A	[-35.8,-10.5]	-2.35436	1.40295e-47	dn_12	N
ENSG00000120324	PCDHB10	(8.1,32.1]	2.72952	1.902e-47	up_9	N
ENSG00000250893	AC098869.2	[-35.8,-10.5]	-2.96803	2.00118e-47	dn_12	N
ENSG00000058866	DGKG	(8.1,32.1]	1.84716	2.13378e-47	up_9	N
ENSG00000077327	SPAG6	[-35.8,-10.5]	-3.51497	2.1618e-47	dn_12	N
ENSG00000152229	PSTPIP2	[-35.8,-10.5]	-1.67907	2.69617e-47	dn_12	N
ENSG00000137834	SMAD6	(8.1,32.1]	2.55391	2.91998e-47	up_9	N
ENSG00000134046	MBD2	[-35.8,-10.5]	-0.572498	3.31487e-47	dn_12	N
ENSG00000149418	ST14	[-35.8,-10.5]	-2.37313	3.46739e-47	dn_12	Y
ENSG00000116016	EPAS1	[-35.8,-10.5]	-2.05947	3.50111e-47	dn_12	N
ENSG00000133216	EPHB2	(8.1,32.1]	2.92851	3.85306e-47	up_9	N
ENSG00000253214	AC079209.1	(8.1,32.1]	1.98711	4.77509e-47	up_9	N
ENSG00000135966	TGFBRAP1	(8.1,32.1]	1.02941	4.77509e-47	up_9	N
ENSG00000136111	TBC1D4	[-35.8,-10.5]	-1.1778	5.18289e-47	dn_12	N
ENSG00000141052	MYOCD	(8.1,32.1]	4.44467	5.2711e-47	up_9	N
ENSG00000178826	TMEM139	(8.1,32.1]	1.27453	5.65734e-47	up_9	N
ENSG00000228032	NA	(8.1,32.1]	2.93193	7.19528e-47	up_9	N
ENSG00000225285	LINC01770	[-35.8,-10.5]	-2.7358	7.70633e-47	dn_12	N
ENSG00000179253	AL162457.1	(8.1,32.1]	2.51099	7.84473e-47	up_9	N
ENSG00000213585	VDAC1	[-35.8,-10.5]	-0.949152	1.10155e-46	dn_12	N
ENSG00000140030	GPR65	[-35.8,-10.5]	-1.37619	1.11604e-46	dn_12	N
ENSG00000197629	MPEG1	[-35.8,-10.5]	-2.06656	1.27764e-46	dn_12	N
ENSG00000166923	GREM1	[-35.8,-10.5]	-3.4142	1.31457e-46	dn_12	N
ENSG00000159618	ADGRG5	[-35.8,-10.5]	-1.74914	1.57159e-46	dn_12	N
ENSG00000120328	PCDHB12	(8.1,32.1]	2.65831	1.7624e-46	up_9	N
ENSG00000157303	SUSD3	[-35.8,-10.5]	-1.49253	1.78684e-46	dn_12	N
ENSG00000235478	LINC01664	[-35.8,-10.5]	-2.9839	1.95741e-46	dn_12	N
ENSG00000173950	XXYLT1	[-35.8,-10.5]	-0.926755	2.13678e-46	dn_12	N
ENSG00000267296	CEBPA-AS1	[-35.8,-10.5]	-3.81784	2.28023e-46	dn_12	N
ENSG00000151623	NR3C2	(8.1,32.1]	2.17264	2.4523e-46	up_9	N
ENSG00000185736	ADARB2	(8.1,32.1]	2.1985	2.78977e-46	up_9	Y
ENSG00000175898	NA	(8.1,32.1]	1.98223	2.78977e-46	up_9	N
ENSG00000130038	CRACR2A	[-35.8,-10.5]	-0.786053	2.80531e-46	dn_12	N
ENSG00000165698	SPACA9	[-35.8,-10.5]	-1.37698	2.83923e-46	dn_12	N
ENSG00000152894	PTPRK	(8.1,32.1]	2.92746	2.92268e-46	up_9	N
ENSG00000205181	LINC00654	(8.1,32.1]	1.90419	3.04807e-46	up_9	N
ENSG00000155561	NUP205	(8.1,32.1]	0.504605	3.07221e-46	up_9	N
ENSG00000179300	RTL3	[-35.8,-10.5]	-3.78567	3.10333e-46	dn_12	N
ENSG00000246465	AC138904.1	(8.1,32.1]	2.27306	3.58123e-46	up_9	N
ENSG00000181031	RPH3AL	[-35.8,-10.5]	-2.45435	3.86411e-46	dn_12	N
ENSG00000251364	AC107884.1	(8.1,32.1]	1.47298	4.2468e-46	up_9	N
ENSG00000157470	FAM81A	[-35.8,-10.5]	-2.73166	4.71482e-46	dn_12	N
ENSG00000196220	SRGAP3	(8.1,32.1]	1.73065	5.06702e-46	up_9	N
ENSG00000224144	ASH2LP1	[-35.8,-10.5]	-3.52296	6.21071e-46	dn_12	N
ENSG00000108176	DNAJC12	[-35.8,-10.5]	-3.60374	6.75347e-46	dn_12	N
ENSG00000111144	LTA4H	[-35.8,-10.5]	-0.68869	7.1138e-46	dn_12	N
ENSG00000123836	PFKFB2	(8.1,32.1]	2.30199	8.07432e-46	up_9	N
ENSG00000156042	CFAP70	[-35.8,-10.5]	-1.33848	8.97351e-46	dn_12	N
ENSG00000179242	CDH4	(8.1,32.1]	2.67791	1.2583e-45	up_9	N
ENSG00000166501	PRKCB	(8.1,32.1]	0.909428	1.2606e-45	up_9	N
ENSG00000179141	MTUS2-AS1	[-35.8,-10.5]	-2.23399	1.45302e-45	dn_12	N
ENSG00000184445	KNTC1	(8.1,32.1]	0.917287	1.50693e-45	up_9	N
ENSG00000204176	SYT15	[-35.8,-10.5]	-1.68902	1.53614e-45	dn_12	N
ENSG00000158234	FAIM	[-35.8,-10.5]	-0.920826	1.77831e-45	dn_12	N
ENSG00000271955	AC007100.1	(8.1,32.1]	2.5612	1.80617e-45	up_9	N
ENSG00000234025	RBPMS2P1	[-35.8,-10.5]	-3.94939	1.96297e-45	dn_12	N
ENSG00000245479	LINC01585	[-35.8,-10.5]	-2.11785	1.97721e-45	dn_12	Y
ENSG00000163872	YEATS2	(8.1,32.1]	0.497797	2.3981e-45	up_9	N
ENSG00000267886	AC074135.1	(8.1,32.1]	1.33551	2.83749e-45	up_9	N
ENSG00000164983	TMEM65	[-35.8,-10.5]	-1.32105	2.84768e-45	dn_12	N
ENSG00000064651	SLC12A2	(8.1,32.1]	0.969886	3.02103e-45	up_9	N
ENSG00000152268	NA	(8.1,32.1]	2.60267	3.16934e-45	up_9	N
ENSG00000146433	TMEM181	[-35.8,-10.5]	-0.992702	3.19628e-45	dn_12	N
ENSG00000122779	TRIM24	(8.1,32.1]	1.06295	3.26018e-45	up_9	N
ENSG00000131724	IL13RA1	[-35.8,-10.5]	-2.02407	3.52487e-45	dn_12	N
ENSG00000131620	ANO1	(8.1,32.1]	3.07216	3.62656e-45	up_9	N
ENSG00000196533	NA	[-35.8,-10.5]	-2.60449	3.74132e-45	dn_12	N
ENSG00000257542	OR7E47P	[-35.8,-10.5]	-2.68182	3.78657e-45	dn_12	N
ENSG00000196754	S100A2	[-35.8,-10.5]	-2.10568	3.86106e-45	dn_12	N
ENSG00000198873	GRK5	(8.1,32.1]	1.6946	4.22212e-45	up_9	N
ENSG00000143669	LYST	[-35.8,-10.5]	-1.31548	4.51942e-45	dn_12	N
ENSG00000112659	CUL9	(8.1,32.1]	0.626148	4.69202e-45	up_9	N
ENSG00000104879	CKM	(8.1,32.1]	2.15498	4.75718e-45	up_9	N
ENSG00000137747	TMPRSS13	[-35.8,-10.5]	-1.70353	4.91242e-45	dn_12	N
ENSG00000143367	TUFT1	[-35.8,-10.5]	-1.92156	5.1242e-45	dn_12	N
ENSG00000048828	FAM120A	[-35.8,-10.5]	-0.486569	5.16695e-45	dn_12	N
ENSG00000100034	PPM1F	[-35.8,-10.5]	-1.01122	5.55032e-45	dn_12	N
ENSG00000238266	LINC00707	[-35.8,-10.5]	-3.59203	5.62518e-45	dn_12	N
ENSG00000239521	GATS	(8.1,32.1]	0.953873	5.762e-45	up_9	N
ENSG00000177494	ZBED2	[-35.8,-10.5]	-2.2105	6.25079e-45	dn_12	N
ENSG00000114999	TTL	[-35.8,-10.5]	-0.61537	6.32848e-45	dn_12	N
ENSG00000215146	BX322639.1	[-35.8,-10.5]	-3.27266	6.44947e-45	dn_12	N
ENSG00000172179	PRL	[-35.8,-10.5]	-4.26343	7.8524e-45	dn_12	N
ENSG00000118777	ABCG2	(8.1,32.1]	1.58954	8.1473e-45	up_9	N
ENSG00000062650	WAPL	[-35.8,-10.5]	-1.00775	8.34318e-45	dn_12	N
ENSG00000132694	ARHGEF11	[-35.8,-10.5]	-1.87979	8.37359e-45	dn_12	N
ENSG00000228649	SNHG26	[-35.8,-10.5]	-1.04564	8.43942e-45	dn_12	N
ENSG00000261373	VPS9D1-AS1	[-35.8,-10.5]	-1.36723	8.55384e-45	dn_12	N
ENSG00000160867	FGFR4	(8.1,32.1]	1.50561	8.74973e-45	up_9	N
ENSG00000163389	POGLUT1	[-35.8,-10.5]	-0.654614	9.11286e-45	dn_12	N
ENSG00000011105	TSPAN9	(8.1,32.1]	2.13031	9.19111e-45	up_9	N
ENSG00000164627	KIF6	[-35.8,-10.5]	-2.2963	1.06628e-44	dn_12	N
ENSG00000101888	NXT2	[-35.8,-10.5]	-1.05165	1.11042e-44	dn_12	N
ENSG00000120051	CFAP58	[-35.8,-10.5]	-1.40218	1.13928e-44	dn_12	N
ENSG00000233554	B4GALT1-AS1	[-35.8,-10.5]	-1.61716	1.16868e-44	dn_12	N
ENSG00000231252	AC099792.1	(8.1,32.1]	3.96063	1.25e-44	up_9	N
ENSG00000118432	CNR1	[-35.8,-10.5]	-3.25978	1.28941e-44	dn_12	N
ENSG00000227583	RPS3AP37	(8.1,32.1]	1.76437	1.35412e-44	up_9	N
ENSG00000226327	RPSAP49	(8.1,32.1]	1.60341	1.38806e-44	up_9	N
ENSG00000169991	IFFO2	[-35.8,-10.5]	-1.16073	1.4009e-44	dn_12	N
ENSG00000173406	DAB1	(8.1,32.1]	3.35243	1.42739e-44	up_9	N
ENSG00000253878	AC087752.3	(8.1,32.1]	1.76562	1.50829e-44	up_9	N
ENSG00000106723	SPIN1	(8.1,32.1]	0.571954	1.58733e-44	up_9	N
ENSG00000213413	PVRIG	(8.1,32.1]	1.08006	1.63313e-44	up_9	N
ENSG00000171724	VAT1L	[-35.8,-10.5]	-3.53172	1.65833e-44	dn_12	N
ENSG00000102796	DHRS12	[-35.8,-10.5]	-0.842631	1.747e-44	dn_12	N
ENSG00000179066	AC020907.1	[-35.8,-10.5]	-4.01982	1.75137e-44	dn_12	N
ENSG00000204086	RPA4	[-35.8,-10.5]	-1.99977	2.02025e-44	dn_12	N
ENSG00000265656	AC106037.2	(8.1,32.1]	1.69666	2.41231e-44	up_9	N
ENSG00000188620	HMX3	[-35.8,-10.5]	-3.57875	2.68637e-44	dn_12	N
ENSG00000176076	KCNE5	[-35.8,-10.5]	-3.19666	3.07163e-44	dn_12	N
ENSG00000157423	HYDIN	[-35.8,-10.5]	-2.91033	3.08202e-44	dn_12	N
ENSG00000176533	GNG7	(8.1,32.1]	1.07342	3.17342e-44	up_9	N
ENSG00000120254	MTHFD1L	[-35.8,-10.5]	-0.920947	3.29151e-44	dn_12	N
ENSG00000196966	NA	(8.1,32.1]	2.28511	3.45482e-44	up_9	N
ENSG00000270124	AC092127.2	[-35.8,-10.5]	-2.0154	3.45482e-44	dn_12	N
ENSG00000167772	ANGPTL4	(8.1,32.1]	1.38732	3.6732e-44	up_9	N
ENSG00000124406	ATP8A1	[-35.8,-10.5]	-0.811911	3.75565e-44	dn_12	N
ENSG00000080200	CRYBG3	[-35.8,-10.5]	-2.28783	4.06365e-44	dn_12	N
ENSG00000102678	FGF9	[-35.8,-10.5]	-2.80906	4.17812e-44	dn_12	N
ENSG00000172939	OXSR1	(8.1,32.1]	0.545127	4.48541e-44	up_9	N
ENSG00000272825	AL844908.1	[-35.8,-10.5]	-2.56844	4.68459e-44	dn_12	N
ENSG00000104870	FCGRT	(8.1,32.1]	1.22629	4.84077e-44	up_9	N
ENSG00000166387	PPFIBP2	(8.1,32.1]	1.49674	5.3081e-44	up_9	N
ENSG00000249626	AC024560.2	[-35.8,-10.5]	-1.59798	5.5844e-44	dn_12	N
ENSG00000151276	MAGI1	[-35.8,-10.5]	-4.20299	5.66428e-44	dn_12	N
ENSG00000135378	PRRG4	[-35.8,-10.5]	-2.36247	5.79655e-44	dn_12	N
ENSG00000043039	BARX2	(8.1,32.1]	2.78511	6.73283e-44	up_9	N
ENSG00000104888	SLC17A7	(8.1,32.1]	2.37058	8.60028e-44	up_9	N
ENSG00000261222	AC064805.1	[-35.8,-10.5]	-2.35845	1.13925e-43	dn_12	N
ENSG00000186862	PDZD7	[-35.8,-10.5]	-1.74048	1.24131e-43	dn_12	N
ENSG00000235151	AC131097.4	[-35.8,-10.5]	-2.41863	1.24582e-43	dn_12	N
ENSG00000161405	IKZF3	[-35.8,-10.5]	-1.42867	1.26469e-43	dn_12	N
ENSG00000256995	AC084816.1	[-35.8,-10.5]	-2.72436	1.3598e-43	dn_12	N
ENSG00000259834	AL365361.1	[-35.8,-10.5]	-1.50509	1.49698e-43	dn_12	N
ENSG00000163803	PLB1	[-35.8,-10.5]	-1.48328	1.78553e-43	dn_12	N
ENSG00000184489	PTP4A3	(8.1,32.1]	1.70845	1.89413e-43	up_9	N
ENSG00000267309	AC092295.2	(8.1,32.1]	1.21032	2.04788e-43	up_9	N
ENSG00000177189	RPS6KA3	[-35.8,-10.5]	-0.849785	2.09518e-43	dn_12	N
ENSG00000182326	C1S	(8.1,32.1]	1.40257	2.29918e-43	up_9	N
ENSG00000122025	FLT3	[-35.8,-10.5]	-1.59638	2.45107e-43	dn_12	N
ENSG00000134531	EMP1	[-35.8,-10.5]	-2.08463	2.46325e-43	dn_12	Y
ENSG00000100097	LGALS1	[-35.8,-10.5]	-2.07991	2.52495e-43	dn_12	N
ENSG00000137462	TLR2	[-35.8,-10.5]	-1.28375	2.97444e-43	dn_12	N
ENSG00000244267	RPL34P22	[-35.8,-10.5]	-2.31169	3.43308e-43	dn_12	N
ENSG00000175416	CLTB	[-35.8,-10.5]	-0.75135	3.47431e-43	dn_12	N
ENSG00000235674	LDHAP2	[-35.8,-10.5]	-1.58379	3.51993e-43	dn_12	N
ENSG00000262151	AC133065.1	(8.1,32.1]	1.62438	3.96966e-43	up_9	N
ENSG00000144476	ACKR3	(8.1,32.1]	2.19715	4.12523e-43	up_9	N
ENSG00000111696	NT5DC3	[-35.8,-10.5]	-1.41287	4.12523e-43	dn_12	N
ENSG00000244055	AC007566.1	[-35.8,-10.5]	-0.984824	4.23377e-43	dn_12	N
ENSG00000196664	TLR7	[-35.8,-10.5]	-2.11247	4.71825e-43	dn_12	N
ENSG00000241745	RN7SL788P	[-35.8,-10.5]	-3.3075	5.00477e-43	dn_12	N
ENSG00000021355	SERPINB1	[-35.8,-10.5]	-0.923707	5.13626e-43	dn_12	N
ENSG00000060140	STYK1	[-35.8,-10.5]	-1.91195	5.17578e-43	dn_12	N
ENSG00000143995	MEIS1	[-35.8,-10.5]	-3.37637	5.23127e-43	dn_12	N
ENSG00000267506	AC021683.2	[-35.8,-10.5]	-2.46985	5.82677e-43	dn_12	N
ENSG00000218565	AL592429.1	[-35.8,-10.5]	-2.73466	6.28068e-43	dn_12	N
ENSG00000160224	AIRE	(8.1,32.1]	2.21482	6.39932e-43	up_9	N
ENSG00000273008	AC010864.1	[-35.8,-10.5]	-1.33235	6.78295e-43	dn_12	N
ENSG00000223799	IL10RB-AS1	[-35.8,-10.5]	-1.04227	7.22127e-43	dn_12	N
ENSG00000155754	C2CD6	[-35.8,-10.5]	-1.71746	7.86916e-43	dn_12	N
ENSG00000167994	RAB3IL1	(8.1,32.1]	2.13305	8.5045e-43	up_9	N
ENSG00000125844	RRBP1	[-35.8,-10.5]	-1.1879	9.15312e-43	dn_12	N
ENSG00000182612	TSPAN10	(8.1,32.1]	1.43537	9.45721e-43	up_9	N
ENSG00000184156	KCNQ3	[-35.8,-10.5]	-2.68896	1.05717e-42	dn_12	N
ENSG00000117834	SLC5A9	(8.1,32.1]	2.15284	1.18243e-42	up_9	N
ENSG00000131979	GCH1	[-35.8,-10.5]	-0.949349	1.39509e-42	dn_12	N
ENSG00000100522	GNPNAT1	[-35.8,-10.5]	-0.833779	2.07347e-42	dn_12	N
ENSG00000023909	GCLM	(8.1,32.1]	1.33664	2.2639e-42	up_9	N
ENSG00000104974	LILRA1	[-35.8,-10.5]	-1.66231	2.31712e-42	dn_12	N
ENSG00000267534	S1PR2	(8.1,32.1]	2.01396	2.32875e-42	up_9	N
ENSG00000258617	NA	[-35.8,-10.5]	-3.87996	2.53828e-42	dn_12	N
ENSG00000120280	CXorf21	[-35.8,-10.5]	-1.38797	2.89467e-42	dn_12	N
ENSG00000230699	AL645608.3	[-35.8,-10.5]	-2.37807	2.99123e-42	dn_12	N
ENSG00000223764	AL645608.1	[-35.8,-10.5]	-2.40519	3.15652e-42	dn_12	N
ENSG00000134762	DSC3	(8.1,32.1]	5.24279	3.5313e-42	up_9	N
ENSG00000224255	PDCL3P6	[-35.8,-10.5]	-2.78595	3.75481e-42	dn_12	N
ENSG00000234869	AL021392.1	[-35.8,-10.5]	-3.02374	3.84089e-42	dn_12	N
ENSG00000177663	IL17RA	[-35.8,-10.5]	-1.27788	4.4875e-42	dn_12	N
ENSG00000196189	SEMA4A	[-35.8,-10.5]	-1.22287	5.10939e-42	dn_12	Y
ENSG00000205424	AL592528.1	[-35.8,-10.5]	-3.78069	5.12161e-42	dn_12	N
ENSG00000271975	NA	[-35.8,-10.5]	-1.17478	5.75107e-42	dn_12	N
ENSG00000203943	SAMD13	[-35.8,-10.5]	-2.80547	6.07064e-42	dn_12	N
ENSG00000219481	NBPF1	(8.1,32.1]	0.889361	6.51536e-42	up_9	N
ENSG00000229715	EEF1DP3	[-35.8,-10.5]	-2.08339	7.01644e-42	dn_12	N
ENSG00000229154	KCNQ5-AS1	[-35.8,-10.5]	-3.67048	7.84753e-42	dn_12	N
ENSG00000146072	TNFRSF21	(8.1,32.1]	1.85317	7.99375e-42	up_9	N
ENSG00000100994	PYGB	[-35.8,-10.5]	-0.654425	8.54561e-42	dn_12	Y
ENSG00000211821	TRDV2	[-35.8,-10.5]	-2.7723	9.16331e-42	dn_12	N
ENSG00000145113	MUC4	[-35.8,-10.5]	-2.91123	9.22902e-42	dn_12	N
ENSG00000236364	AL358115.1	[-35.8,-10.5]	-2.1712	1.01216e-41	dn_12	N
ENSG00000179023	KLHDC7A	(8.1,32.1]	2.8329	1.24402e-41	up_9	N
ENSG00000197965	MPZL1	[-35.8,-10.5]	-0.925851	1.34429e-41	dn_12	Y
ENSG00000178789	CD300LB	[-35.8,-10.5]	-2.13489	1.36536e-41	dn_12	N
ENSG00000131187	F12	[-35.8,-10.5]	-1.7546	1.38031e-41	dn_12	N
ENSG00000186047	DLEU7	[-35.8,-10.5]	-2.54634	1.438e-41	dn_12	N
ENSG00000233297	RASA4DP	(8.1,32.1]	1.58787	1.52163e-41	up_9	N
ENSG00000158482	SNX29P1	[-35.8,-10.5]	-1.93096	1.6817e-41	dn_12	N
ENSG00000167703	SLC43A2	[-35.8,-10.5]	-1.46413	1.77001e-41	dn_12	N
ENSG00000170962	PDGFD	[-35.8,-10.5]	-2.17049	2.00981e-41	dn_12	N
ENSG00000112365	ZBTB24	[-35.8,-10.5]	-0.523003	2.05022e-41	dn_12	N
ENSG00000199977	SNORA73	(8.1,32.1]	2.24924	2.22568e-41	up_9	N
ENSG00000127663	KDM4B	(8.1,32.1]	0.777371	2.30277e-41	up_9	N
ENSG00000130714	POMT1	(8.1,32.1]	0.68485	2.3756e-41	up_9	N
ENSG00000220515	PGAM1P10	[-35.8,-10.5]	-3.72077	2.4928e-41	dn_12	N
ENSG00000185010	F8	[-35.8,-10.5]	-1.1404	2.61077e-41	dn_12	N
ENSG00000180539	C9orf139	[-35.8,-10.5]	-1.73411	2.7973e-41	dn_12	N
ENSG00000127616	SMARCA4	(8.1,32.1]	0.787374	2.7997e-41	up_9	N
ENSG00000028277	POU2F2	[-35.8,-10.5]	-1.48139	2.83913e-41	dn_12	N
ENSG00000075461	CACNG4	[-35.8,-10.5]	-4.14799	2.84653e-41	dn_12	N
ENSG00000162909	CAPN2	[-35.8,-10.5]	-1.1955	2.91105e-41	dn_12	N
ENSG00000156170	NDUFAF6	(8.1,32.1]	0.858531	3.07382e-41	up_9	N
ENSG00000111266	DUSP16	[-35.8,-10.5]	-1.1466	3.08435e-41	dn_12	N
ENSG00000124785	NRN1	(8.1,32.1]	2.74128	3.18759e-41	up_9	N
ENSG00000254281	AP003354.2	(8.1,32.1]	1.22996	3.3611e-41	up_9	N
ENSG00000169291	SHE	(8.1,32.1]	2.6619	3.47854e-41	up_9	N
ENSG00000006831	ADIPOR2	[-35.8,-10.5]	-0.828467	3.82678e-41	dn_12	N
ENSG00000197372	ZNF675	(8.1,32.1]	0.757221	3.83122e-41	up_9	N
ENSG00000231187	AL356056.2	[-35.8,-10.5]	-1.96661	4.81752e-41	dn_12	N
ENSG00000082684	SEMA5B	(8.1,32.1]	3.93577	5.50418e-41	up_9	N
ENSG00000116667	C1orf21	[-35.8,-10.5]	-1.73809	5.65079e-41	dn_12	N
ENSG00000177374	HIC1	[-35.8,-10.5]	-1.57844	6.27367e-41	dn_12	N
ENSG00000174171	AC020659.1	[-35.8,-10.5]	-1.45575	6.91039e-41	dn_12	N
ENSG00000167105	TMEM92	(8.1,32.1]	2.24381	7.03153e-41	up_9	N
ENSG00000135709	KIAA0513	[-35.8,-10.5]	-1.36552	7.22838e-41	dn_12	N
ENSG00000156804	FBXO32	[-35.8,-10.5]	-1.28011	7.33144e-41	dn_12	N
ENSG00000121297	TSHZ3	(8.1,32.1]	2.3964	9.39502e-41	up_9	N
ENSG00000181215	C4orf50	(8.1,32.1]	2.42543	9.82888e-41	up_9	N
ENSG00000119715	ESRRB	(8.1,32.1]	2.39204	1.00241e-40	up_9	N
ENSG00000188389	PDCD1	[-35.8,-10.5]	-2.05224	1.07996e-40	dn_12	N
ENSG00000174206	C12orf66	[-35.8,-10.5]	-0.788749	1.16068e-40	dn_12	N
ENSG00000149218	ENDOD1	[-35.8,-10.5]	-1.19339	1.30244e-40	dn_12	N
ENSG00000267174	AC011472.2	(8.1,32.1]	2.43849	1.31931e-40	up_9	N
ENSG00000122873	CISD1	[-35.8,-10.5]	-1.02096	1.3384e-40	dn_12	N
ENSG00000159217	IGF2BP1	(8.1,32.1]	4.48794	1.43842e-40	up_9	N
ENSG00000129667	RHBDF2	[-35.8,-10.5]	-1.09489	1.57236e-40	dn_12	N
ENSG00000181619	GPR135	[-35.8,-10.5]	-1.06493	1.7928e-40	dn_12	N
ENSG00000058453	CROCC	[-35.8,-10.5]	-0.958513	1.94556e-40	dn_12	N
ENSG00000214787	MS4A4E	[-35.8,-10.5]	-2.20975	2.17747e-40	dn_12	N
ENSG00000131069	ACSS2	[-35.8,-10.5]	-0.872241	2.22628e-40	dn_12	N
ENSG00000176659	C20orf197	[-35.8,-10.5]	-2.45522	2.2816e-40	dn_12	N
ENSG00000214797	AP002358.1	[-35.8,-10.5]	-2.52595	2.37232e-40	dn_12	N
ENSG00000153234	NR4A2	[-35.8,-10.5]	-1.97259	2.42199e-40	dn_12	Y
ENSG00000111729	CLEC4A	[-35.8,-10.5]	-1.4453	2.462e-40	dn_12	N
ENSG00000092445	TYRO3	(8.1,32.1]	1.6226	2.48091e-40	up_9	N
ENSG00000177272	KCNA3	[-35.8,-10.5]	-1.51529	2.64172e-40	dn_12	N
ENSG00000177125	ZBTB34	(8.1,32.1]	0.733194	3.13922e-40	up_9	N
ENSG00000111412	C12orf49	(8.1,32.1]	0.825396	3.14005e-40	up_9	N
ENSG00000165233	CARD19	[-35.8,-10.5]	-1.13098	3.65222e-40	dn_12	N
ENSG00000130943	PKDREJ	[-35.8,-10.5]	-1.45683	3.7416e-40	dn_12	N
ENSG00000175489	LRRC25	[-35.8,-10.5]	-1.83661	3.83812e-40	dn_12	N
ENSG00000271857	AL096865.1	[-35.8,-10.5]	-2.93578	3.84695e-40	dn_12	N
ENSG00000169895	SYAP1	[-35.8,-10.5]	-0.936689	3.88305e-40	dn_12	N
ENSG00000146910	CNPY1	(8.1,32.1]	2.19328	3.89781e-40	up_9	N
ENSG00000135973	GPR45	(8.1,32.1]	1.6334	4.02744e-40	up_9	N
ENSG00000255145	STX17-AS1	(8.1,32.1]	1.6563	4.07821e-40	up_9	N
ENSG00000128050	PAICS	[-35.8,-10.5]	-0.941144	4.45533e-40	dn_12	N
ENSG00000111276	CDKN1B	[-35.8,-10.5]	-0.820928	4.61371e-40	dn_12	N
ENSG00000117090	SLAMF1	[-35.8,-10.5]	-2.19179	4.78571e-40	dn_12	N
ENSG00000134569	LRP4	[-35.8,-10.5]	-2.47919	4.80095e-40	dn_12	N
ENSG00000132793	LPIN3	(8.1,32.1]	2.65816	5.05328e-40	up_9	N
ENSG00000227403	LINC01806	[-35.8,-10.5]	-2.2142	5.44564e-40	dn_12	N
ENSG00000257345	LINC02413	(8.1,32.1]	1.76706	6.97366e-40	up_9	N
ENSG00000232422	KNOP1P4	[-35.8,-10.5]	-3.24134	7.20794e-40	dn_12	N
ENSG00000006757	PNPLA4	[-35.8,-10.5]	-1.43836	7.56098e-40	dn_12	N
ENSG00000141013	GAS8	[-35.8,-10.5]	-1.31885	9.01591e-40	dn_12	Y
ENSG00000143515	ATP8B2	(8.1,32.1]	0.80365	1.067e-39	up_9	N
ENSG00000176320	AL138899.1	[-35.8,-10.5]	-3.78615	1.09104e-39	dn_12	N
ENSG00000104880	ARHGEF18	(8.1,32.1]	0.823199	1.18409e-39	up_9	Y
ENSG00000242971	RN7SL233P	(8.1,32.1]	2.10158	1.25362e-39	up_9	N
ENSG00000196083	IL1RAP	(8.1,32.1]	1.42368	1.34895e-39	up_9	N
ENSG00000146555	SDK1	(8.1,32.1]	2.49562	1.4365e-39	up_9	Y
ENSG00000116985	BMP8B	(8.1,32.1]	1.31106	1.57727e-39	up_9	N
ENSG00000261616	AC036108.3	[-35.8,-10.5]	-2.6483	1.72008e-39	dn_12	N
ENSG00000261054	AC036108.2	[-35.8,-10.5]	-3.58873	1.72008e-39	dn_12	N
ENSG00000257175	CR383656.2	(8.1,32.1]	1.6522	1.79931e-39	up_9	N
ENSG00000172379	ARNT2	[-35.8,-10.5]	-2.81343	1.85646e-39	dn_12	N
ENSG00000182175	RGMA	(8.1,32.1]	2.79143	2.1885e-39	up_9	N
ENSG00000171611	PTCRA	[-35.8,-10.5]	-2.82925	2.54866e-39	dn_12	N
ENSG00000256660	CLEC12B	[-35.8,-10.5]	-3.42529	2.6321e-39	dn_12	N
ENSG00000150995	ITPR1	(8.1,32.1]	1.10179	2.66943e-39	up_9	N
ENSG00000137825	ITPKA	[-35.8,-10.5]	-1.58976	3.00102e-39	dn_12	N
ENSG00000204983	PRSS1	(8.1,32.1]	2.93134	3.07695e-39	up_9	N
ENSG00000050767	COL23A1	[-35.8,-10.5]	-2.12693	3.24031e-39	dn_12	N
ENSG00000168924	LETM1	[-35.8,-10.5]	-0.531658	3.39582e-39	dn_12	N
ENSG00000183723	CMTM4	[-35.8,-10.5]	-1.37734	3.48536e-39	dn_12	N
ENSG00000198818	SFT2D1	[-35.8,-10.5]	-0.796092	3.52815e-39	dn_12	N
ENSG00000072858	SIDT1	(8.1,32.1]	1.0029	3.87915e-39	up_9	N
ENSG00000150907	FOXO1	(8.1,32.1]	0.970482	4.14151e-39	up_9	N
ENSG00000151458	ANKRD50	(8.1,32.1]	1.25012	4.2772e-39	up_9	N
ENSG00000170681	CAVIN4	(8.1,32.1]	1.51909	4.66764e-39	up_9	N
ENSG00000136770	DNAJC1	[-35.8,-10.5]	-1.20922	4.67854e-39	dn_12	N
ENSG00000100105	PATZ1	(8.1,32.1]	0.584163	4.79487e-39	up_9	N
ENSG00000049239	H6PD	[-35.8,-10.5]	-0.843115	5.16546e-39	dn_12	N
ENSG00000183386	FHL3	[-35.8,-10.5]	-1.47644	5.35643e-39	dn_12	N
ENSG00000213735	ANAPC10P1	[-35.8,-10.5]	-2.27101	5.41685e-39	dn_12	N
ENSG00000196581	AJAP1	(8.1,32.1]	3.82665	6.11211e-39	up_9	N
ENSG00000186818	LILRB4	[-35.8,-10.5]	-1.83332	6.11799e-39	dn_12	N
ENSG00000151929	BAG3	(8.1,32.1]	1.88523	6.14867e-39	up_9	N
ENSG00000005100	DHX33	[-35.8,-10.5]	-0.682867	6.62531e-39	dn_12	N
ENSG00000139428	MMAB	[-35.8,-10.5]	-0.73494	6.82753e-39	dn_12	N
ENSG00000144040	SFXN5	(8.1,32.1]	0.823844	6.87888e-39	up_9	N
ENSG00000198055	GRK6	[-35.8,-10.5]	-0.614339	6.87888e-39	dn_12	N
ENSG00000114631	PODXL2	(8.1,32.1]	1.62035	7.92371e-39	up_9	N
ENSG00000259003	AC243965.1	[-35.8,-10.5]	-2.37667	8.14349e-39	dn_12	N
ENSG00000267352	AC005332.2	[-35.8,-10.5]	-1.38135	8.98836e-39	dn_12	N
ENSG00000114770	ABCC5	(8.1,32.1]	0.828797	9.30072e-39	up_9	N
ENSG00000230939	AL591475.1	(8.1,32.1]	2.02736	1.00725e-38	up_9	N
ENSG00000140382	HMG20A	(8.1,32.1]	0.803125	1.08633e-38	up_9	N
ENSG00000248636	AC002070.1	(8.1,32.1]	2.60702	1.1295e-38	up_9	N
ENSG00000183734	ASCL2	[-35.8,-10.5]	-2.11883	1.22876e-38	dn_12	N
ENSG00000005059	MCUB	[-35.8,-10.5]	-0.883019	1.43597e-38	dn_12	N
ENSG00000003096	KLHL13	[-35.8,-10.5]	-2.97233	1.58665e-38	dn_12	N
ENSG00000175857	GAPT	(8.1,32.1]	1.64235	1.60913e-38	up_9	N
ENSG00000167528	ZNF641	[-35.8,-10.5]	-0.867438	1.6649e-38	dn_12	N
ENSG00000248844	AP003555.1	(8.1,32.1]	2.9772	1.70995e-38	up_9	N
ENSG00000196208	GREB1	(8.1,32.1]	2.77687	1.86586e-38	up_9	N
ENSG00000267466	AC021683.1	[-35.8,-10.5]	-2.44156	1.86673e-38	dn_12	N
ENSG00000167191	GPRC5B	(8.1,32.1]	1.89083	1.95024e-38	up_9	N
ENSG00000059691	GATB	[-35.8,-10.5]	-0.711689	1.9516e-38	dn_12	N
ENSG00000154655	L3MBTL4	[-35.8,-10.5]	-2.27949	2.0321e-38	dn_12	N
ENSG00000142408	CACNG8	(8.1,32.1]	2.938	2.06485e-38	up_9	N
ENSG00000251669	FAM86EP	[-35.8,-10.5]	-1.17004	2.42833e-38	dn_12	N
ENSG00000272908	AC006033.2	(8.1,32.1]	1.89881	2.4762e-38	up_9	N
ENSG00000129673	AANAT	[-35.8,-10.5]	-1.56142	2.95138e-38	dn_12	N
ENSG00000138435	CHRNA1	[-35.8,-10.5]	-4.39518	3.15412e-38	dn_12	N
ENSG00000184454	NCMAP	[-35.8,-10.5]	-2.68341	3.26259e-38	dn_12	N
ENSG00000178772	CPN2	[-35.8,-10.5]	-3.54306	3.28438e-38	dn_12	N
ENSG00000197694	SPTAN1	(8.1,32.1]	0.597788	3.40985e-38	up_9	N
ENSG00000157703	SVOPL	(8.1,32.1]	1.80116	3.76062e-38	up_9	N
ENSG00000110427	KIAA1549L	(8.1,32.1]	2.58019	4.03062e-38	up_9	N
ENSG00000183255	PTTG1IP	[-35.8,-10.5]	-1.01129	4.07124e-38	dn_12	N
ENSG00000263305	AP005530.1	(8.1,32.1]	3.46983	4.44279e-38	up_9	N
ENSG00000184005	ST6GALNAC3	(8.1,32.1]	2.02361	4.48133e-38	up_9	N
ENSG00000063127	SLC6A16	[-35.8,-10.5]	-1.58342	4.48831e-38	dn_12	N
ENSG00000227972	THAP12P3	[-35.8,-10.5]	-2.05369	4.52025e-38	dn_12	N
ENSG00000100577	GSTZ1	[-35.8,-10.5]	-0.834333	4.55246e-38	dn_12	N
ENSG00000172081	MOB3A	[-35.8,-10.5]	-1.40728	4.57246e-38	dn_12	N
ENSG00000171303	KCNK3	(8.1,32.1]	3.2277	4.87133e-38	up_9	N
ENSG00000011478	QPCTL	[-35.8,-10.5]	-0.961342	5.22237e-38	dn_12	N
ENSG00000164188	RANBP3L	[-35.8,-10.5]	-2.82073	5.27066e-38	dn_12	N
ENSG00000266045	NA	[-35.8,-10.5]	-4.11666	5.50602e-38	dn_12	N
ENSG00000124657	OR2B6	(8.1,32.1]	1.69428	6.52977e-38	up_9	N
ENSG00000227017	AC007036.1	[-35.8,-10.5]	-2.92438	7.02687e-38	dn_12	N
ENSG00000164163	ABCE1	[-35.8,-10.5]	-0.533478	7.25237e-38	dn_12	N
ENSG00000267723	AC011509.2	(8.1,32.1]	1.45867	8.08688e-38	up_9	N
ENSG00000171604	CXXC5	[-35.8,-10.5]	-1.75115	8.18473e-38	dn_12	N
ENSG00000198010	DLGAP2	(8.1,32.1]	2.36019	8.393e-38	up_9	N
ENSG00000166949	SMAD3	[-35.8,-10.5]	-1.24387	8.91916e-38	dn_12	N
ENSG00000159110	IFNAR2	[-35.8,-10.5]	-0.751036	9.15454e-38	dn_12	N
ENSG00000112303	VNN2	[-35.8,-10.5]	-1.6175	9.47917e-38	dn_12	N
ENSG00000265485	LINC01915	[-35.8,-10.5]	-3.04836	9.52128e-38	dn_12	N
ENSG00000112218	GPR63	[-35.8,-10.5]	-2.12126	1.05827e-37	dn_12	N
ENSG00000137757	CASP5	[-35.8,-10.5]	-2.05983	1.13059e-37	dn_12	N
ENSG00000185818	NAT8L	[-35.8,-10.5]	-2.42018	1.20889e-37	dn_12	N
ENSG00000174791	RIN1	[-35.8,-10.5]	-1.25284	1.2462e-37	dn_12	N
ENSG00000047230	CTPS2	[-35.8,-10.5]	-1.1249	1.35738e-37	dn_12	N
ENSG00000125637	PSD4	[-35.8,-10.5]	-0.871985	1.36098e-37	dn_12	N
ENSG00000071242	RPS6KA2	(8.1,32.1]	1.60245	1.71863e-37	up_9	N
ENSG00000165102	HGSNAT	(8.1,32.1]	1.30777	1.8069e-37	up_9	N
ENSG00000002549	LAP3	[-35.8,-10.5]	-0.783912	1.87403e-37	dn_12	N
ENSG00000119139	TJP2	[-35.8,-10.5]	-1.04353	1.97097e-37	dn_12	N
ENSG00000126583	PRKCG	(8.1,32.1]	2.33724	2.00273e-37	up_9	N
ENSG00000074416	MGLL	[-35.8,-10.5]	-1.77197	2.11564e-37	dn_12	N
ENSG00000115902	SLC1A4	[-35.8,-10.5]	-0.881171	2.23006e-37	dn_12	Y
ENSG00000067992	PDK3	[-35.8,-10.5]	-0.699877	2.31185e-37	dn_12	N
ENSG00000087128	TMPRSS11E	(8.1,32.1]	2.80607	2.3683e-37	up_9	N
ENSG00000231768	LINC01354	[-35.8,-10.5]	-1.94515	2.36995e-37	dn_12	N
ENSG00000115232	ITGA4	[-35.8,-10.5]	-0.805059	2.39276e-37	dn_12	Y
ENSG00000130021	PUDP	[-35.8,-10.5]	-1.13408	2.80454e-37	dn_12	N
ENSG00000019991	HGF	[-35.8,-10.5]	-1.81389	2.82443e-37	dn_12	N
ENSG00000237515	SHISA9	(8.1,32.1]	2.43073	3.00126e-37	up_9	N
ENSG00000138944	KIAA1644	(8.1,32.1]	3.33725	3.03531e-37	up_9	N
ENSG00000158246	FAM46B	(8.1,32.1]	1.74743	3.05621e-37	up_9	N
ENSG00000165682	CLEC1B	[-35.8,-10.5]	-3.05652	3.1362e-37	dn_12	N
ENSG00000137872	SEMA6D	[-35.8,-10.5]	-4.82948	3.33712e-37	dn_12	N
ENSG00000003436	TFPI	(8.1,32.1]	2.82858	3.53105e-37	up_9	N
ENSG00000074964	ARHGEF10L	[-35.8,-10.5]	-2.44759	3.5683e-37	dn_12	N
ENSG00000128482	RNF112	(8.1,32.1]	1.47768	3.60763e-37	up_9	N
ENSG00000046647	GEMIN8	[-35.8,-10.5]	-0.608655	3.61059e-37	dn_12	N
ENSG00000179862	CITED4	[-35.8,-10.5]	-1.53825	3.66583e-37	dn_12	N
ENSG00000026025	VIM	[-35.8,-10.5]	-0.982974	3.9448e-37	dn_12	N
ENSG00000117691	NENF	[-35.8,-10.5]	-0.991205	4.15342e-37	dn_12	N
ENSG00000049540	ELN	(8.1,32.1]	2.84945	4.43987e-37	up_9	N
ENSG00000253293	HOXA10	[-35.8,-10.5]	-3.244	4.60487e-37	dn_12	N
ENSG00000138744	NAAA	[-35.8,-10.5]	-0.930101	5.27653e-37	dn_12	N
ENSG00000181690	PLAG1	(8.1,32.1]	1.6623	5.51206e-37	up_9	N
ENSG00000143858	SYT2	[-35.8,-10.5]	-1.96625	6.04249e-37	dn_12	N
ENSG00000236914	LINC01852	[-35.8,-10.5]	-2.99752	6.74578e-37	dn_12	N
ENSG00000265148	TSPOAP1-AS1	(8.1,32.1]	0.754756	6.92696e-37	up_9	N
ENSG00000134001	EIF2S1	[-35.8,-10.5]	-0.601238	7.10994e-37	dn_12	N
ENSG00000165804	ZNF219	(8.1,32.1]	1.60964	7.30685e-37	up_9	N
ENSG00000262061	AC129507.1	[-35.8,-10.5]	-3.09813	7.31522e-37	dn_12	N
ENSG00000233844	KCNQ5-IT1	[-35.8,-10.5]	-3.6505	7.51116e-37	dn_12	N
ENSG00000225449	RAB6C-AS1	(8.1,32.1]	3.19089	7.6654e-37	up_9	N
ENSG00000110436	SLC1A2	[-35.8,-10.5]	-2.31863	8.38242e-37	dn_12	N
ENSG00000120256	LRP11	[-35.8,-10.5]	-1.47953	8.71e-37	dn_12	N
ENSG00000161328	LRRC56	(8.1,32.1]	1.12849	9.1032e-37	up_9	N
ENSG00000250305	KIAA1456	(8.1,32.1]	3.4345	9.47645e-37	up_9	N
ENSG00000218632	RPL7P28	[-35.8,-10.5]	-2.97874	1.0106e-36	dn_12	N
ENSG00000147394	ZNF185	[-35.8,-10.5]	-1.80034	1.02187e-36	dn_12	N
ENSG00000224614	TNK2-AS1	[-35.8,-10.5]	-1.35226	1.12171e-36	dn_12	N
ENSG00000217289	AC079776.1	(8.1,32.1]	2.21246	1.19529e-36	up_9	N
ENSG00000177076	ACER2	(8.1,32.1]	0.78021	1.24429e-36	up_9	N
ENSG00000127920	GNG11	(8.1,32.1]	2.25887	1.29624e-36	up_9	N
ENSG00000144488	ESPNL	(8.1,32.1]	2.07783	1.30062e-36	up_9	N
ENSG00000140105	WARS	[-35.8,-10.5]	-0.960632	1.33958e-36	dn_12	N
ENSG00000148680	HTR7	[-35.8,-10.5]	-2.45176	1.34968e-36	dn_12	N
ENSG00000130182	ZSCAN10	[-35.8,-10.5]	-1.87788	1.41983e-36	dn_12	Y
ENSG00000181982	CCDC149	[-35.8,-10.5]	-2.92648	1.52353e-36	dn_12	N
ENSG00000152763	WDR78	(8.1,32.1]	1.16051	1.59177e-36	up_9	N
ENSG00000153113	CAST	[-35.8,-10.5]	-0.775541	1.65971e-36	dn_12	N
ENSG00000179041	RRS1	[-35.8,-10.5]	-0.98268	1.66093e-36	dn_12	N
ENSG00000196503	ARL9	[-35.8,-10.5]	-1.47527	1.74152e-36	dn_12	N
ENSG00000225173	AL662890.2	(8.1,32.1]	2.14837	2.00717e-36	up_9	N
ENSG00000152207	CYSLTR2	[-35.8,-10.5]	-2.00562	2.25408e-36	dn_12	N
ENSG00000213967	ZNF726	(8.1,32.1]	0.972164	2.3225e-36	up_9	N
ENSG00000226816	AC005082.1	(8.1,32.1]	2.21478	2.38049e-36	up_9	N
ENSG00000177706	FAM20C	[-35.8,-10.5]	-1.81208	2.43005e-36	dn_12	N
ENSG00000136636	KCTD3	[-35.8,-10.5]	-0.700374	2.51649e-36	dn_12	N
ENSG00000162753	SLC9C2	[-35.8,-10.5]	-2.81617	2.72013e-36	dn_12	N
ENSG00000105374	NKG7	[-35.8,-10.5]	-1.44565	2.90294e-36	dn_12	N
ENSG00000222038	POTEJ	(8.1,32.1]	2.51735	3.06574e-36	up_9	N
ENSG00000243708	PLA2G4B	[-35.8,-10.5]	-1.11933	3.07042e-36	dn_12	N
ENSG00000260721	AF067845.1	(8.1,32.1]	2.35051	3.28529e-36	up_9	N
ENSG00000215039	CD27-AS1	[-35.8,-10.5]	-0.79078	3.77231e-36	dn_12	N
ENSG00000235117	NA	[-35.8,-10.5]	-1.64704	4.13569e-36	dn_12	N
ENSG00000134490	TMEM241	[-35.8,-10.5]	-0.826303	4.31363e-36	dn_12	N
ENSG00000142677	IL22RA1	[-35.8,-10.5]	-3.50683	4.46886e-36	dn_12	N
ENSG00000082512	TRAF5	(8.1,32.1]	0.916708	4.67119e-36	up_9	N
ENSG00000186205	2001-03-01	[-35.8,-10.5]	-2.15887	5.21148e-36	dn_12	N
ENSG00000073910	FRY	[-35.8,-10.5]	-1.58996	5.39625e-36	dn_12	N
ENSG00000161647	MPP3	[-35.8,-10.5]	-2.2884	5.49058e-36	dn_12	N
ENSG00000236830	CBR3-AS1	(8.1,32.1]	1.35137	5.7045e-36	up_9	N
ENSG00000140450	ARRDC4	[-35.8,-10.5]	-1.47382	7.05676e-36	dn_12	N
ENSG00000118804	STBD1	[-35.8,-10.5]	-1.95287	7.41122e-36	dn_12	N
ENSG00000125454	SLC25A19	[-35.8,-10.5]	-0.849049	7.50839e-36	dn_12	N
ENSG00000110080	ST3GAL4	[-35.8,-10.5]	-0.990965	8.3456e-36	dn_12	N
ENSG00000124762	CDKN1A	[-35.8,-10.5]	-1.30949	8.44459e-36	dn_12	N
ENSG00000255092	AC010768.2	[-35.8,-10.5]	-2.09791	8.5842e-36	dn_12	N
ENSG00000164171	ITGA2	[-35.8,-10.5]	-1.67282	9.70906e-36	dn_12	N
ENSG00000153902	LGI4	[-35.8,-10.5]	-1.63713	9.87318e-36	dn_12	N
ENSG00000249526	AC008667.1	[-35.8,-10.5]	-3.3074	1.10117e-35	dn_12	N
ENSG00000175600	SUGCT	(8.1,32.1]	1.75499	1.12723e-35	up_9	N
ENSG00000233221	AC133785.1	(8.1,32.1]	2.65715	1.15328e-35	up_9	N
ENSG00000103888	CEMIP	[-35.8,-10.5]	-1.93827	1.20863e-35	dn_12	N
ENSG00000134333	LDHA	[-35.8,-10.5]	-0.755084	1.28036e-35	dn_12	N
ENSG00000144893	MED12L	[-35.8,-10.5]	-2.08085	1.29472e-35	dn_12	N
ENSG00000196141	SPATS2L	[-35.8,-10.5]	-2.22339	1.30024e-35	dn_12	N
ENSG00000152990	ADGRA3	(8.1,32.1]	1.28915	1.36316e-35	up_9	N
ENSG00000141744	PNMT	[-35.8,-10.5]	-1.71832	1.40899e-35	dn_12	N
ENSG00000198814	GK	[-35.8,-10.5]	-0.748038	1.68122e-35	dn_12	N
ENSG00000177238	TRIM72	[-35.8,-10.5]	-2.29524	1.68688e-35	dn_12	N
ENSG00000103066	PLA2G15	(8.1,32.1]	0.989761	1.74465e-35	up_9	N
ENSG00000183971	NPW	[-35.8,-10.5]	-2.07028	1.78902e-35	dn_12	N
ENSG00000129911	KLF16	[-35.8,-10.5]	-1.0152	1.87904e-35	dn_12	N
ENSG00000124508	BTN2A2	(8.1,32.1]	0.716973	1.88332e-35	up_9	N
ENSG00000188002	AC026412.1	[-35.8,-10.5]	-1.30478	1.94221e-35	dn_12	N
ENSG00000229989	MIR181A1HG	[-35.8,-10.5]	-1.72798	2.10442e-35	dn_12	N
ENSG00000151746	BICD1	(8.1,32.1]	0.679735	2.1049e-35	up_9	N
ENSG00000178922	HYI	(8.1,32.1]	0.862628	2.26113e-35	up_9	N
ENSG00000196914	ARHGEF12	(8.1,32.1]	1.49387	2.27064e-35	up_9	Y
ENSG00000111424	VDR	[-35.8,-10.5]	-1.6458	2.31529e-35	dn_12	N
ENSG00000146001	PCDHB18P	(8.1,32.1]	1.81798	2.3201e-35	up_9	N
ENSG00000144711	IQSEC1	[-35.8,-10.5]	-0.996293	2.39903e-35	dn_12	Y
ENSG00000231840	AC073342.1	(8.1,32.1]	1.54446	2.39903e-35	up_9	N
ENSG00000254799	SLC25A47P1	[-35.8,-10.5]	-3.35447	2.69846e-35	dn_12	N
ENSG00000125848	FLRT3	(8.1,32.1]	3.09231	2.86343e-35	up_9	N
ENSG00000150471	ADGRL3	(8.1,32.1]	3.82174	3.12685e-35	up_9	N
ENSG00000227006	AL136988.2	[-35.8,-10.5]	-1.48958	3.16962e-35	dn_12	N
ENSG00000154864	PIEZO2	[-35.8,-10.5]	-2.903	3.25231e-35	dn_12	N
ENSG00000273179	AC092535.4	[-35.8,-10.5]	-1.99003	3.39823e-35	dn_12	N
ENSG00000137491	SLCO2B1	[-35.8,-10.5]	-2.8605	3.43289e-35	dn_12	Y
ENSG00000171161	ZNF672	(8.1,32.1]	0.674341	3.57673e-35	up_9	N
ENSG00000166342	NETO1	(8.1,32.1]	2.80024	3.61635e-35	up_9	N
ENSG00000261925	NA	[-35.8,-10.5]	-2.37446	3.68697e-35	dn_12	N
ENSG00000164687	FABP5	[-35.8,-10.5]	-1.08046	3.76237e-35	dn_12	N
ENSG00000133315	MACROD1	[-35.8,-10.5]	-1.0235	3.77358e-35	dn_12	N
ENSG00000169783	LINGO1	(8.1,32.1]	3.56135	3.9285e-35	up_9	N
ENSG00000185885	IFITM1	[-35.8,-10.5]	-1.60095	3.9376e-35	dn_12	N
ENSG00000130167	TSPAN16	(8.1,32.1]	2.35846	4.01197e-35	up_9	Y
ENSG00000259228	HNRNPA1P62	[-35.8,-10.5]	-2.16231	4.20394e-35	dn_12	N
ENSG00000267153	CTBP2P3	[-35.8,-10.5]	-2.43464	4.34698e-35	dn_12	N
ENSG00000264707	L3MBTL4-AS1	[-35.8,-10.5]	-2.75213	4.61073e-35	dn_12	N
ENSG00000187922	LCN10	[-35.8,-10.5]	-2.03622	4.72126e-35	dn_12	N
ENSG00000177045	SIX5	(8.1,32.1]	1.62441	5.11259e-35	up_9	N
ENSG00000230212	AP000688.1	(8.1,32.1]	1.44375	5.21245e-35	up_9	N
ENSG00000128059	PPAT	[-35.8,-10.5]	-0.679005	5.21245e-35	dn_12	N
ENSG00000107819	SFXN3	[-35.8,-10.5]	-1.10399	5.21245e-35	dn_12	N
ENSG00000254739	AC137894.1	(8.1,32.1]	1.48691	5.43841e-35	up_9	N
ENSG00000133019	CHRM3	(8.1,32.1]	2.32207	6.0933e-35	up_9	N
ENSG00000135916	ITM2C	[-35.8,-10.5]	-1.2349	6.38161e-35	dn_12	N
ENSG00000250379	AC020659.2	[-35.8,-10.5]	-1.77546	6.61902e-35	dn_12	N
ENSG00000231999	FLJ27354	(8.1,32.1]	0.637927	6.84235e-35	up_9	N
ENSG00000154734	ADAMTS1	[-35.8,-10.5]	-2.96136	6.93118e-35	dn_12	N
ENSG00000174607	UGT8	[-35.8,-10.5]	-2.72455	7.26776e-35	dn_12	N
ENSG00000101460	MAP1LC3A	(8.1,32.1]	1.27581	7.83173e-35	up_9	N
ENSG00000125869	LAMP5	[-35.8,-10.5]	-3.56921	7.86551e-35	dn_12	N
ENSG00000243303	AC103987.1	(8.1,32.1]	2.15812	7.95629e-35	up_9	N
ENSG00000107738	VSIR	[-35.8,-10.5]	-1.01479	8.00216e-35	dn_12	N
ENSG00000047634	SCML1	[-35.8,-10.5]	-1.66662	8.06982e-35	dn_12	N
ENSG00000162494	LRRC38	[-35.8,-10.5]	-2.88353	8.27062e-35	dn_12	N
ENSG00000103160	HSDL1	(8.1,32.1]	0.641344	8.67997e-35	up_9	N
ENSG00000103037	SETD6	[-35.8,-10.5]	-0.911176	9.05451e-35	dn_12	N
ENSG00000230157	ATP5G1P1	[-35.8,-10.5]	-2.99556	9.15507e-35	dn_12	N
ENSG00000240859	AC093627.4	[-35.8,-10.5]	-1.4413	9.18642e-35	dn_12	N
ENSG00000267206	LCN6	[-35.8,-10.5]	-1.75074	1.07887e-34	dn_12	Y
ENSG00000237158	AL353718.1	[-35.8,-10.5]	-2.52319	1.10675e-34	dn_12	N
ENSG00000053918	KCNQ1	(8.1,32.1]	1.57841	1.11893e-34	up_9	N
ENSG00000224807	DUX4L9	[-35.8,-10.5]	-2.82857	1.33308e-34	dn_12	N
ENSG00000233393	AP000688.2	(8.1,32.1]	1.9612	1.34579e-34	up_9	N
ENSG00000065911	MTHFD2	[-35.8,-10.5]	-0.844518	1.38465e-34	dn_12	N
ENSG00000173557	C2orf70	(8.1,32.1]	2.57648	1.38932e-34	up_9	N
ENSG00000162129	CLPB	[-35.8,-10.5]	-0.681864	1.47255e-34	dn_12	N
ENSG00000106333	PCOLCE	(8.1,32.1]	1.12752	1.51043e-34	up_9	N
ENSG00000186407	CD300E	[-35.8,-10.5]	-2.15503	1.5703e-34	dn_12	N
ENSG00000203280	AL022323.1	(8.1,32.1]	2.25669	1.91685e-34	up_9	N
ENSG00000183527	PSMG1	[-35.8,-10.5]	-0.852393	2.0379e-34	dn_12	N
ENSG00000233231	HNRNPA1P49	[-35.8,-10.5]	-1.09003	2.06796e-34	dn_12	N
ENSG00000100234	TIMP3	(8.1,32.1]	1.97967	2.15595e-34	up_9	N
ENSG00000255587	RAB44	[-35.8,-10.5]	-1.99596	2.2086e-34	dn_12	N
ENSG00000188517	COL25A1	(8.1,32.1]	2.34177	2.27174e-34	up_9	N
ENSG00000140682	TGFB1I1	(8.1,32.1]	1.24061	2.29746e-34	up_9	N
ENSG00000108823	SGCA	[-35.8,-10.5]	-2.01138	2.4914e-34	dn_12	N
ENSG00000188011	RTP5	[-35.8,-10.5]	-2.03186	2.64189e-34	dn_12	N
ENSG00000171246	NPTX1	[-35.8,-10.5]	-2.58095	2.67135e-34	dn_12	N
ENSG00000171766	GATM	[-35.8,-10.5]	-1.94282	2.67463e-34	dn_12	N
ENSG00000133256	PDE6B	(8.1,32.1]	1.42443	2.70906e-34	up_9	N
ENSG00000072832	CRMP1	(8.1,32.1]	2.28862	2.71445e-34	up_9	N
ENSG00000233280	NA	[-35.8,-10.5]	-2.20802	3.13726e-34	dn_12	N
ENSG00000107554	DNMBP	(8.1,32.1]	0.942942	3.14657e-34	up_9	N
ENSG00000196872	KIAA1211L	[-35.8,-10.5]	-2.30531	3.18764e-34	dn_12	N
ENSG00000135773	CAPN9	(8.1,32.1]	1.82319	3.20747e-34	up_9	N
ENSG00000156253	RWDD2B	[-35.8,-10.5]	-0.859426	3.2366e-34	dn_12	N
ENSG00000139921	TMX1	[-35.8,-10.5]	-0.684368	3.27758e-34	dn_12	N
ENSG00000181409	AATK	(8.1,32.1]	1.89342	3.75967e-34	up_9	N
ENSG00000174807	CD248	[-35.8,-10.5]	-1.85899	3.81833e-34	dn_12	N
ENSG00000147162	OGT	[-35.8,-10.5]	-0.781264	4.01566e-34	dn_12	N
ENSG00000171617	ENC1	[-35.8,-10.5]	-1.24574	4.0781e-34	dn_12	N
ENSG00000234751	AP002381.1	(8.1,32.1]	1.39834	4.31475e-34	up_9	N
ENSG00000258546	CENPUP2	[-35.8,-10.5]	-1.66298	4.3164e-34	dn_12	N
ENSG00000171954	CYP4F22	(8.1,32.1]	2.44513	4.38974e-34	up_9	N
ENSG00000134278	SPIRE1	[-35.8,-10.5]	-1.36945	4.47902e-34	dn_12	N
ENSG00000005302	MSL3	[-35.8,-10.5]	-0.701681	4.55802e-34	dn_12	N
ENSG00000256574	OR13A1	(8.1,32.1]	2.11478	4.71823e-34	up_9	N
ENSG00000232977	LINC00327	[-35.8,-10.5]	-2.20289	5.02283e-34	dn_12	N
ENSG00000161835	GRASP	[-35.8,-10.5]	-1.78226	5.30581e-34	dn_12	N
ENSG00000198417	MT1F	[-35.8,-10.5]	-2.03909	5.53585e-34	dn_12	N
ENSG00000167641	PPP1R14A	[-35.8,-10.5]	-2.41272	5.54397e-34	dn_12	N
ENSG00000159713	TPPP3	[-35.8,-10.5]	-2.04322	6.13773e-34	dn_12	N
ENSG00000186648	CARMIL3	(8.1,32.1]	1.52181	6.31644e-34	up_9	N
ENSG00000146243	IRAK1BP1	[-35.8,-10.5]	-0.947771	6.35998e-34	dn_12	N
ENSG00000224982	TMEM233	(8.1,32.1]	2.76657	6.42887e-34	up_9	N
ENSG00000166482	MFAP4	(8.1,32.1]	1.76413	6.44835e-34	up_9	N
ENSG00000182518	FAM104B	[-35.8,-10.5]	-0.901778	6.55771e-34	dn_12	N
ENSG00000260828	AC018552.3	[-35.8,-10.5]	-2.14646	6.59733e-34	dn_12	N
ENSG00000064201	TSPAN32	[-35.8,-10.5]	-1.398	7.09439e-34	dn_12	N
ENSG00000138172	CALHM2	[-35.8,-10.5]	-1.01759	1.04687e-33	dn_12	N
ENSG00000224043	CCNT2-AS1	(8.1,32.1]	0.680457	1.05737e-33	up_9	N
ENSG00000087076	HSD17B14	(8.1,32.1]	1.52602	1.07509e-33	up_9	N
ENSG00000237647	NA	(8.1,32.1]	2.11357	1.08034e-33	up_9	N
ENSG00000180891	CUEDC1	[-35.8,-10.5]	-1.50625	1.0937e-33	dn_12	N
ENSG00000184584	TMEM173	[-35.8,-10.5]	-1.17222	1.10495e-33	dn_12	N
ENSG00000262096	PCDHB19P	(8.1,32.1]	1.87089	1.11392e-33	up_9	N
ENSG00000186889	TMEM17	[-35.8,-10.5]	-1.48764	1.12258e-33	dn_12	N
ENSG00000152256	PDK1	(8.1,32.1]	0.756168	1.13214e-33	up_9	N
ENSG00000163689	C3orf67	(8.1,32.1]	2.13008	1.15813e-33	up_9	N
ENSG00000171603	CLSTN1	(8.1,32.1]	0.636868	1.17207e-33	up_9	N
ENSG00000236008	LINC01814	[-35.8,-10.5]	-1.83636	1.22138e-33	dn_12	N
ENSG00000166681	BEX3	[-35.8,-10.5]	-2.32888	1.30626e-33	dn_12	N
ENSG00000142949	PTPRF	(8.1,32.1]	1.62487	1.31415e-33	up_9	N
ENSG00000213420	GPC2	(8.1,32.1]	1.08099	1.3355e-33	up_9	N
ENSG00000213697	CTBP2P6	[-35.8,-10.5]	-2.20033	1.34205e-33	dn_12	N
ENSG00000259153	AC004816.1	(8.1,32.1]	2.1226	1.36278e-33	up_9	N
ENSG00000259883	EHD4-AS1	[-35.8,-10.5]	-2.3316	1.36344e-33	dn_12	N
ENSG00000171596	NMUR1	[-35.8,-10.5]	-1.78165	1.39892e-33	dn_12	N
ENSG00000136286	MYO1G	(8.1,32.1]	0.8958	1.78365e-33	up_9	N
ENSG00000103710	RASL12	[-35.8,-10.5]	-3.41568	1.89409e-33	dn_12	N
ENSG00000268804	LINC02132	[-35.8,-10.5]	-2.04657	1.91092e-33	dn_12	N
ENSG00000104419	NDRG1	[-35.8,-10.5]	-1.31118	2.12247e-33	dn_12	N
ENSG00000151789	ZNF385D	[-35.8,-10.5]	-3.44441	2.14669e-33	dn_12	N
ENSG00000262319	AC007952.6	(8.1,32.1]	1.41576	2.16081e-33	up_9	N
ENSG00000047346	FAM214A	(8.1,32.1]	0.68362	2.28879e-33	up_9	N
ENSG00000111452	ADGRD1	[-35.8,-10.5]	-1.70106	2.33069e-33	dn_12	N
ENSG00000261827	NA	[-35.8,-10.5]	-1.25266	2.37235e-33	dn_12	N
ENSG00000163040	CCDC74A	[-35.8,-10.5]	-1.91453	2.42788e-33	dn_12	N
ENSG00000205021	NA	[-35.8,-10.5]	-2.55052	2.5881e-33	dn_12	N
ENSG00000264194	NA	[-35.8,-10.5]	-1.92205	2.60124e-33	dn_12	N
ENSG00000083454	P2RX5	[-35.8,-10.5]	-1.49335	2.63577e-33	dn_12	N
ENSG00000231443	AC124944.2	[-35.8,-10.5]	-1.25664	2.79015e-33	dn_12	N
ENSG00000185238	PRMT3	[-35.8,-10.5]	-0.498536	2.92264e-33	dn_12	N
ENSG00000126500	FLRT1	[-35.8,-10.5]	-1.61787	2.97232e-33	dn_12	N
ENSG00000272690	LINC02018	(8.1,32.1]	1.18077	3.16504e-33	up_9	N
ENSG00000257027	AC010186.3	[-35.8,-10.5]	-1.11705	3.43845e-33	dn_12	N
ENSG00000109047	RCVRN	[-35.8,-10.5]	-1.53407	3.52426e-33	dn_12	N
ENSG00000168970	JMJD7-PLA2G4B	[-35.8,-10.5]	-0.997026	3.70861e-33	dn_12	N
ENSG00000215475	SIAH3	[-35.8,-10.5]	-2.39992	4.10721e-33	dn_12	N
ENSG00000229671	LINC01150	[-35.8,-10.5]	-2.82657	4.16794e-33	dn_12	N
ENSG00000236426	AL583824.1	(8.1,32.1]	1.90722	4.18315e-33	up_9	N
ENSG00000228784	LINC00954	(8.1,32.1]	1.34248	4.20708e-33	up_9	N
ENSG00000166743	ACSM1	[-35.8,-10.5]	-2.23144	4.40931e-33	dn_12	N
ENSG00000066294	CD84	[-35.8,-10.5]	-1.35073	4.41749e-33	dn_12	N
ENSG00000269898	AC018695.2	[-35.8,-10.5]	-3.01079	4.43933e-33	dn_12	N
ENSG00000124191	TOX2	[-35.8,-10.5]	-1.85335	4.51543e-33	dn_12	Y
ENSG00000035862	TIMP2	[-35.8,-10.5]	-1.29193	4.8275e-33	dn_12	N
ENSG00000184208	C22orf46	(8.1,32.1]	0.849893	4.92374e-33	up_9	N
ENSG00000188322	SBK1	(8.1,32.1]	1.64337	5.72027e-33	up_9	N
ENSG00000077420	APBB1IP	(8.1,32.1]	0.657081	5.76802e-33	up_9	N
ENSG00000255031	AP002807.1	[-35.8,-10.5]	-0.890133	5.76802e-33	dn_12	N
ENSG00000233087	WTH3DI	(8.1,32.1]	1.25169	5.82821e-33	up_9	N
ENSG00000148400	NOTCH1	(8.1,32.1]	1.04085	5.95171e-33	up_9	N
ENSG00000168806	LCMT2	(8.1,32.1]	0.829005	6.14416e-33	up_9	N
ENSG00000261597	NA	[-35.8,-10.5]	-1.03757	6.72407e-33	dn_12	N
ENSG00000258449	AC023510.1	[-35.8,-10.5]	-1.56527	7.51712e-33	dn_12	N
ENSG00000152527	PLEKHH2	(8.1,32.1]	2.12307	9.18413e-33	up_9	N
ENSG00000265666	RARA-AS1	[-35.8,-10.5]	-1.44936	1.00106e-32	dn_12	N
ENSG00000259362	AC046168.1	(8.1,32.1]	1.52792	1.01364e-32	up_9	N
ENSG00000136153	LMO7	[-35.8,-10.5]	-0.857452	1.04177e-32	dn_12	N
ENSG00000164124	TMEM144	[-35.8,-10.5]	-1.62374	1.05391e-32	dn_12	N
ENSG00000151322	NPAS3	(8.1,32.1]	3.50308	1.05555e-32	up_9	N
ENSG00000180769	WDFY3-AS2	(8.1,32.1]	1.80858	1.08263e-32	up_9	N
ENSG00000254887	AC010247.1	[-35.8,-10.5]	-1.36756	1.11552e-32	dn_12	N
ENSG00000166900	STX3	[-35.8,-10.5]	-0.918213	1.28369e-32	dn_12	N
ENSG00000184371	CSF1	[-35.8,-10.5]	-1.54359	1.3235e-32	dn_12	N
ENSG00000165914	TTC7B	[-35.8,-10.5]	-1.12409	1.38991e-32	dn_12	N
ENSG00000268785	RPL7P50	(8.1,32.1]	1.2515	1.39847e-32	up_9	N
ENSG00000112699	GMDS	[-35.8,-10.5]	-0.672848	1.75539e-32	dn_12	N
ENSG00000139746	RBM26	(8.1,32.1]	0.487128	1.83505e-32	up_9	N
ENSG00000145916	RMND5B	[-35.8,-10.5]	-0.850969	2.00684e-32	dn_12	Y
ENSG00000253395	AP003469.2	[-35.8,-10.5]	-1.91287	2.00921e-32	dn_12	N
ENSG00000159197	KCNE2	(8.1,32.1]	1.81016	2.03496e-32	up_9	N
ENSG00000234961	AL133415.1	[-35.8,-10.5]	-0.991218	2.27333e-32	dn_12	N
ENSG00000105928	DFNA5	[-35.8,-10.5]	-2.15549	2.42286e-32	dn_12	N
ENSG00000123685	BATF3	[-35.8,-10.5]	-1.43969	2.4542e-32	dn_12	N
ENSG00000258434	NA	[-35.8,-10.5]	-4.5136	2.53976e-32	dn_12	N
ENSG00000178795	GDPD4	[-35.8,-10.5]	-3.2419	2.64068e-32	dn_12	N
ENSG00000182132	KCNIP1	[-35.8,-10.5]	-3.37296	2.65497e-32	dn_12	N
ENSG00000006432	MAP3K9	(8.1,32.1]	1.50702	2.65758e-32	up_9	N
ENSG00000167281	RBFOX3	(8.1,32.1]	1.32433	2.67056e-32	up_9	N
ENSG00000127418	FGFRL1	[-35.8,-10.5]	-1.18068	2.75108e-32	dn_12	N
ENSG00000243444	PALM2	[-35.8,-10.5]	-2.58086	2.78765e-32	dn_12	N
ENSG00000087266	SH3BP2	[-35.8,-10.5]	-1.00972	2.96147e-32	dn_12	Y
ENSG00000162433	AK4	[-35.8,-10.5]	-1.92056	2.98629e-32	dn_12	N
ENSG00000169710	FASN	[-35.8,-10.5]	-1.07174	3.03736e-32	dn_12	N
ENSG00000096063	SRPK1	[-35.8,-10.5]	-0.519454	3.08884e-32	dn_12	N
ENSG00000183196	CHST6	[-35.8,-10.5]	-3.73658	3.2252e-32	dn_12	N
ENSG00000142684	ZNF593	[-35.8,-10.5]	-0.903471	3.32274e-32	dn_12	N
ENSG00000242574	HLA-DMB	(8.1,32.1]	0.942497	3.49174e-32	up_9	N
ENSG00000253640	NA	(8.1,32.1]	2.25522	3.5668e-32	up_9	N
ENSG00000231769	AL035701.1	(8.1,32.1]	1.98153	3.6209e-32	up_9	N
ENSG00000132514	CLEC10A	[-35.8,-10.5]	-2.67643	3.62906e-32	dn_12	N
ENSG00000204682	CASC10	[-35.8,-10.5]	-2.99361	3.64998e-32	dn_12	N
ENSG00000148926	ADM	[-35.8,-10.5]	-1.8287	3.71815e-32	dn_12	N
ENSG00000272568	AC005162.3	[-35.8,-10.5]	-3.05588	3.88471e-32	dn_12	N
ENSG00000167693	NXN	[-35.8,-10.5]	-2.21603	3.88584e-32	dn_12	N
ENSG00000269360	NA	(8.1,32.1]	2.23836	4.31585e-32	up_9	N
ENSG00000234854	LINC00676	(8.1,32.1]	2.6755	4.37003e-32	up_9	N
ENSG00000180178	FAR2P1	(8.1,32.1]	2.64305	4.53098e-32	up_9	N
ENSG00000047648	ARHGAP6	[-35.8,-10.5]	-2.52012	5.13472e-32	dn_12	N
ENSG00000255367	AC127526.4	(8.1,32.1]	2.2332	5.19784e-32	up_9	N
ENSG00000135622	SEMA4F	[-35.8,-10.5]	-1.32876	5.32219e-32	dn_12	N
ENSG00000205784	ARRDC5	(8.1,32.1]	1.11865	5.7726e-32	up_9	N
ENSG00000128607	KLHDC10	(8.1,32.1]	0.417657	6.13653e-32	up_9	N
ENSG00000106701	FSD1L	(8.1,32.1]	1.04779	6.72636e-32	up_9	Y
ENSG00000167850	CD300C	[-35.8,-10.5]	-1.86771	6.78669e-32	dn_12	N
ENSG00000261113	AC009034.1	[-35.8,-10.5]	-0.968103	7.38326e-32	dn_12	N
ENSG00000236548	RNF217-AS1	(8.1,32.1]	2.63937	8.62634e-32	up_9	N
ENSG00000048544	MRPS10	[-35.8,-10.5]	-0.455576	8.62634e-32	dn_12	N
ENSG00000216490	IFI30	[-35.8,-10.5]	-1.28635	9.07106e-32	dn_12	N
ENSG00000172819	RARG	[-35.8,-10.5]	-0.976062	9.50593e-32	dn_12	N
ENSG00000070882	OSBPL3	[-35.8,-10.5]	-0.933387	1.01138e-31	dn_12	N
ENSG00000153250	RBMS1	(8.1,32.1]	0.676262	1.0401e-31	up_9	N
ENSG00000135083	CCNJL	(8.1,32.1]	2.04487	1.0571e-31	up_9	N
ENSG00000147206	NXF3	[-35.8,-10.5]	-2.35804	1.12365e-31	dn_12	N
ENSG00000134897	BIVM	[-35.8,-10.5]	-1.61568	1.1407e-31	dn_12	N
ENSG00000171490	RSL1D1	[-35.8,-10.5]	-0.615215	1.15052e-31	dn_12	N
ENSG00000163810	TGM4	(8.1,32.1]	0.967388	1.18535e-31	up_9	N
ENSG00000173706	HEG1	[-35.8,-10.5]	-1.29222	1.26343e-31	dn_12	N
ENSG00000134909	ARHGAP32	(8.1,32.1]	1.94501	1.2704e-31	up_9	N
ENSG00000235192	AC009495.3	[-35.8,-10.5]	-1.79384	1.30122e-31	dn_12	N
ENSG00000186399	GOLGA8R	[-35.8,-10.5]	-1.50756	1.34072e-31	dn_12	N
ENSG00000155393	HEATR3	[-35.8,-10.5]	-0.643205	1.35273e-31	dn_12	N
ENSG00000100427	MLC1	[-35.8,-10.5]	-1.55367	1.35562e-31	dn_12	N
ENSG00000109158	GABRA4	(8.1,32.1]	3.76454	1.39821e-31	up_9	N
ENSG00000109466	KLHL2	[-35.8,-10.5]	-1.19499	1.4018e-31	dn_12	N
ENSG00000189171	S100A13	[-35.8,-10.5]	-1.12822	1.4423e-31	dn_12	N
ENSG00000165732	DDX21	[-35.8,-10.5]	-0.796983	1.51329e-31	dn_12	N
ENSG00000261959	AC015909.3	[-35.8,-10.5]	-2.18015	1.51329e-31	dn_12	N
ENSG00000184428	TOP1MT	[-35.8,-10.5]	-0.954509	1.5715e-31	dn_12	N
ENSG00000221968	FADS3	(8.1,32.1]	1.05646	1.60469e-31	up_9	N
ENSG00000135636	DYSF	[-35.8,-10.5]	-1.68294	1.64167e-31	dn_12	N
ENSG00000188385	JAKMIP3	(8.1,32.1]	1.50802	1.6433e-31	up_9	N
ENSG00000178187	ZNF454	(8.1,32.1]	1.33679	1.64497e-31	up_9	N
ENSG00000151729	SLC25A4	(8.1,32.1]	1.00238	1.64927e-31	up_9	N
ENSG00000128654	MTX2	[-35.8,-10.5]	-1.5683	1.66746e-31	dn_12	N
ENSG00000151012	SLC7A11	(8.1,32.1]	2.33677	1.8627e-31	up_9	N
ENSG00000105971	CAV2	(8.1,32.1]	2.64595	1.87018e-31	up_9	N
ENSG00000267834	AL592211.1	(8.1,32.1]	1.17852	1.87147e-31	up_9	N
ENSG00000121964	GTDC1	(8.1,32.1]	0.527579	1.9219e-31	up_9	N
ENSG00000257167	TMPO-AS1	(8.1,32.1]	0.733246	2.21474e-31	up_9	N
ENSG00000151726	ACSL1	[-35.8,-10.5]	-1.35316	2.27614e-31	dn_12	N
ENSG00000205309	NT5M	[-35.8,-10.5]	-1.07911	2.28672e-31	dn_12	N
ENSG00000148484	RSU1	[-35.8,-10.5]	-0.700951	2.30041e-31	dn_12	N
ENSG00000176714	CCDC121	(8.1,32.1]	0.835139	2.30628e-31	up_9	N
ENSG00000179630	LACC1	[-35.8,-10.5]	-1.02008	2.35822e-31	dn_12	N
ENSG00000253540	FAM86HP	(8.1,32.1]	1.03113	2.36534e-31	up_9	N
ENSG00000140044	JDP2	[-35.8,-10.5]	-1.23214	2.4466e-31	dn_12	N
ENSG00000144161	ZC3H8	[-35.8,-10.5]	-0.567209	2.62522e-31	dn_12	N
ENSG00000233099	AC095030.1	[-35.8,-10.5]	-2.6494	2.6389e-31	dn_12	N
ENSG00000082701	GSK3B	(8.1,32.1]	0.486914	2.85122e-31	up_9	Y
ENSG00000138303	ASCC1	[-35.8,-10.5]	-0.59485	2.91643e-31	dn_12	Y
ENSG00000164938	TP53INP1	(8.1,32.1]	1.63238	3.20189e-31	up_9	N
ENSG00000197479	PCDHB11	(8.1,32.1]	2.42935	3.25599e-31	up_9	N
ENSG00000159403	C1R	(8.1,32.1]	1.01496	3.25841e-31	up_9	N
ENSG00000167711	SERPINF2	[-35.8,-10.5]	-1.12228	3.36576e-31	dn_12	N
ENSG00000139193	CD27	(8.1,32.1]	1.50251	3.3864e-31	up_9	N
ENSG00000231560	CLEC12A-AS1	[-35.8,-10.5]	-2.94858	3.85997e-31	dn_12	N
ENSG00000173085	COQ2	[-35.8,-10.5]	-0.680049	4.15188e-31	dn_12	N
ENSG00000143952	VPS54	[-35.8,-10.5]	-0.425001	4.20331e-31	dn_12	N
ENSG00000110079	MS4A4A	[-35.8,-10.5]	-1.43378	4.20652e-31	dn_12	N
ENSG00000186891	TNFRSF18	[-35.8,-10.5]	-1.9485	4.40701e-31	dn_12	N
ENSG00000268686	AC010643.1	(8.1,32.1]	2.13619	4.4661e-31	up_9	N
ENSG00000137962	ARHGAP29	(8.1,32.1]	2.39822	4.59564e-31	up_9	Y
ENSG00000183077	AFMID	[-35.8,-10.5]	-0.868018	4.89197e-31	dn_12	N
ENSG00000189431	RASSF10	(8.1,32.1]	2.16955	4.89722e-31	up_9	N
ENSG00000151640	DPYSL4	(8.1,32.1]	2.42298	4.90442e-31	up_9	N
ENSG00000198369	SPRED2	[-35.8,-10.5]	-1.40554	5.5122e-31	dn_12	N
ENSG00000267199	AP001029.2	[-35.8,-10.5]	-1.5016	5.67886e-31	dn_12	N
ENSG00000260148	AC009090.2	(8.1,32.1]	1.92452	6.00459e-31	up_9	N
ENSG00000204634	TBC1D8	[-35.8,-10.5]	-1.16197	6.02683e-31	dn_12	N
ENSG00000140968	IRF8	[-35.8,-10.5]	-1.13746	6.25014e-31	dn_12	N
ENSG00000197498	RPF2	[-35.8,-10.5]	-0.669748	6.41269e-31	dn_12	N
ENSG00000143374	TARS2	(8.1,32.1]	0.473355	6.41269e-31	up_9	N
ENSG00000159399	HK2	[-35.8,-10.5]	-1.18073	6.41269e-31	dn_12	N
ENSG00000061938	TNK2	[-35.8,-10.5]	-0.971526	6.53177e-31	dn_12	N
ENSG00000103522	IL21R	[-35.8,-10.5]	-1.24033	7.17282e-31	dn_12	Y
ENSG00000173517	PEAK1	(8.1,32.1]	1.19285	7.54807e-31	up_9	N
ENSG00000161381	PLXDC1	(8.1,32.1]	1.2706	7.63268e-31	up_9	N
ENSG00000253276	CCDC71L	(8.1,32.1]	0.615648	7.66511e-31	up_9	N
ENSG00000177697	CD151	[-35.8,-10.5]	-1.11696	8.1805e-31	dn_12	N
ENSG00000261996	AC004706.1	(8.1,32.1]	1.49946	8.21231e-31	up_9	N
ENSG00000011600	TYROBP	[-35.8,-10.5]	-1.56827	8.46001e-31	dn_12	N
ENSG00000100079	LGALS2	[-35.8,-10.5]	-2.98209	8.86289e-31	dn_12	N
ENSG00000127022	CANX	[-35.8,-10.5]	-0.530041	8.98499e-31	dn_12	N
ENSG00000250602	AC093535.1	(8.1,32.1]	1.77573	9.07231e-31	up_9	N
ENSG00000186603	HPDL	[-35.8,-10.5]	-0.797888	9.43701e-31	dn_12	N
ENSG00000170439	METTL7B	[-35.8,-10.5]	-2.3116	9.68351e-31	dn_12	N
ENSG00000113657	DPYSL3	[-35.8,-10.5]	-2.69061	9.7675e-31	dn_12	N
ENSG00000143195	ILDR2	[-35.8,-10.5]	-2.33284	9.91481e-31	dn_12	N
ENSG00000198223	CSF2RA	[-35.8,-10.5]	-1.61834	1.02386e-30	dn_12	N
ENSG00000155363	MOV10	(8.1,32.1]	0.495101	1.0295e-30	up_9	N
ENSG00000243678	NME2	[-35.8,-10.5]	-1.07079	1.0328e-30	dn_12	N
ENSG00000213171	LINGO4	[-35.8,-10.5]	-2.41657	1.06639e-30	dn_12	N
ENSG00000232082	RPS6KA2-IT1	(8.1,32.1]	2.29887	1.12137e-30	up_9	N
ENSG00000259030	FPGT-TNNI3K	[-35.8,-10.5]	-2.22984	1.1224e-30	dn_12	N
ENSG00000106462	EZH2	(8.1,32.1]	0.688591	1.13176e-30	up_9	Y
ENSG00000118855	MFSD1	[-35.8,-10.5]	-0.604623	1.17967e-30	dn_12	N
ENSG00000239672	NME1	[-35.8,-10.5]	-1.04647	1.21173e-30	dn_12	N
ENSG00000128886	ELL3	[-35.8,-10.5]	-1.07204	1.28622e-30	dn_12	N
ENSG00000140332	TLE3	(8.1,32.1]	1.36213	1.32602e-30	up_9	N
ENSG00000254087	LYN	[-35.8,-10.5]	-0.879822	1.32879e-30	dn_12	N
ENSG00000206527	HACD2	[-35.8,-10.5]	-0.58558	1.34232e-30	dn_12	N
ENSG00000065485	PDIA5	[-35.8,-10.5]	-1.06952	1.36644e-30	dn_12	N
ENSG00000116819	TFAP2E	[-35.8,-10.5]	-0.926842	1.37663e-30	dn_12	Y
ENSG00000224660	SH3BP5-AS1	[-35.8,-10.5]	-0.997848	1.47706e-30	dn_12	N
ENSG00000248318	AC104958.1	[-35.8,-10.5]	-2.20656	1.64295e-30	dn_12	N
ENSG00000183134	PTGDR2	[-35.8,-10.5]	-1.44551	1.67593e-30	dn_12	N
ENSG00000146425	DYNLT1	[-35.8,-10.5]	-0.803155	1.72286e-30	dn_12	N
ENSG00000152520	PAN3	[-35.8,-10.5]	-0.768082	1.8457e-30	dn_12	N
ENSG00000260426	AC008060.4	(8.1,32.1]	2.24093	1.96464e-30	up_9	N
ENSG00000139173	TMEM117	[-35.8,-10.5]	-1.77548	1.99704e-30	dn_12	N
ENSG00000121274	PAPD5	[-35.8,-10.5]	-0.657913	2.01306e-30	dn_12	N
ENSG00000237603	HMGB3P12	(8.1,32.1]	1.71826	2.10247e-30	up_9	N
ENSG00000165475	CRYL1	[-35.8,-10.5]	-0.902359	2.13693e-30	dn_12	N
ENSG00000265750	AC090772.3	[-35.8,-10.5]	-2.46114	2.34155e-30	dn_12	N
ENSG00000111670	GNPTAB	(8.1,32.1]	0.886784	2.5022e-30	up_9	N
ENSG00000179743	FLJ37453	(8.1,32.1]	0.758406	2.6468e-30	up_9	N
ENSG00000105612	DNASE2	(8.1,32.1]	0.934567	2.72663e-30	up_9	N
ENSG00000097021	ACOT7	[-35.8,-10.5]	-1.15888	2.77813e-30	dn_12	N
ENSG00000188452	CERKL	[-35.8,-10.5]	-0.736521	2.8632e-30	dn_12	N
ENSG00000154654	NCAM2	(8.1,32.1]	2.74893	2.9313e-30	up_9	N
ENSG00000139832	RAB20	[-35.8,-10.5]	-1.50923	3.05955e-30	dn_12	N
ENSG00000205517	RGL3	(8.1,32.1]	2.55728	3.25115e-30	up_9	Y
ENSG00000163597	SNHG16	[-35.8,-10.5]	-0.80155	3.26425e-30	dn_12	N
ENSG00000167914	GSDMA	(8.1,32.1]	1.72803	3.41862e-30	up_9	N
ENSG00000145506	NKD2	[-35.8,-10.5]	-2.22284	3.56077e-30	dn_12	N
ENSG00000204131	NHSL2	[-35.8,-10.5]	-1.7553	3.66956e-30	dn_12	N
ENSG00000254693	AC010768.1	[-35.8,-10.5]	-2.0205	3.73529e-30	dn_12	N
ENSG00000196963	NA	(8.1,32.1]	2.99554	3.86203e-30	up_9	N
ENSG00000149534	MS4A2	[-35.8,-10.5]	-3.1115	4.0014e-30	dn_12	N
ENSG00000099800	TIMM13	[-35.8,-10.5]	-0.751772	4.09415e-30	dn_12	N
ENSG00000114739	ACVR2B	(8.1,32.1]	1.10316	4.16914e-30	up_9	N
ENSG00000270689	BUD13P1	[-35.8,-10.5]	-1.72839	4.26751e-30	dn_12	N
ENSG00000121690	DEPDC7	[-35.8,-10.5]	-2.0808	4.9197e-30	dn_12	N
ENSG00000164251	F2RL1	[-35.8,-10.5]	-1.66224	5.00597e-30	dn_12	N
ENSG00000149451	ADAM33	[-35.8,-10.5]	-2.45274	5.01247e-30	dn_12	N
ENSG00000267480	AP001542.3	[-35.8,-10.5]	-1.85027	5.20001e-30	dn_12	N
ENSG00000168672	FAM84B	[-35.8,-10.5]	-1.50821	5.3546e-30	dn_12	N
ENSG00000151348	EXT2	[-35.8,-10.5]	-0.440797	5.35973e-30	dn_12	N
ENSG00000128815	WDFY4	[-35.8,-10.5]	-0.827074	5.46784e-30	dn_12	N
ENSG00000160218	TRAPPC10	[-35.8,-10.5]	-0.677757	5.5844e-30	dn_12	N
ENSG00000073464	CLCN4	[-35.8,-10.5]	-1.72943	5.87086e-30	dn_12	N
ENSG00000218672	AC008060.1	(8.1,32.1]	2.21608	5.91201e-30	up_9	N
ENSG00000112320	SOBP	[-35.8,-10.5]	-1.71969	5.93084e-30	dn_12	N
ENSG00000163273	NPPC	[-35.8,-10.5]	-1.75827	6.25022e-30	dn_12	N
ENSG00000130158	DOCK6	(8.1,32.1]	2.35007	6.35089e-30	up_9	N
ENSG00000228863	AL121985.1	[-35.8,-10.5]	-1.62948	6.57713e-30	dn_12	N
ENSG00000236256	DIAPH2-AS1	[-35.8,-10.5]	-1.95958	7.22251e-30	dn_12	N
ENSG00000074317	SNCB	[-35.8,-10.5]	-3.7193	7.33864e-30	dn_12	N
ENSG00000100024	UPB1	[-35.8,-10.5]	-1.30811	7.46442e-30	dn_12	N
ENSG00000253210	AC040970.1	[-35.8,-10.5]	-1.411	7.48767e-30	dn_12	N
ENSG00000171132	PRKCE	[-35.8,-10.5]	-0.731446	7.67556e-30	dn_12	Y
ENSG00000060566	CREB3L3	(8.1,32.1]	2.3314	7.8755e-30	up_9	N
ENSG00000131401	NAPSB	[-35.8,-10.5]	-1.59087	8.14124e-30	dn_12	N
ENSG00000198028	ZNF560	(8.1,32.1]	2.87375	8.38488e-30	up_9	N
ENSG00000177138	FAM9B	(8.1,32.1]	2.41701	8.54582e-30	up_9	N
ENSG00000260912	AL158206.1	(8.1,32.1]	0.746514	8.69422e-30	up_9	N
ENSG00000204257	HLA-DMA	(8.1,32.1]	0.905137	8.78363e-30	up_9	N
ENSG00000156966	B3GNT7	[-35.8,-10.5]	-1.89916	9.3278e-30	dn_12	N
ENSG00000181634	TNFSF15	[-35.8,-10.5]	-2.21255	9.34915e-30	dn_12	N
ENSG00000250290	NCAPGP1	[-35.8,-10.5]	-2.13146	9.46643e-30	dn_12	N
ENSG00000088367	EPB41L1	[-35.8,-10.5]	-1.89287	9.64128e-30	dn_12	N
ENSG00000229164	NA	[-35.8,-10.5]	-1.41877	9.64753e-30	dn_12	N
ENSG00000161714	PLCD3	[-35.8,-10.5]	-1.17006	1.05636e-29	dn_12	N
ENSG00000229191	AL358473.1	[-35.8,-10.5]	-1.64534	1.08704e-29	dn_12	N
ENSG00000226320	LINC01811	(8.1,32.1]	2.44997	1.08999e-29	up_9	N
ENSG00000106069	CHN2	[-35.8,-10.5]	-1.60341	1.10975e-29	dn_12	N
ENSG00000180263	FGD6	(8.1,32.1]	1.08633	1.10975e-29	up_9	N
ENSG00000249096	LINC02362	[-35.8,-10.5]	-1.1872	1.16304e-29	dn_12	Y
ENSG00000181284	TMEM102	(8.1,32.1]	0.776389	1.18105e-29	up_9	N
ENSG00000113070	HBEGF	[-35.8,-10.5]	-1.53108	1.34581e-29	dn_12	N
ENSG00000102984	ZNF821	(8.1,32.1]	0.808609	1.41621e-29	up_9	N
ENSG00000106080	FKBP14	[-35.8,-10.5]	-1.47153	1.58291e-29	dn_12	N
ENSG00000165458	INPPL1	(8.1,32.1]	0.593649	1.60433e-29	up_9	N
ENSG00000153395	LPCAT1	[-35.8,-10.5]	-0.777782	1.61891e-29	dn_12	N
ENSG00000246334	PRR7-AS1	[-35.8,-10.5]	-1.00461	1.64313e-29	dn_12	N
ENSG00000128908	INO80	(8.1,32.1]	0.699823	1.65837e-29	up_9	N
ENSG00000253134	AC025437.1	(8.1,32.1]	1.99417	1.67661e-29	up_9	N
ENSG00000163814	CDCP1	[-35.8,-10.5]	-1.8458	1.68746e-29	dn_12	N
ENSG00000115884	SDC1	(8.1,32.1]	1.78396	1.74584e-29	up_9	N
ENSG00000184937	WT1	[-35.8,-10.5]	-2.41686	1.77894e-29	dn_12	N
ENSG00000254269	NA	(8.1,32.1]	2.38895	1.78229e-29	up_9	N
ENSG00000236510	AC011284.1	(8.1,32.1]	2.51182	1.83202e-29	up_9	N
ENSG00000136478	TEX2	[-35.8,-10.5]	-0.603055	1.8711e-29	dn_12	N
ENSG00000259436	AC010247.2	[-35.8,-10.5]	-1.23032	1.96282e-29	dn_12	N
ENSG00000100678	SLC8A3	(8.1,32.1]	2.71542	1.98032e-29	up_9	N
ENSG00000182534	MXRA7	[-35.8,-10.5]	-1.11141	2.01068e-29	dn_12	N
ENSG00000129493	HEATR5A	[-35.8,-10.5]	-0.725536	2.15837e-29	dn_12	N
ENSG00000236829	Z97634.1	(8.1,32.1]	1.11585	2.19364e-29	up_9	N
ENSG00000110721	CHKA	[-35.8,-10.5]	-0.865565	2.19555e-29	dn_12	Y
ENSG00000143110	C1orf162	[-35.8,-10.5]	-0.916363	2.3452e-29	dn_12	N
ENSG00000158486	DNAH3	(8.1,32.1]	1.20931	2.38358e-29	up_9	N
ENSG00000101017	CD40	(8.1,32.1]	1.04739	2.47393e-29	up_9	N
ENSG00000085982	USP40	[-35.8,-10.5]	-0.598008	2.49728e-29	dn_12	N
ENSG00000164182	NDUFAF2	[-35.8,-10.5]	-0.945513	2.61566e-29	dn_12	N
ENSG00000138175	ARL3	[-35.8,-10.5]	-0.673018	2.67579e-29	dn_12	N
ENSG00000165449	SLC16A9	(8.1,32.1]	1.79271	3.11636e-29	up_9	N
ENSG00000196793	ZNF239	[-35.8,-10.5]	-1.71021	3.18996e-29	dn_12	N
ENSG00000180066	C10orf91	[-35.8,-10.5]	-2.10201	3.39126e-29	dn_12	N
ENSG00000260473	AC068987.3	[-35.8,-10.5]	-2.35101	3.46124e-29	dn_12	N
ENSG00000166927	MS4A7	[-35.8,-10.5]	-1.22331	3.68999e-29	dn_12	N
ENSG00000165474	GJB2	[-35.8,-10.5]	-2.69842	3.91814e-29	dn_12	N
ENSG00000159753	CARMIL2	(8.1,32.1]	0.842877	3.99638e-29	up_9	N
ENSG00000234912	SNHG20	[-35.8,-10.5]	-1.32715	4.02165e-29	dn_12	N
ENSG00000175048	ZDHHC14	[-35.8,-10.5]	-1.49041	4.05348e-29	dn_12	Y
ENSG00000156026	MCU	[-35.8,-10.5]	-0.594358	4.26649e-29	dn_12	N
ENSG00000151338	MIPOL1	[-35.8,-10.5]	-2.42394	4.37747e-29	dn_12	N
ENSG00000158715	SLC45A3	[-35.8,-10.5]	-1.55887	4.80524e-29	dn_12	N
ENSG00000114686	MRPL3	[-35.8,-10.5]	-0.563343	5.02272e-29	dn_12	N
ENSG00000116663	FBXO6	[-35.8,-10.5]	-0.895732	5.17671e-29	dn_12	N
ENSG00000136689	IL1RN	[-35.8,-10.5]	-1.911	5.37068e-29	dn_12	N
ENSG00000129657	SEC14L1	[-35.8,-10.5]	-0.933195	5.46348e-29	dn_12	Y
ENSG00000172183	ISG20	(8.1,32.1]	0.921619	5.48653e-29	up_9	N
ENSG00000251164	HULC	(8.1,32.1]	1.7683	5.53742e-29	up_9	N
ENSG00000236452	AC123023.1	(8.1,32.1]	2.00751	5.56969e-29	up_9	N
ENSG00000242428	C3orf67-AS1	(8.1,32.1]	2.41317	5.6201e-29	up_9	N
ENSG00000152953	STK32B	(8.1,32.1]	1.1389	5.62458e-29	up_9	N
ENSG00000141391	PRELID3A	[-35.8,-10.5]	-1.41574	5.99792e-29	dn_12	N
ENSG00000168612	ZSWIM1	(8.1,32.1]	0.513843	6.02497e-29	up_9	N
ENSG00000143842	SOX13	[-35.8,-10.5]	-2.06286	6.10599e-29	dn_12	N
ENSG00000259900	AC026464.1	(8.1,32.1]	2.09706	6.40585e-29	up_9	N
ENSG00000222030	LINC01793	(8.1,32.1]	2.34527	6.53155e-29	up_9	N
ENSG00000179818	PCBP1-AS1	(8.1,32.1]	0.439119	6.61237e-29	up_9	N
ENSG00000010327	STAB1	[-35.8,-10.5]	-2.27145	6.61689e-29	dn_12	N
ENSG00000101040	ZMYND8	(8.1,32.1]	0.574783	6.86492e-29	up_9	N
ENSG00000168065	SLC22A11	[-35.8,-10.5]	-1.53331	6.8745e-29	dn_12	N
ENSG00000185808	PIGP	[-35.8,-10.5]	-0.894852	7.16114e-29	dn_12	N
ENSG00000117707	PROX1	[-35.8,-10.5]	-3.11477	7.31346e-29	dn_12	N
ENSG00000221819	GAS8-AS1	[-35.8,-10.5]	-1.57394	7.59231e-29	dn_12	N
ENSG00000059377	TBXAS1	[-35.8,-10.5]	-1.13704	7.70303e-29	dn_12	N
ENSG00000264188	AC106037.1	(8.1,32.1]	1.66096	8.06066e-29	up_9	N
ENSG00000183166	CALN1	(8.1,32.1]	2.30464	8.52183e-29	up_9	N
ENSG00000096433	ITPR3	(8.1,32.1]	1.23981	9.26025e-29	up_9	N
ENSG00000169189	NSMCE1	[-35.8,-10.5]	-0.92018	9.35754e-29	dn_12	N
ENSG00000171551	ECEL1	[-35.8,-10.5]	-3.03963	9.49883e-29	dn_12	N
ENSG00000135090	TAOK3	[-35.8,-10.5]	-0.45038	9.97533e-29	dn_12	N
ENSG00000185761	ADAMTSL5	(8.1,32.1]	1.70834	1.00469e-28	up_9	N
ENSG00000008513	ST3GAL1	[-35.8,-10.5]	-0.721297	1.01552e-28	dn_12	Y
ENSG00000188859	FAM78B	[-35.8,-10.5]	-3.6643	1.03721e-28	dn_12	N
ENSG00000164751	PEX2	[-35.8,-10.5]	-1.01203	1.06195e-28	dn_12	N
ENSG00000260896	LINC02170	(8.1,32.1]	2.09312	1.07329e-28	up_9	N
ENSG00000130294	KIF1A	[-35.8,-10.5]	-3.07155	1.14142e-28	dn_12	N
ENSG00000233891	AC007179.2	(8.1,32.1]	2.25172	1.14274e-28	up_9	N
ENSG00000066468	FGFR2	[-35.8,-10.5]	-3.5686	1.1554e-28	dn_12	N
ENSG00000164237	CMBL	[-35.8,-10.5]	-1.27277	1.1554e-28	dn_12	N
ENSG00000273081	NA	[-35.8,-10.5]	-1.02008	1.16701e-28	dn_12	N
ENSG00000197891	SLC22A12	[-35.8,-10.5]	-2.24622	1.18312e-28	dn_12	N
ENSG00000243663	RPS4XP14	[-35.8,-10.5]	-0.992777	1.19846e-28	dn_12	N
ENSG00000229948	B3GALNT1P1	[-35.8,-10.5]	-1.47878	1.19892e-28	dn_12	N
ENSG00000214960	ISPD	[-35.8,-10.5]	-1.79556	1.20852e-28	dn_12	N
ENSG00000259605	AC074212.1	(8.1,32.1]	1.40205	1.27939e-28	up_9	N
ENSG00000121440	PDZRN3	[-35.8,-10.5]	-2.90763	1.28029e-28	dn_12	N
ENSG00000100290	BIK	[-35.8,-10.5]	-1.80674	1.31839e-28	dn_12	N
ENSG00000183542	KLRC4	[-35.8,-10.5]	-1.84239	1.31873e-28	dn_12	N
ENSG00000154188	ANGPT1	[-35.8,-10.5]	-2.14148	1.38357e-28	dn_12	N
ENSG00000243538	RPS26P28	(8.1,32.1]	1.87964	1.39439e-28	up_9	N
ENSG00000099985	OSM	[-35.8,-10.5]	-1.48953	1.52485e-28	dn_12	N
ENSG00000129521	EGLN3	(8.1,32.1]	1.94264	1.529e-28	up_9	N
ENSG00000007402	CACNA2D2	(8.1,32.1]	1.31472	1.59772e-28	up_9	N
ENSG00000267715	NA	(8.1,32.1]	1.6349	1.61023e-28	up_9	N
ENSG00000180198	RCC1	[-35.8,-10.5]	-0.6303	1.64992e-28	dn_12	N
ENSG00000257579	AC007540.1	[-35.8,-10.5]	-2.39396	1.68213e-28	dn_12	N
ENSG00000269430	NA	[-35.8,-10.5]	-1.23976	1.73992e-28	dn_12	N
ENSG00000119912	IDE	[-35.8,-10.5]	-0.520238	1.81002e-28	dn_12	N
ENSG00000120802	TMPO	(8.1,32.1]	0.57783	1.83107e-28	up_9	N
ENSG00000270640	AC104695.3	[-35.8,-10.5]	-1.9335	1.83959e-28	dn_12	N
ENSG00000048052	HDAC9	[-35.8,-10.5]	-1.20813	1.99599e-28	dn_12	N
ENSG00000273432	AC004951.4	(8.1,32.1]	0.745317	2.08538e-28	up_9	N
ENSG00000265579	AC023301.1	(8.1,32.1]	2.74445	2.1419e-28	up_9	N
ENSG00000001461	NIPAL3	[-35.8,-10.5]	-0.730072	2.22307e-28	dn_12	N
ENSG00000205726	ITSN1	[-35.8,-10.5]	-0.895854	2.28507e-28	dn_12	N
ENSG00000259884	AC025259.3	[-35.8,-10.5]	-2.7317	2.42094e-28	dn_12	N
ENSG00000160208	RRP1B	[-35.8,-10.5]	-0.630746	2.59716e-28	dn_12	N
ENSG00000144802	NFKBIZ	[-35.8,-10.5]	-0.912613	2.61217e-28	dn_12	N
ENSG00000180758	GPR157	[-35.8,-10.5]	-0.959638	2.61245e-28	dn_12	N
ENSG00000233922	LINC01694	[-35.8,-10.5]	-2.83281	2.82768e-28	dn_12	N
ENSG00000128596	CCDC136	(8.1,32.1]	1.52203	2.98414e-28	up_9	N
ENSG00000069424	KCNAB2	[-35.8,-10.5]	-0.835509	3.09026e-28	dn_12	N
ENSG00000245694	CRNDE	(8.1,32.1]	1.19805	3.21176e-28	up_9	N
ENSG00000243753	HLA-L	(8.1,32.1]	0.93316	3.42105e-28	up_9	N
ENSG00000177030	DEAF1	[-35.8,-10.5]	-0.577256	3.42105e-28	dn_12	N
ENSG00000146521	LINC01558	(8.1,32.1]	2.24488	3.57161e-28	up_9	N
ENSG00000228140	AL031283.1	(8.1,32.1]	1.38509	4.08331e-28	up_9	N
ENSG00000122557	HERPUD2	(8.1,32.1]	0.457547	4.10905e-28	up_9	N
ENSG00000145428	RNF175	[-35.8,-10.5]	-1.46414	4.14567e-28	dn_12	N
ENSG00000173674	EIF1AX	[-35.8,-10.5]	-0.594345	4.16789e-28	dn_12	N
ENSG00000171408	PDE7B	[-35.8,-10.5]	-1.78575	4.23132e-28	dn_12	N
ENSG00000256810	AC078925.1	[-35.8,-10.5]	-2.9386	4.2867e-28	dn_12	N
ENSG00000228496	AC106875.1	(8.1,32.1]	3.36318	4.61059e-28	up_9	N
ENSG00000136933	RABEPK	[-35.8,-10.5]	-0.580208	4.66307e-28	dn_12	N
ENSG00000152969	JAKMIP1	(8.1,32.1]	1.9536	4.71509e-28	up_9	N
ENSG00000231856	AL162377.1	[-35.8,-10.5]	-1.27546	5.11441e-28	dn_12	N
ENSG00000114054	PCCB	[-35.8,-10.5]	-0.520006	5.22975e-28	dn_12	N
ENSG00000145391	SETD7	[-35.8,-10.5]	-0.775421	5.75939e-28	dn_12	N
ENSG00000160678	S100A1	[-35.8,-10.5]	-1.18463	5.96639e-28	dn_12	N
ENSG00000184985	SORCS2	[-35.8,-10.5]	-2.24167	6.15085e-28	dn_12	N
ENSG00000250490	LINC02145	(8.1,32.1]	1.22357	6.38501e-28	up_9	N
ENSG00000114331	ACAP2	(8.1,32.1]	0.483712	6.59879e-28	up_9	N
ENSG00000169575	VPREB1	[-35.8,-10.5]	-1.4755	6.60417e-28	dn_12	N
ENSG00000213626	LBH	(8.1,32.1]	0.833426	6.99736e-28	up_9	N
ENSG00000154642	C21orf91	[-35.8,-10.5]	-1.01654	7.23627e-28	dn_12	N
ENSG00000028203	VEZT	(8.1,32.1]	0.527474	7.74728e-28	up_9	N
ENSG00000110931	CAMKK2	[-35.8,-10.5]	-0.60694	7.77821e-28	dn_12	N
ENSG00000258913	C14orf144	(8.1,32.1]	2.31212	7.95726e-28	up_9	N
ENSG00000224086	AC245452.1	[-35.8,-10.5]	-0.935451	7.95763e-28	dn_12	N
ENSG00000214628	NDUFB5P2	[-35.8,-10.5]	-2.0658	8.29858e-28	dn_12	N
ENSG00000075275	CELSR1	[-35.8,-10.5]	-1.4653	8.45551e-28	dn_12	N
ENSG00000110042	DTX4	[-35.8,-10.5]	-1.33447	8.80899e-28	dn_12	N
ENSG00000196934	NA	[-35.8,-10.5]	-1.68935	8.91431e-28	dn_12	N
ENSG00000064309	CDON	[-35.8,-10.5]	-1.33725	9.1816e-28	dn_12	N
ENSG00000119718	EIF2B2	[-35.8,-10.5]	-0.475216	9.31208e-28	dn_12	N
ENSG00000117791	2002-03-01	[-35.8,-10.5]	-2.82278	9.52151e-28	dn_12	N
ENSG00000136490	LIMD2	[-35.8,-10.5]	-0.664364	9.69621e-28	dn_12	N
ENSG00000235954	TTC28-AS1	(8.1,32.1]	0.579251	9.99257e-28	up_9	N
ENSG00000177200	CHD9	(8.1,32.1]	0.565964	1.00085e-27	up_9	N
ENSG00000143365	RORC	[-35.8,-10.5]	-1.57855	1.01111e-27	dn_12	N
ENSG00000241717	VWFP1	(8.1,32.1]	2.22497	1.02708e-27	up_9	N
ENSG00000182704	TSKU	[-35.8,-10.5]	-1.73279	1.07547e-27	dn_12	N
ENSG00000197956	S100A6	[-35.8,-10.5]	-1.13793	1.12179e-27	dn_12	N
ENSG00000112305	SMAP1	[-35.8,-10.5]	-0.532733	1.12266e-27	dn_12	N
ENSG00000249115	HAUS5	(8.1,32.1]	0.653879	1.16563e-27	up_9	N
ENSG00000134109	EDEM1	(8.1,32.1]	0.769833	1.17056e-27	up_9	N
ENSG00000148408	CACNA1B	[-35.8,-10.5]	-3.16921	1.29721e-27	dn_12	N
ENSG00000107719	PALD1	[-35.8,-10.5]	-1.21552	1.31334e-27	dn_12	N
ENSG00000166073	GPR176	[-35.8,-10.5]	-2.16106	1.33223e-27	dn_12	N
ENSG00000188266	HYKK	[-35.8,-10.5]	-1.17914	1.41694e-27	dn_12	N
ENSG00000181192	DHTKD1	(8.1,32.1]	0.605053	1.44328e-27	up_9	N
ENSG00000266736	GTF2IP6	(8.1,32.1]	1.73382	1.45655e-27	up_9	N
ENSG00000171860	C3AR1	[-35.8,-10.5]	-1.43385	1.46852e-27	dn_12	N
ENSG00000213971	NA	(8.1,32.1]	0.859257	1.53938e-27	up_9	N
ENSG00000170791	CHCHD7	(8.1,32.1]	0.612632	1.56263e-27	up_9	N
ENSG00000127946	HIP1	[-35.8,-10.5]	-0.982214	1.69017e-27	dn_12	N
ENSG00000213753	CENPBD1P1	(8.1,32.1]	0.635786	1.85339e-27	up_9	N
ENSG00000127325	BEST3	(8.1,32.1]	2.51123	2.01459e-27	up_9	N
ENSG00000136813	KIAA0368	[-35.8,-10.5]	-0.615868	2.88177e-27	dn_12	N
ENSG00000054690	PLEKHH1	[-35.8,-10.5]	-1.14437	2.91836e-27	dn_12	N
ENSG00000106086	PLEKHA8	[-35.8,-10.5]	-1.45505	2.94573e-27	dn_12	N
ENSG00000101347	SAMHD1	[-35.8,-10.5]	-1.19878	3.00871e-27	dn_12	N
ENSG00000130202	NECTIN2	[-35.8,-10.5]	-1.52941	3.04853e-27	dn_12	N
ENSG00000237886	NALT1	(8.1,32.1]	1.11682	3.11715e-27	up_9	N
ENSG00000254093	PINX1	[-35.8,-10.5]	-0.615394	3.3943e-27	dn_12	N
ENSG00000178719	GRINA	(8.1,32.1]	0.882976	3.41324e-27	up_9	N
ENSG00000180616	SSTR2	[-35.8,-10.5]	-1.90681	3.45703e-27	dn_12	N
ENSG00000099365	STX1B	(8.1,32.1]	1.26772	3.47641e-27	up_9	N
ENSG00000236423	LINC01134	(8.1,32.1]	1.56664	3.47926e-27	up_9	N
ENSG00000198498	TMA16	[-35.8,-10.5]	-0.735897	3.57591e-27	dn_12	N
ENSG00000105707	HPN	[-35.8,-10.5]	-1.82424	3.634e-27	dn_12	N
ENSG00000169598	DFFB	[-35.8,-10.5]	-0.631889	3.78556e-27	dn_12	N
ENSG00000259721	AC090877.2	[-35.8,-10.5]	-2.81503	3.86357e-27	dn_12	N
ENSG00000240225	ZNF542P	(8.1,32.1]	0.928274	3.907e-27	up_9	N
ENSG00000107796	ACTA2	[-35.8,-10.5]	-1.20404	3.91904e-27	dn_12	N
ENSG00000007384	RHBDF1	[-35.8,-10.5]	-1.46255	3.96717e-27	dn_12	N
ENSG00000268032	NA	(8.1,32.1]	0.937186	4.13015e-27	up_9	N
ENSG00000130340	SNX9	[-35.8,-10.5]	-1.46818	4.13015e-27	dn_12	N
ENSG00000136040	PLXNC1	[-35.8,-10.5]	-0.836876	4.27526e-27	dn_12	N
ENSG00000145349	CAMK2D	[-35.8,-10.5]	-1.33141	4.32745e-27	dn_12	N
ENSG00000053372	MRTO4	[-35.8,-10.5]	-0.617861	4.44067e-27	dn_12	N
ENSG00000168264	IRF2BP2	[-35.8,-10.5]	-0.627208	4.49375e-27	dn_12	N
ENSG00000243989	ACY1	[-35.8,-10.5]	-0.748056	4.53154e-27	dn_12	N
ENSG00000139364	TMEM132B	[-35.8,-10.5]	-2.21291	4.60797e-27	dn_12	N
ENSG00000228972	NA	(8.1,32.1]	2.89296	4.80647e-27	up_9	N
ENSG00000070159	PTPN3	[-35.8,-10.5]	-2.02055	5.01266e-27	dn_12	N
ENSG00000163517	HDAC11	[-35.8,-10.5]	-0.971546	5.18511e-27	dn_12	N
ENSG00000124731	TREM1	[-35.8,-10.5]	-1.86556	5.27772e-27	dn_12	N
ENSG00000091732	ZC3HC1	(8.1,32.1]	0.446417	5.58983e-27	up_9	N
ENSG00000111405	ENDOU	[-35.8,-10.5]	-1.43438	6.07431e-27	dn_12	N
ENSG00000267248	AC025048.2	(8.1,32.1]	1.21047	6.56848e-27	up_9	N
ENSG00000090060	PAPOLA	(8.1,32.1]	0.459564	6.66375e-27	up_9	N
ENSG00000185222	TCEAL9	[-35.8,-10.5]	-2.10197	6.93673e-27	dn_12	N
ENSG00000264734	AC069061.2	(8.1,32.1]	1.71268	7.26806e-27	up_9	N
ENSG00000121741	ZMYM2	(8.1,32.1]	0.506159	7.36336e-27	up_9	N
ENSG00000228157	AC007952.2	(8.1,32.1]	2.16165	7.38814e-27	up_9	N
ENSG00000261578	AP003119.3	[-35.8,-10.5]	-2.1675	7.39196e-27	dn_12	N
ENSG00000100612	DHRS7	[-35.8,-10.5]	-0.8701	7.40523e-27	dn_12	N
ENSG00000131941	RHPN2	(8.1,32.1]	1.11449	7.59912e-27	up_9	N
ENSG00000171451	DSEL	(8.1,32.1]	1.62989	7.7191e-27	up_9	N
ENSG00000249846	LINC02021	(8.1,32.1]	1.00873	8.17631e-27	up_9	N
ENSG00000215105	TTC3P1	[-35.8,-10.5]	-1.09548	8.31078e-27	dn_12	N
ENSG00000073969	NSF	[-35.8,-10.5]	-0.501579	8.32945e-27	dn_12	N
ENSG00000258611	AC087641.1	(8.1,32.1]	2.63053	8.3818e-27	up_9	N
ENSG00000136160	EDNRB	(8.1,32.1]	2.93635	8.3818e-27	up_9	N
ENSG00000187994	RINL	[-35.8,-10.5]	-0.683687	8.3818e-27	dn_12	N
ENSG00000156011	PSD3	(8.1,32.1]	1.04596	8.45177e-27	up_9	N
ENSG00000229839	AC018462.1	(8.1,32.1]	1.38758	8.45438e-27	up_9	N
ENSG00000070601	FRMPD1	[-35.8,-10.5]	-2.52045	8.47268e-27	dn_12	N
ENSG00000133460	SLC2A11	[-35.8,-10.5]	-0.74366	8.65705e-27	dn_12	N
ENSG00000185924	RTN4RL1	[-35.8,-10.5]	-1.92965	8.70491e-27	dn_12	N
ENSG00000187621	TCL6	(8.1,32.1]	1.67023	8.71507e-27	up_9	N
ENSG00000182487	NCF1B	[-35.8,-10.5]	-1.17192	9.07589e-27	dn_12	N
ENSG00000100122	CRYBB1	[-35.8,-10.5]	-1.63266	9.63975e-27	dn_12	N
ENSG00000187838	PLSCR3	(8.1,32.1]	0.904323	9.84328e-27	up_9	N
ENSG00000131188	PRR7	[-35.8,-10.5]	-1.05012	1.01409e-26	dn_12	Y
ENSG00000169760	NLGN1	[-35.8,-10.5]	-4.06415	1.03635e-26	dn_12	N
ENSG00000187240	DYNC2H1	[-35.8,-10.5]	-1.70277	1.04744e-26	dn_12	N
ENSG00000197813	AC011450.1	[-35.8,-10.5]	-1.29244	1.1013e-26	dn_12	N
ENSG00000160233	LRRC3	[-35.8,-10.5]	-1.18487	1.16063e-26	dn_12	N
ENSG00000181588	MEX3D	(8.1,32.1]	0.957614	1.16658e-26	up_9	N
ENSG00000164674	SYTL3	[-35.8,-10.5]	-1.37645	1.2313e-26	dn_12	Y
ENSG00000201496	RN7SKP275	(8.1,32.1]	1.25089	1.25924e-26	up_9	N
ENSG00000137714	FDX1	[-35.8,-10.5]	-0.645741	1.26641e-26	dn_12	N
ENSG00000099958	DERL3	[-35.8,-10.5]	-0.904595	1.33121e-26	dn_12	N
ENSG00000232472	EEF1B2P3	[-35.8,-10.5]	-0.812467	1.36642e-26	dn_12	N
ENSG00000117676	RPS6KA1	[-35.8,-10.5]	-0.62602	1.36769e-26	dn_12	N
ENSG00000111962	UST	[-35.8,-10.5]	-1.39184	1.37651e-26	dn_12	N
ENSG00000167123	CERCAM	[-35.8,-10.5]	-0.894029	1.40798e-26	dn_12	N
ENSG00000231952	DPY19L1P2	(8.1,32.1]	1.80788	1.43323e-26	up_9	N
ENSG00000239453	SIDT1-AS1	(8.1,32.1]	1.43627	1.54394e-26	up_9	N
ENSG00000121039	RDH10	[-35.8,-10.5]	-0.888984	1.54833e-26	dn_12	N
ENSG00000255710	AP003170.1	(8.1,32.1]	1.18485	1.57445e-26	up_9	N
ENSG00000182308	DCAF4L1	(8.1,32.1]	1.29085	1.60979e-26	up_9	N
ENSG00000183463	URAD	[-35.8,-10.5]	-1.60831	1.67602e-26	dn_12	N
ENSG00000166886	NAB2	[-35.8,-10.5]	-0.979774	1.69497e-26	dn_12	N
ENSG00000172661	WASHC2C	[-35.8,-10.5]	-0.496244	1.73308e-26	dn_12	N
ENSG00000100523	DDHD1	[-35.8,-10.5]	-0.658383	1.9477e-26	dn_12	N
ENSG00000084731	KIF3C	(8.1,32.1]	0.763806	1.95574e-26	up_9	N
ENSG00000074800	ENO1	[-35.8,-10.5]	-0.642436	1.97496e-26	dn_12	N
ENSG00000147168	IL2RG	[-35.8,-10.5]	-0.80168	2.07268e-26	dn_12	N
ENSG00000204577	LILRB3	[-35.8,-10.5]	-1.20373	2.10204e-26	dn_12	N
ENSG00000132465	JCHAIN	[-35.8,-10.5]	-2.06056	2.10832e-26	dn_12	N
ENSG00000260822	AC004656.1	[-35.8,-10.5]	-0.715386	2.11041e-26	dn_12	N
ENSG00000157445	CACNA2D3	[-35.8,-10.5]	-2.75855	2.20792e-26	dn_12	N
ENSG00000149483	TMEM138	(8.1,32.1]	0.399407	2.23481e-26	up_9	N
ENSG00000109265	KIAA1211	[-35.8,-10.5]	-1.93409	2.29289e-26	dn_12	N
ENSG00000197746	PSAP	[-35.8,-10.5]	-0.711667	2.47523e-26	dn_12	N
ENSG00000163239	TDRD10	(8.1,32.1]	2.13426	2.47523e-26	up_9	N
ENSG00000249700	SRD5A3-AS1	[-35.8,-10.5]	-0.795967	2.64786e-26	dn_12	N
ENSG00000161929	SCIMP	[-35.8,-10.5]	-1.3703	2.76219e-26	dn_12	N
ENSG00000140090	SLC24A4	[-35.8,-10.5]	-1.91074	2.83166e-26	dn_12	N
ENSG00000170946	DNAJC24	[-35.8,-10.5]	-0.756543	2.88012e-26	dn_12	N
ENSG00000005022	SLC25A5	[-35.8,-10.5]	-0.687738	2.92249e-26	dn_12	N
ENSG00000116147	TNR	(8.1,32.1]	2.03845	3.00379e-26	up_9	N
ENSG00000239482	AC112487.1	(8.1,32.1]	1.74283	3.03915e-26	up_9	N
ENSG00000182853	VMO1	[-35.8,-10.5]	-1.93582	3.28601e-26	dn_12	N
ENSG00000229358	DPY19L1P1	(8.1,32.1]	1.21706	3.32713e-26	up_9	N
ENSG00000184271	POU6F1	[-35.8,-10.5]	-1.12973	3.32713e-26	dn_12	N
ENSG00000188883	KLRG2	[-35.8,-10.5]	-1.94625	3.36757e-26	dn_12	N
ENSG00000183242	WT1-AS	[-35.8,-10.5]	-2.63203	3.3758e-26	dn_12	N
ENSG00000180139	ACTA2-AS1	[-35.8,-10.5]	-1.51272	3.58067e-26	dn_12	N
ENSG00000172243	CLEC7A	[-35.8,-10.5]	-1.79121	3.71508e-26	dn_12	N
ENSG00000162999	DUSP19	(8.1,32.1]	1.23631	3.71508e-26	up_9	N
ENSG00000133958	UNC79	(8.1,32.1]	2.03267	3.75311e-26	up_9	N
ENSG00000150051	MKX	(8.1,32.1]	2.10483	3.75612e-26	up_9	N
ENSG00000159131	GART	[-35.8,-10.5]	-0.674764	3.7865e-26	dn_12	N
ENSG00000132142	NA	[-35.8,-10.5]	-0.514309	3.82168e-26	dn_12	N
ENSG00000172986	GXYLT2	[-35.8,-10.5]	-2.42299	4.00122e-26	dn_12	N
ENSG00000066629	EML1	[-35.8,-10.5]	-1.97736	4.03652e-26	dn_12	N
ENSG00000273138	AC005021.1	[-35.8,-10.5]	-2.64207	4.03858e-26	dn_12	N
ENSG00000163346	PBXIP1	(8.1,32.1]	0.588653	4.04859e-26	up_9	N
ENSG00000171813	PWWP2B	[-35.8,-10.5]	-1.40969	4.05616e-26	dn_12	Y
ENSG00000171004	HS6ST2	[-35.8,-10.5]	-2.55587	4.22938e-26	dn_12	N
ENSG00000158488	CD1E	[-35.8,-10.5]	-2.66524	4.44733e-26	dn_12	N
ENSG00000130204	TOMM40	[-35.8,-10.5]	-0.531702	4.4537e-26	dn_12	N
ENSG00000171488	LRRC8C	(8.1,32.1]	0.644924	4.48592e-26	up_9	N
ENSG00000177535	OR2B11	[-35.8,-10.5]	-1.98369	4.56088e-26	dn_12	N
ENSG00000178175	ZNF366	(8.1,32.1]	2.04882	4.58104e-26	up_9	N
ENSG00000189060	H1F0	(8.1,32.1]	1.44511	4.61713e-26	up_9	N
ENSG00000141736	ERBB2	[-35.8,-10.5]	-1.19668	4.64435e-26	dn_12	N
ENSG00000174370	C11orf45	[-35.8,-10.5]	-1.7521	4.81053e-26	dn_12	N
ENSG00000108179	PPIF	[-35.8,-10.5]	-0.718189	4.96347e-26	dn_12	N
ENSG00000169432	SCN9A	(8.1,32.1]	1.93769	5.028e-26	up_9	N
ENSG00000155438	NIFK	[-35.8,-10.5]	-0.50474	5.17985e-26	dn_12	N
ENSG00000171867	PRNP	[-35.8,-10.5]	-0.768772	5.2131e-26	dn_12	N
ENSG00000257923	CUX1	(8.1,32.1]	0.619001	5.24807e-26	up_9	N
ENSG00000215769	ARHGAP27P1-BPTFP1-KPNA2P3	[-35.8,-10.5]	-0.705959	5.26683e-26	dn_12	N
ENSG00000271009	AC116667.1	[-35.8,-10.5]	-1.78527	5.32401e-26	dn_12	N
ENSG00000147100	SLC16A2	[-35.8,-10.5]	-1.30753	5.55125e-26	dn_12	N
ENSG00000107331	ABCA2	[-35.8,-10.5]	-1.02739	5.63217e-26	dn_12	N
ENSG00000068366	ACSL4	[-35.8,-10.5]	-0.614868	6.1924e-26	dn_12	N
ENSG00000211672	IGLV4-3	[-35.8,-10.5]	-2.5425	6.21389e-26	dn_12	N
ENSG00000131943	C19orf12	(8.1,32.1]	0.520227	6.4506e-26	up_9	N
ENSG00000048028	USP28	(8.1,32.1]	0.812678	6.67492e-26	up_9	N
ENSG00000176826	FKBP9P1	[-35.8,-10.5]	-2.27071	6.67991e-26	dn_12	N
ENSG00000170365	SMAD1	(8.1,32.1]	1.6145	6.98623e-26	up_9	N
ENSG00000131398	KCNC3	[-35.8,-10.5]	-1.77282	6.99206e-26	dn_12	N
ENSG00000268455	AC073544.1	(8.1,32.1]	1.50348	7.07012e-26	up_9	N
ENSG00000145936	KCNMB1	[-35.8,-10.5]	-1.32883	7.08088e-26	dn_12	N
ENSG00000223118	RN7SKP102	(8.1,32.1]	2.04198	8.22835e-26	up_9	N
ENSG00000156687	UNC5D	[-35.8,-10.5]	-3.83387	8.24952e-26	dn_12	N
ENSG00000119632	IFI27L2	[-35.8,-10.5]	-1.20867	8.3424e-26	dn_12	N
ENSG00000065308	TRAM2	[-35.8,-10.5]	-0.805807	8.36048e-26	dn_12	N
ENSG00000225411	CR786580.1	[-35.8,-10.5]	-1.69318	8.63572e-26	dn_12	N
ENSG00000267088	AC087683.1	(8.1,32.1]	1.31145	8.64288e-26	up_9	N
ENSG00000109436	TBC1D9	(8.1,32.1]	1.52528	8.95638e-26	up_9	N
ENSG00000174004	NRROS	[-35.8,-10.5]	-0.82661	9.27761e-26	dn_12	N
ENSG00000162065	TBC1D24	[-35.8,-10.5]	-0.794118	9.35788e-26	dn_12	N
ENSG00000224376	AC017104.1	[-35.8,-10.5]	-1.50548	9.55866e-26	dn_12	N
ENSG00000100373	UPK3A	[-35.8,-10.5]	-2.66163	9.59081e-26	dn_12	N
ENSG00000185043	CIB1	[-35.8,-10.5]	-0.730309	1.00953e-25	dn_12	N
ENSG00000110777	POU2AF1	(8.1,32.1]	0.998068	1.01024e-25	up_9	N
ENSG00000261533	NA	[-35.8,-10.5]	-0.776023	1.01184e-25	dn_12	N
ENSG00000258227	CLEC5A	[-35.8,-10.5]	-1.81366	1.01259e-25	dn_12	N
ENSG00000031081	ARHGAP31	[-35.8,-10.5]	-1.13616	1.03413e-25	dn_12	N
ENSG00000189149	CRYM-AS1	[-35.8,-10.5]	-1.40913	1.04057e-25	dn_12	N
ENSG00000226125	LINC01907	(8.1,32.1]	1.14827	1.0757e-25	up_9	N
ENSG00000196954	CASP4	[-35.8,-10.5]	-0.584148	1.0757e-25	dn_12	N
ENSG00000270077	AP003117.1	(8.1,32.1]	1.55026	1.08865e-25	up_9	N
ENSG00000175536	LIPT2	(8.1,32.1]	0.751952	1.12734e-25	up_9	N
ENSG00000166928	MS4A14	[-35.8,-10.5]	-1.38868	1.15618e-25	dn_12	N
ENSG00000263264	AC119396.1	(8.1,32.1]	0.868101	1.16671e-25	up_9	N
ENSG00000160013	PTGIR	[-35.8,-10.5]	-1.40542	1.18613e-25	dn_12	N
ENSG00000144218	AFF3	[-35.8,-10.5]	-0.830538	1.20433e-25	dn_12	N
ENSG00000244682	FCGR2C	[-35.8,-10.5]	-1.82913	1.27655e-25	dn_12	N
ENSG00000259985	AC017100.1	(8.1,32.1]	1.02494	1.2858e-25	up_9	N
ENSG00000213373	LINC00671	(8.1,32.1]	1.96538	1.29457e-25	up_9	N
ENSG00000254670	AC084859.1	(8.1,32.1]	1.41722	1.29599e-25	up_9	N
ENSG00000239959	ENPP7P2	(8.1,32.1]	1.16695	1.31306e-25	up_9	N
ENSG00000173681	BCLAF3	[-35.8,-10.5]	-0.614436	1.45698e-25	dn_12	N
ENSG00000188549	C15orf52	[-35.8,-10.5]	-1.12944	1.49016e-25	dn_12	N
ENSG00000170017	ALCAM	[-35.8,-10.5]	-1.18909	1.49399e-25	dn_12	N
ENSG00000145220	LYAR	[-35.8,-10.5]	-0.737218	1.50371e-25	dn_12	N
ENSG00000206043	C18orf63	[-35.8,-10.5]	-3.00873	1.50618e-25	dn_12	N
ENSG00000177732	SOX12	(8.1,32.1]	0.853546	1.53911e-25	up_9	N
ENSG00000206557	TRIM71	[-35.8,-10.5]	-1.90806	1.56392e-25	dn_12	N
ENSG00000043591	ADRB1	[-35.8,-10.5]	-1.51626	1.60483e-25	dn_12	N
ENSG00000143845	ETNK2	[-35.8,-10.5]	-1.51053	1.62823e-25	dn_12	N
ENSG00000162734	PEA15	[-35.8,-10.5]	-0.510426	1.63336e-25	dn_12	N
ENSG00000123178	SPRYD7	[-35.8,-10.5]	-0.678779	1.65221e-25	dn_12	N
ENSG00000259351	AC015914.1	(8.1,32.1]	2.16976	1.6837e-25	up_9	N
ENSG00000248590	GLDCP1	[-35.8,-10.5]	-2.0901	1.68818e-25	dn_12	N
ENSG00000038945	MSR1	(8.1,32.1]	1.73258	1.71893e-25	up_9	N
ENSG00000259881	AC092384.2	(8.1,32.1]	1.11971	1.72763e-25	up_9	N
ENSG00000144736	SHQ1	[-35.8,-10.5]	-0.524271	1.75567e-25	dn_12	N
ENSG00000173088	NA	[-35.8,-10.5]	-1.22579	1.80294e-25	dn_12	N
ENSG00000115425	PECR	(8.1,32.1]	1.35806	1.83319e-25	up_9	N
ENSG00000106004	HOXA5	[-35.8,-10.5]	-2.88171	1.85123e-25	dn_12	N
ENSG00000226948	RPS4XP2	[-35.8,-10.5]	-1.00738	1.91415e-25	dn_12	N
ENSG00000183785	TUBA8	[-35.8,-10.5]	-1.18391	2.02701e-25	dn_12	N
ENSG00000142794	NBPF3	(8.1,32.1]	1.23772	2.06421e-25	up_9	N
ENSG00000136731	UGGT1	(8.1,32.1]	0.412151	2.07726e-25	up_9	N
ENSG00000001617	SEMA3F	(8.1,32.1]	1.61841	2.16299e-25	up_9	N
ENSG00000224593	AC092427.1	(8.1,32.1]	2.52708	2.17308e-25	up_9	N
ENSG00000272047	GTF2H5	[-35.8,-10.5]	-0.693655	2.21804e-25	dn_12	N
ENSG00000236530	KPNA2P1	[-35.8,-10.5]	-1.95626	2.33398e-25	dn_12	N
ENSG00000160216	AGPAT3	[-35.8,-10.5]	-0.846088	2.33668e-25	dn_12	N
ENSG00000121742	GJB6	[-35.8,-10.5]	-2.30944	2.36612e-25	dn_12	N
ENSG00000260908	AC009093.3	[-35.8,-10.5]	-1.43186	2.48702e-25	dn_12	N
ENSG00000241163	LINC00877	[-35.8,-10.5]	-1.44235	2.65623e-25	dn_12	N
ENSG00000105767	CADM4	(8.1,32.1]	1.10256	2.69811e-25	up_9	N
ENSG00000151379	MSGN1	[-35.8,-10.5]	-2.60801	2.92292e-25	dn_12	N
ENSG00000165140	FBP1	[-35.8,-10.5]	-1.79346	2.97724e-25	dn_12	N
ENSG00000129422	MTUS1	(8.1,32.1]	1.89939	3.0019e-25	up_9	N
ENSG00000111269	CREBL2	[-35.8,-10.5]	-0.671221	3.00811e-25	dn_12	N
ENSG00000102024	PLS3	[-35.8,-10.5]	-2.38431	3.0421e-25	dn_12	N
ENSG00000167074	TEF	(8.1,32.1]	0.675415	3.13404e-25	up_9	N
ENSG00000196927	NA	[-35.8,-10.5]	-1.55941	3.31495e-25	dn_12	N
ENSG00000141577	CEP131	(8.1,32.1]	0.628419	3.32668e-25	up_9	N
ENSG00000131037	EPS8L1	(8.1,32.1]	1.36685	3.43685e-25	up_9	N
ENSG00000145536	ADAMTS16	(8.1,32.1]	3.32956	3.6156e-25	up_9	N
ENSG00000173581	CCDC106	(8.1,32.1]	0.859245	3.73164e-25	up_9	N
ENSG00000151914	DST	[-35.8,-10.5]	-1.6872	3.8195e-25	dn_12	N
ENSG00000267395	DM1-AS	(8.1,32.1]	1.26477	3.81978e-25	up_9	N
ENSG00000140470	ADAMTS17	[-35.8,-10.5]	-1.39269	4.00131e-25	dn_12	N
ENSG00000164466	SFXN1	(8.1,32.1]	0.976437	4.00413e-25	up_9	N
ENSG00000164211	STARD4	[-35.8,-10.5]	-1.13184	4.11076e-25	dn_12	N
ENSG00000111679	PTPN6	[-35.8,-10.5]	-0.778453	4.15027e-25	dn_12	N
ENSG00000160602	NEK8	[-35.8,-10.5]	-0.696061	4.22056e-25	dn_12	N
ENSG00000186594	MIR22HG	[-35.8,-10.5]	-1.2236	4.38276e-25	dn_12	N
ENSG00000104324	CPQ	(8.1,32.1]	0.612748	4.4214e-25	up_9	N
ENSG00000229036	VDAC1P8	[-35.8,-10.5]	-0.871748	4.61411e-25	dn_12	N
ENSG00000176542	USF3	(8.1,32.1]	0.652842	4.95157e-25	up_9	N
ENSG00000057704	TMCC3	[-35.8,-10.5]	-1.73519	5.0986e-25	dn_12	N
ENSG00000102383	ZDHHC15	[-35.8,-10.5]	-1.4399	5.28784e-25	dn_12	N
ENSG00000089060	SLC8B1	(8.1,32.1]	0.73356	5.30403e-25	up_9	N
ENSG00000260273	AL359711.2	[-35.8,-10.5]	-1.22707	5.57831e-25	dn_12	N
ENSG00000013375	PGM3	[-35.8,-10.5]	-0.562007	5.78668e-25	dn_12	N
ENSG00000108753	NA	(8.1,32.1]	2.87271	5.90847e-25	up_9	N
ENSG00000227484	CR559946.1	[-35.8,-10.5]	-1.52961	5.91511e-25	dn_12	N
ENSG00000108669	CYTH1	[-35.8,-10.5]	-0.746412	6.06332e-25	dn_12	Y
ENSG00000077984	CST7	[-35.8,-10.5]	-1.31091	6.08071e-25	dn_12	N
ENSG00000144455	SUMF1	[-35.8,-10.5]	-0.603938	6.09439e-25	dn_12	N
ENSG00000196739	COL27A1	[-35.8,-10.5]	-1.54553	6.30769e-25	dn_12	N
ENSG00000196622	NA	[-35.8,-10.5]	-1.44082	6.52837e-25	dn_12	N
ENSG00000230131	AL160290.2	(8.1,32.1]	1.30719	6.95229e-25	up_9	N
ENSG00000198034	RPS4X	[-35.8,-10.5]	-0.758624	7.05406e-25	dn_12	N
ENSG00000173401	GLIPR1L1	[-35.8,-10.5]	-2.49946	7.27227e-25	dn_12	N
ENSG00000095015	MAP3K1	[-35.8,-10.5]	-0.882769	7.34486e-25	dn_12	N
ENSG00000079263	SP140	[-35.8,-10.5]	-1.21387	7.37195e-25	dn_12	N
ENSG00000164220	F2RL2	[-35.8,-10.5]	-1.46226	7.41269e-25	dn_12	N
ENSG00000107611	CUBN	[-35.8,-10.5]	-0.900755	7.66097e-25	dn_12	N
ENSG00000241945	PWP2	[-35.8,-10.5]	-0.598609	7.89626e-25	dn_12	N
ENSG00000261269	AC093278.2	(8.1,32.1]	2.00339	8.05086e-25	up_9	N
ENSG00000115652	UXS1	(8.1,32.1]	0.539065	8.10122e-25	up_9	N
ENSG00000188459	WASF4P	(8.1,32.1]	0.977688	8.47533e-25	up_9	N
ENSG00000095932	SMIM24	[-35.8,-10.5]	-1.17146	8.60065e-25	dn_12	N
ENSG00000005187	ACSM3	[-35.8,-10.5]	-1.36589	8.92129e-25	dn_12	N
ENSG00000171435	KSR2	[-35.8,-10.5]	-2.42725	9.14977e-25	dn_12	N
ENSG00000179097	HTR1F	[-35.8,-10.5]	-2.17131	9.16112e-25	dn_12	N
ENSG00000107833	NPM3	[-35.8,-10.5]	-0.806442	9.22435e-25	dn_12	N
ENSG00000171262	FAM98B	[-35.8,-10.5]	-0.710857	9.26495e-25	dn_12	N
ENSG00000163755	HPS3	[-35.8,-10.5]	-0.642086	9.63796e-25	dn_12	N
ENSG00000163827	LRRC2	[-35.8,-10.5]	-1.40592	9.9613e-25	dn_12	N
ENSG00000224184	MIR3681HG	[-35.8,-10.5]	-2.31589	1.06028e-24	dn_12	N
ENSG00000259515	AL117209.1	[-35.8,-10.5]	-2.09813	1.07179e-24	dn_12	N
ENSG00000273309	NA	[-35.8,-10.5]	-1.70441	1.09682e-24	dn_12	N
ENSG00000131944	FAAP24	(8.1,32.1]	0.643618	1.15435e-24	up_9	N
ENSG00000270069	MIR222HG	[-35.8,-10.5]	-1.34153	1.16435e-24	dn_12	N
ENSG00000104325	DECR1	[-35.8,-10.5]	-0.524324	1.17229e-24	dn_12	N
ENSG00000096996	IL12RB1	[-35.8,-10.5]	-0.824452	1.19934e-24	dn_12	N
ENSG00000126010	GRPR	[-35.8,-10.5]	-1.3187	1.2092e-24	dn_12	N
ENSG00000128039	SRD5A3	[-35.8,-10.5]	-0.884627	1.22736e-24	dn_12	N
[truncated: 25,289 more rows]

## Sheet: Figure 2A
Left panel, ETV6-RUNX1 knockdown							Right panel, iPS ETV6-RUNX1 proB							Overlaps and hypergeometric tests
EnsemblID	symbol	log2FoldChange	padj	Differentially expressed gene	Bound by RUNX1		EnsemblID	symbol	log2FoldChange	padj	Differentially expressed gene	Bound by RUNX1		Left panel, ETV6-RUNX1 knockdown				Right panel, iPS ETV6-RUNX1 proB
ENSG00000176155	CCDC57	-1.64163	2.75819e-41	NS	Y		ENSG00000107957	SH3PXD2A	-20.657	8.49938e-18	DN	Y		deg	pct_ol	p.hyper		deg	pct_ol	p.hyper
ENSG00000166263	STXBP4	-1.55444	1.74746e-27	NS	N		ENSG00000280422	AC115284.2	-24.4222	9.76749e-14	DN	N		DN	5.10204	0.0253022		DN	6.0241	2.2944e-06
ENSG00000104892	KLC3	-1.40984	3.75833e-13	NS	N		ENSG00000164403	SHROOM1	-20.9077	1.01546e-13	DN	N		NS	2.21493	0.999867		NS	1.80788	0.999999
ENSG00000139083	ETV6	-1.44912	5.87077e-11	DN	Y		ENSG00000256663	AC112777.1	-2.33606	2.39447e-12	DN	N		UP	8.54701	7.78013e-05		UP	3.37553	0.00315974
ENSG00000086619	ERO1B	-1.06011	9.45063e-11	NS	Y		ENSG00000163735	CXCL5	-18.1912	6.77282e-12	DN	N
ENSG00000173805	HAP1	-0.852383	9.45477e-11	DN	N		ENSG00000242931	RPL7P49	-21.7218	1.19083e-11	DN	N
ENSG00000116977	LGALS8	-0.693396	3.35281e-10	NS	N		ENSG00000276043	UHRF1	-2.31036	1.98008e-11	DN	N
ENSG00000109158	GABRA4	-0.695233	9.05723e-10	DN	N		ENSG00000198133	TMEM229B	-21.8725	3.08319e-11	DN	N
ENSG00000079308	TNS1	-0.498073	3.72151e-09	DN	N		ENSG00000279085	AL022323.3	-21.8759	3.61294e-10	DN	N
ENSG00000123146	ADGRE5	-0.809675	1.06499e-08	DN	N		ENSG00000275485	AL512652.1	-22.7623	7.84017e-10	DN	N
ENSG00000100154	TTC28	-1.06315	2.02778e-08	DN	N		ENSG00000104369	JPH1	-27.2867	3.03146e-09	DN	N
ENSG00000182162	P2RY8	-0.39467	7.17499e-08	DN	N		ENSG00000187193	MT1X	-3.94778	1.09713e-08	DN	Y
ENSG00000113552	GNPDA1	-1.12995	8.87584e-08	DN	Y		ENSG00000138435	CHRNA1	-28.5557	1.09656e-07	DN	Y
ENSG00000144476	ACKR3	-2.60766	1.16369e-07	NS	N		ENSG00000235100	AL157400.3	-17.174	1.45297e-07	DN	N
ENSG00000152818	UTRN	-0.532163	1.43245e-07	NS	Y		ENSG00000253556	MTCO1P4	-23.3234	1.9603e-07	DN	N
ENSG00000182175	RGMA	-0.787014	1.87902e-07	NS	Y		ENSG00000102678	FGF9	-19.7599	2.55044e-07	DN	Y
ENSG00000177301	KCNA2	-0.834331	4.87851e-07	NS	N		ENSG00000213190	MLLT11	-3.02261	3.12974e-07	DN	Y
ENSG00000142798	HSPG2	-1.61398	5.29661e-07	NS	N		ENSG00000186810	CXCR3	-9.8957	3.16844e-07	DN	Y
ENSG00000163884	KLF15	-0.874929	8.89444e-07	DN	N		ENSG00000026025	VIM	-2.50488	3.39412e-07	DN	N
ENSG00000105808	RASA4	-0.710318	1.19082e-06	DN	N		ENSG00000124882	EREG	-21.672	4.79552e-07	DN	N
ENSG00000135047	CTSL	-1.02205	1.96454e-06	NS	N		ENSG00000126822	PLEKHG3	-5.87532	5.73196e-07	DN	N
ENSG00000167658	EEF2	-0.321929	2.05875e-06	DN	Y		ENSG00000174370	C11orf45	-20.6455	5.74815e-07	DN	Y
ENSG00000257923	CUX1	-0.537386	2.35633e-06	NS	Y		ENSG00000120833	SOCS2	-1.73176	1.0059e-06	DN	N
ENSG00000076864	RAP1GAP	-1.20595	3.127e-06	DN	N		ENSG00000167641	PPP1R14A	-4.00394	1.33035e-06	DN	N
ENSG00000011105	TSPAN9	-1.00654	3.89153e-06	DN	Y		ENSG00000137804	NUSAP1	-0.882341	1.44411e-06	DN	N
ENSG00000204252	HLA-DOA	-0.34733	4.73944e-06	NS	N		ENSG00000198300	PEG3	-29.2896	1.48601e-06	DN	N
ENSG00000090006	LTBP4	-0.832864	5.21562e-06	NS	Y		ENSG00000114315	HES1	-5.83088	3.25613e-06	DN	Y
ENSG00000124570	SERPINB6	-0.632582	6.07238e-06	DN	N		ENSG00000104760	FGL1	-18.9441	3.57192e-06	DN	N
ENSG00000023171	GRAMD1B	-0.565125	1.21558e-05	DN	Y		ENSG00000174807	CD248	-9.10518	3.70559e-06	DN	Y
ENSG00000131504	DIAPH1	-0.309478	1.49923e-05	NS	Y		ENSG00000238266	LINC00707	-26.9317	4.19317e-06	DN	N
ENSG00000101188	NTSR1	-0.956862	1.57213e-05	DN	Y		ENSG00000128040	SPINK2	-4.5741	9.44834e-06	DN	N
ENSG00000079385	CEACAM1	-1.1622	3.04777e-05	DN	N		ENSG00000145358	DDIT4L	-8.65869	9.57986e-06	DN	N
ENSG00000117139	KDM5B	-0.51348	3.99526e-05	DN	Y		ENSG00000170458	CD14	-17.3388	9.9354e-06	DN	N
ENSG00000116584	ARHGEF2	-0.295862	5.56111e-05	DN	N		ENSG00000272695	GAS6-AS2	-19.8296	1.42603e-05	DN	N
ENSG00000073060	SCARB1	-0.474016	6.8157e-05	DN	Y		ENSG00000149927	DOC2A	-19.5106	1.53257e-05	DN	N
ENSG00000100321	SYNGR1	-0.520065	7.84419e-05	DN	Y		ENSG00000196781	TLE1	-3.47775	2.66573e-05	DN	Y
ENSG00000244879	GABPB1-AS1	-0.39307	8.1412e-05	DN	N		ENSG00000151704	KCNJ1	-22.3172	2.7903e-05	DN	N
ENSG00000070756	PABPC1	-0.202194	0.000161821	NS	N		ENSG00000163449	TMEM169	-21.5496	2.86779e-05	DN	N
ENSG00000262655	SPON1	-1.39707	0.000196815	DN	N		ENSG00000198467	TPM2	-3.52927	3.03602e-05	DN	N
ENSG00000182580	EPHB3	-1.4299	0.000207431	NS	N		ENSG00000171848	RRM2	-1.16481	3.2045e-05	DN	Y
ENSG00000127663	KDM4B	-1.02223	0.000224214	NS	Y		ENSG00000173221	GLRX	-1.11988	3.6344e-05	DN	N
ENSG00000184489	PTP4A3	-0.4763	0.000224843	NS	N		ENSG00000134954	ETS1	-2.87648	3.69787e-05	DN	Y
ENSG00000127920	GNG11	-0.822925	0.0002385	NS	N		ENSG00000203730	TEDDM1	-24.0054	4.0507e-05	DN	N
ENSG00000172840	PDP2	-0.435107	0.000253096	DN	N		ENSG00000233189	RPL12P29	-20.7465	4.18003e-05	DN	N
ENSG00000130164	LDLR	-0.601883	0.000256757	DN	Y		ENSG00000182747	SLC35D3	-11.8476	4.5753e-05	DN	N
ENSG00000143344	RGL1	-0.820528	0.000266169	DN	N		ENSG00000112576	CCND3	-1.60024	5.39021e-05	DN	Y
ENSG00000134369	NAV1	-0.662161	0.000457467	DN	N		ENSG00000175040	CHST2	-8.28171	5.61013e-05	DN	Y
ENSG00000058668	ATP2B4	-0.375259	0.000514522	NS	Y		ENSG00000068831	RASGRP2	-1.62948	6.11012e-05	DN	Y
ENSG00000088888	MAVS	-0.266837	0.000640182	DN	Y		ENSG00000103257	SLC7A5	-1.91673	7.06072e-05	DN	Y
ENSG00000227579	AL122019.1	-0.882135	0.000640182	DN	N		ENSG00000227507	LTB	-2.85418	7.89029e-05	DN	N
ENSG00000131196	NFATC1	-0.754598	0.000695052	NS	Y		ENSG00000166509	CLEC3A	-19.6629	8.44248e-05	DN	N
ENSG00000131389	SLC6A6	-0.46069	0.000723202	NS	Y		ENSG00000182601	HS3ST4	-24.0375	9.65649e-05	DN	N
ENSG00000231147	ARHGAP42P2	-0.842914	0.00082283	NS	N		ENSG00000060138	YBX3	-1.1264	0.000101967	DN	Y
ENSG00000106785	TRIM14	-0.466543	0.000899409	DN	N		ENSG00000128596	CCDC136	-7.55616	0.000133773	DN	N
ENSG00000141298	SSH2	-0.33124	0.00107791	NS	Y		ENSG00000118972	FGF23	-14.1002	0.000156864	DN	N
ENSG00000061273	HDAC7	-0.429789	0.00110362	DN	Y		ENSG00000180644	PRF1	-7.61449	0.000163217	DN	N
ENSG00000059804	SLC2A3	-0.677682	0.00115058	DN	N		ENSG00000172081	MOB3A	-0.995409	0.000166674	DN	N
ENSG00000198911	SREBF2	-0.424753	0.00117797	DN	N		ENSG00000152894	PTPRK	-4.88897	0.000188709	DN	N
ENSG00000144560	VGLL4	-0.65372	0.00126929	NS	Y		ENSG00000185924	RTN4RL1	-22.8127	0.000192459	DN	N
ENSG00000171163	ZNF692	-0.545809	0.00126929	DN	Y		ENSG00000227115	LINC01630	-14.7841	0.00023214	DN	N
ENSG00000007047	MARK4	-0.346676	0.00130821	DN	N		ENSG00000106066	CPVL	-6.15615	0.000235174	DN	N
ENSG00000146555	SDK1	-0.596268	0.00130821	NS	Y		ENSG00000143434	SEMA6C	-7.55538	0.000237313	DN	N
ENSG00000182568	SATB1	-0.275082	0.00137856	DN	N		ENSG00000132965	ALOX5AP	-4.21894	0.000245704	DN	N
ENSG00000156711	MAPK13	-0.314422	0.00149852	NS	Y		ENSG00000167703	SLC43A2	-2.78725	0.000255205	DN	N
ENSG00000072832	CRMP1	-0.363691	0.00171644	DN	Y		ENSG00000125144	MT1G	-5.61108	0.00027792	DN	N
ENSG00000148341	SH3GLB2	-0.560584	0.00177308	DN	Y		ENSG00000264943	SH3GL1P2	-18.562	0.00028147	DN	Y
ENSG00000112659	CUL9	-0.475376	0.00183501	DN	N		ENSG00000130037	KCNA5	-2.47001	0.000284885	DN	N
ENSG00000179832	MROH1	-0.571514	0.00183501	DN	N		ENSG00000157557	ETS2	-1.43111	0.000290444	DN	N
ENSG00000170667	RASA4B	-1.1292	0.00198279	NS	N		ENSG00000144642	RBMS3	-4.75992	0.000309004	DN	N
ENSG00000140932	CMTM2	-0.694736	0.00229446	NS	N		ENSG00000135069	PSAT1	-3.0065	0.000354935	DN	Y
ENSG00000162849	KIF26B	-0.599892	0.00245428	DN	N		ENSG00000171501	OR1N2	-23.1752	0.000360447	DN	N
ENSG00000145012	LPP	-0.442114	0.00245428	NS	N		ENSG00000051108	HERPUD1	-1.63439	0.00036929	DN	Y
ENSG00000204592	HLA-E	-0.480772	0.0025017	DN	N		ENSG00000172005	MAL	-21.1757	0.000376901	DN	N
ENSG00000090104	RGS1	-1.31855	0.00250993	NS	N		ENSG00000170396	ZNF804A	-7.79192	0.000388471	DN	N
ENSG00000179583	CIITA	-0.43506	0.00262604	NS	Y		ENSG00000176049	JAKMIP2	-8.21151	0.000419622	DN	N
ENSG00000196208	GREB1	-0.586345	0.00286997	NS	N		ENSG00000104964	AES	-1.27981	0.000449797	DN	N
ENSG00000204960	BLACE	-0.618965	0.00286997	DN	N		ENSG00000196628	TCF4	-1.66392	0.000484983	DN	Y
ENSG00000059588	TARBP1	-0.480742	0.00319493	DN	Y		ENSG00000211898	IGHD	-4.56016	0.000490139	DN	N
ENSG00000233297	RASA4DP	-1.12007	0.00333001	NS	N		ENSG00000189159	JPT1	-1.16194	0.00051031	DN	Y
ENSG00000035664	DAPK2	-0.586624	0.0035528	NS	Y		ENSG00000237152	DLEU7-AS1	-9.23684	0.000540566	DN	Y
ENSG00000021355	SERPINB1	-0.730915	0.00379948	DN	N		ENSG00000007312	CD79B	-2.4874	0.000707862	DN	Y
ENSG00000136286	MYO1G	-0.5558	0.0039843	DN	N		ENSG00000229781	AC013444.1	-22.2917	0.000707862	DN	N
ENSG00000096433	ITPR3	-0.370423	0.00400093	NS	Y		ENSG00000211899	IGHM	-4.88743	0.000719255	DN	N
ENSG00000149925	ALDOA	-0.527107	0.00412826	NS	N		ENSG00000092621	PHGDH	-2.24491	0.000722833	DN	N
ENSG00000142235	LMTK3	-0.627812	0.00412826	NS	Y		ENSG00000160781	PAQR6	-7.66608	0.000782654	DN	N
ENSG00000074660	SCARF1	-0.477489	0.00424257	NS	N		ENSG00000072736	NFATC3	-1.13835	0.000848252	DN	Y
ENSG00000169136	ATF5	-0.212856	0.00442973	DN	Y		ENSG00000233273	AMMECR1LP1	-21.9755	0.000901234	DN	N
ENSG00000011028	MRC2	-0.459236	0.00465685	DN	Y		ENSG00000229989	MIR181A1HG	-4.80911	0.00095962	DN	N
ENSG00000170745	KCNS3	-0.536948	0.00499122	DN	N		ENSG00000100902	PSMA6	-0.904485	0.0010806	DN	N
ENSG00000072422	RHOBTB1	-0.57118	0.00539439	NS	Y		ENSG00000260725	AC005307.1	-7.35283	0.00111434	DN	N
ENSG00000092964	DPYSL2	-0.329027	0.00558522	NS	N		ENSG00000227755	AP000344.1	-7.51741	0.00111988	DN	N
ENSG00000149596	JPH2	-0.737074	0.00563808	NS	N		ENSG00000103121	CMC2	-0.876964	0.00115683	DN	N
ENSG00000204257	HLA-DMA	-0.305369	0.00584191	DN	N		ENSG00000118985	ELL2	-2.86996	0.00117728	DN	Y
ENSG00000189431	RASSF10	-1.09008	0.00603803	DN	Y		ENSG00000141741	MIEN1	-1.32611	0.00121557	DN	Y
ENSG00000105642	KCNN1	-0.445153	0.00615587	DN	N		ENSG00000133067	LGR6	-9.07751	0.00139834	DN	Y
ENSG00000146083	RNF44	-0.317118	0.00629491	DN	Y		ENSG00000144711	IQSEC1	-2.90198	0.00147894	DN	Y
ENSG00000072274	TFRC	-0.54597	0.00697517	DN	Y		ENSG00000108219	TSPAN14	-1.38793	0.00164173	DN	Y
ENSG00000249923	AC007663.2	-0.577104	0.00702918	NS	N		ENSG00000251495	PPIAP11	-0.670743	0.00164832	DN	N
ENSG00000127603	MACF1	-0.304221	0.0077209	NS	N		ENSG00000120438	TCP1	-0.55319	0.00177797	DN	Y
ENSG00000150991	UBC	-0.331156	0.00864736	NS	Y		ENSG00000165025	SYK	-0.799372	0.00177797	DN	Y
ENSG00000176533	GNG7	-0.578789	0.00869214	DN	Y		ENSG00000020633	RUNX3	-4.32032	0.00182028	DN	Y
ENSG00000168916	ZNF608	-0.622825	0.00946225	NS	N		ENSG00000107821	KAZALD1	-9.32988	0.00184183	DN	Y
ENSG00000105971	CAV2	-0.980753	0.00970386	NS	N		ENSG00000134308	YWHAQ	-0.745001	0.00199185	DN	Y
ENSG00000106261	ZKSCAN1	-0.263363	0.010017	NS	Y		ENSG00000189403	HMGB1	-0.680437	0.00205081	DN	N
ENSG00000040608	RTN4R	-0.378463	0.0106956	NS	Y		ENSG00000120727	PAIP2	-0.797216	0.00210737	DN	Y
ENSG00000183242	WT1-AS	-0.816295	0.0111746	DN	Y		ENSG00000198729	PPP1R14C	-9.24677	0.00211652	DN	Y
ENSG00000119535	CSF3R	-1.24687	0.0126263	DN	N		ENSG00000143499	SMYD2	-1.05378	0.00215347	DN	Y
ENSG00000099860	GADD45B	-0.551415	0.0128108	NS	Y		ENSG00000138814	PPP3CA	-1.04766	0.00222113	DN	Y
ENSG00000256988	AC005833.4	-0.817438	0.0128495	DN	N		ENSG00000106290	TAF6	-1.17883	0.00230355	DN	N
ENSG00000109107	ALDOC	-1.20431	0.0135525	DN	Y		ENSG00000088305	DNMT3B	-1.76629	0.0023155	DN	Y
ENSG00000021645	NRXN3	-1.4493	0.0136669	NS	N		ENSG00000144118	RALB	-1.53593	0.0023943	DN	Y
ENSG00000106397	PLOD3	-0.563271	0.0142309	DN	N		ENSG00000133818	RRAS2	-2.71657	0.00246048	DN	Y
ENSG00000253368	TRNP1	-1.07038	0.0142571	NS	N		ENSG00000185201	IFITM2	-1.22177	0.00246048	DN	N
ENSG00000197536	C5orf56	-0.52052	0.0142571	NS	N		ENSG00000136573	BLK	-6.50796	0.00250705	DN	N
ENSG00000168427	KLHL30	-1.0877	0.0142571	NS	N		ENSG00000112984	KIF20A	-1.2705	0.00252821	DN	N
ENSG00000198585	NUDT16	-0.464539	0.0145792	NS	Y		ENSG00000036448	MYOM2	-6.90023	0.00273461	DN	N
ENSG00000083444	PLOD1	-0.764319	0.0151046	NS	N		ENSG00000081320	STK17B	-1.80122	0.00274309	DN	Y
ENSG00000104879	CKM	-0.989136	0.0151046	NS	N		ENSG00000100024	UPB1	-7.13253	0.0027718	DN	N
ENSG00000155307	SAMSN1	-0.459686	0.0153247	NS	N		ENSG00000102471	NDFIP2	-8.35151	0.00279237	DN	N
ENSG00000054965	FAM168A	-0.221506	0.015486	NS	Y		ENSG00000272733	AP000345.2	-5.08812	0.00287514	DN	N
ENSG00000170037	CNTROB	-0.243289	0.015514	NS	N		ENSG00000226950	DANCR	-0.907911	0.00296037	DN	N
ENSG00000138821	SLC39A8	-0.423197	0.016021	NS	N		ENSG00000014641	MDH1	-0.632978	0.00316972	DN	Y
ENSG00000026950	BTN3A1	-0.288918	0.0161472	DN	N		ENSG00000041357	PSMA4	-0.538806	0.00324063	DN	Y
ENSG00000196914	ARHGEF12	-0.532786	0.0161867	DN	N		ENSG00000280284	AC092608.3	-12.2124	0.0033347	DN	N
ENSG00000173406	DAB1	-0.675417	0.0168412	NS	N		ENSG00000168994	PXDC1	-14.4666	0.00349578	DN	N
ENSG00000038945	MSR1	-0.361776	0.016971	DN	N		ENSG00000182512	GLRX5	-0.813616	0.00356937	DN	Y
ENSG00000173334	TRIB1	-1.00881	0.0175371	DN	Y		ENSG00000204624	DISP3	-8.83442	0.00361785	DN	N
ENSG00000165175	MID1IP1	-0.200633	0.0176497	NS	N		ENSG00000149131	SERPING1	-2.25848	0.00362632	DN	N
ENSG00000181264	TMEM136	-0.664453	0.0197667	NS	N		ENSG00000157103	SLC6A1	-20.0309	0.00364147	DN	N
ENSG00000182158	CREB3L2	-0.347565	0.0201275	NS	N		ENSG00000166562	SEC11C	-1.09024	0.00367315	DN	Y
ENSG00000020181	ADGRA2	-0.57189	0.0207303	NS	N		ENSG00000135709	KIAA0513	-3.44297	0.00370638	DN	Y
ENSG00000149927	DOC2A	-0.749861	0.0210071	DN	N		ENSG00000179222	MAGED1	-1.01623	0.00388349	DN	N
ENSG00000072134	EPN2	-0.673248	0.0210071	NS	N		ENSG00000008130	NADK	-0.908358	0.00388476	DN	Y
ENSG00000243156	MICAL3	-0.366752	0.0211059	DN	Y		ENSG00000118946	PCDH17	-4.56393	0.00398227	DN	N
ENSG00000215271	HOMEZ	-0.455441	0.0231024	NS	N		ENSG00000186815	TPCN1	-1.78687	0.00416256	DN	Y
ENSG00000164463	CREBRF	-0.671656	0.0236493	DN	N		ENSG00000172057	ORMDL3	-1.91562	0.00421482	DN	N
ENSG00000157734	SNX22	-0.421649	0.024328	DN	Y		ENSG00000171320	ESCO2	-0.969895	0.00447497	DN	N
ENSG00000089327	FXYD5	-0.31508	0.0251815	DN	N		ENSG00000134072	CAMK1	-4.18821	0.00451792	DN	N
ENSG00000163959	SLC51A	-0.59104	0.0251815	DN	Y		ENSG00000115828	QPCT	-8.1587	0.00474432	DN	Y
ENSG00000171791	BCL2	-0.292381	0.0255482	NS	N		ENSG00000211685	IGLC7	-3.15754	0.00492703	DN	N
ENSG00000099331	MYO9B	-0.261405	0.0257141	NS	Y		ENSG00000203801	LINC00222	-19.1405	0.00533441	DN	N
ENSG00000128294	TPST2	-0.486366	0.0257141	NS	Y		ENSG00000196839	ADA	-1.95953	0.00559491	DN	N
ENSG00000147130	ZMYM3	-0.240683	0.0257141	NS	N		ENSG00000159884	CCDC107	-1.58053	0.0059042	DN	N
ENSG00000242675	RPS16P9	-1.02057	0.0257141	NS	N		ENSG00000114654	EFCC1	-3.60368	0.00613892	DN	Y
ENSG00000152465	NMT2	-0.413334	0.0257691	NS	N		ENSG00000050767	COL23A1	-3.47931	0.00614494	DN	N
ENSG00000154914	USP43	-0.617391	0.026376	NS	Y		ENSG00000272505	AC104964.3	-19.3307	0.00620277	DN	N
ENSG00000163872	YEATS2	-0.207669	0.0267833	NS	N		ENSG00000072110	ACTN1	-2.1679	0.00626472	DN	Y
ENSG00000089916	GPATCH2L	-0.361506	0.0271809	DN	Y		ENSG00000182263	FIGN	-8.38478	0.00628675	DN	N
ENSG00000265972	TXNIP	-1.28168	0.0271809	DN	N		ENSG00000241956	AC109466.1	-5.39373	0.00630518	DN	N
ENSG00000047346	FAM214A	-0.456539	0.0274695	DN	N		ENSG00000146731	CCT6A	-0.498122	0.00633563	DN	N
ENSG00000165507	C10orf10	-0.867308	0.028019	DN	N		ENSG00000170989	S1PR1	-4.66938	0.00669697	DN	N
ENSG00000186111	PIP5K1C	-0.30205	0.0285116	NS	N		ENSG00000072042	RDH11	-0.838713	0.00692253	DN	N
ENSG00000185361	TNFAIP8L1	-0.466072	0.0291676	NS	Y		ENSG00000096006	CRISP3	-18.9935	0.00717631	DN	N
ENSG00000078699	CBFA2T2	-0.316516	0.029529	NS	N		ENSG00000116455	WDR77	-0.885327	0.0073391	DN	Y
ENSG00000225449	RAB6C-AS1	-0.667126	0.0297265	DN	N		ENSG00000272888	LINC01578	-0.803867	0.00742308	DN	Y
ENSG00000266714	MYO15B	-0.471784	0.0298092	DN	Y		ENSG00000031081	ARHGAP31	-6.14439	0.00779425	DN	Y
ENSG00000134324	LPIN1	-0.280245	0.0298092	NS	Y		ENSG00000164402	2008-09-01	-4.87628	0.00781626	DN	N
ENSG00000130635	COL5A1	-0.610706	0.0298124	DN	Y		ENSG00000197965	MPZL1	-1.96035	0.00792914	DN	N
ENSG00000052802	MSMO1	-0.559029	0.029924	DN	Y		ENSG00000163701	IL17RE	-7.48127	0.00812974	DN	N
ENSG00000168395	ING5	-0.433301	0.0299397	NS	Y		ENSG00000143603	KCNN3	-7.41364	0.00832567	DN	Y
ENSG00000152767	FARP1	-0.340309	0.0301652	NS	N		ENSG00000020181	ADGRA2	-6.5137	0.0084906	DN	N
ENSG00000178719	GRINA	-0.473469	0.0301652	NS	Y		ENSG00000135144	DTX1	-4.2265	0.00858339	DN	Y
ENSG00000104549	SQLE	-0.482603	0.0301652	DN	N		ENSG00000117016	RIMS3	-5.89465	0.00888076	DN	Y
ENSG00000196358	NTNG2	-0.986295	0.0301652	NS	Y		ENSG00000055044	NOP58	-0.592168	0.00890239	DN	N
ENSG00000257582	LINC01475	-0.877009	0.0301652	NS	N		ENSG00000122566	HNRNPA2B1	-0.431933	0.00890239	DN	Y
ENSG00000185950	IRS2	-0.43391	0.0301672	NS	Y		ENSG00000034239	EFCAB1	-18.3667	0.00907801	DN	N
ENSG00000089006	SNX5	-0.216635	0.030229	NS	Y		ENSG00000100526	CDKN3	-0.875271	0.00907801	DN	N
ENSG00000138443	ABI2	-0.28943	0.030229	NS	Y		ENSG00000184661	CDCA2	-1.21283	0.00907801	DN	N
ENSG00000140853	NLRC5	-0.273953	0.0304578	DN	Y		ENSG00000168078	PBK	-2.55726	0.00912986	DN	N
ENSG00000186480	INSIG1	-0.569704	0.0310953	DN	Y		ENSG00000103888	CEMIP	-6.66265	0.00925235	DN	N
ENSG00000163703	CRELD1	-0.618198	0.033514	NS	N		ENSG00000262454	MIR193BHG	-5.13653	0.00935942	DN	Y
ENSG00000250934	AC016924.1	-1.09389	0.0337366	DN	N		ENSG00000242802	AP5Z1	-1.61699	0.00937252	DN	Y
ENSG00000103335	PIEZO1	-0.258924	0.0339061	DN	Y		ENSG00000178093	TSSK6	-5.47965	0.00985151	DN	N
ENSG00000082512	TRAF5	-0.31496	0.0339061	NS	N		ENSG00000134375	TIMM17A	-0.733626	0.00988077	DN	Y
ENSG00000132510	KDM6B	-0.43378	0.0347323	DN	Y		ENSG00000167797	CDK2AP2	-1.18518	0.00988077	DN	N
ENSG00000198740	ZNF652	-0.373836	0.0349127	DN	N		ENSG00000119630	PGF	-7.04024	0.00998989	DN	Y
ENSG00000104812	GYS1	-0.291225	0.0349838	NS	Y		ENSG00000273492	AP000229.1	-18.4172	0.0101034	DN	N
ENSG00000274180	NATD1	-0.868415	0.0350419	DN	Y		ENSG00000187325	TAF9B	-1.39104	0.0103078	DN	N
ENSG00000112599	GUCA1B	-1.38684	0.0361055	NS	N		ENSG00000113456	RAD1	-1.04224	0.0104948	DN	N
ENSG00000130363	RSPH3	-0.688531	0.0364013	NS	N		ENSG00000234745	HLA-B	-1.81709	0.0105253	DN	N
ENSG00000148842	CNNM2	-0.445172	0.0364013	NS	N		ENSG00000143621	ILF2	-0.722115	0.0106292	DN	N
ENSG00000126856	PRDM7	-0.275042	0.0364013	NS	N		ENSG00000166913	YWHAB	-0.338363	0.0107204	DN	Y
ENSG00000214872	SMTNL1	-1.28633	0.0366214	NS	N		ENSG00000116824	CD2	-7.72554	0.0109904	DN	N
ENSG00000104723	TUSC3	-0.645416	0.0366409	NS	N		ENSG00000266899	AKR1B1P7	-16.1577	0.0111533	DN	N
ENSG00000128309	MPST	-0.321902	0.0370174	NS	N		ENSG00000168003	SLC3A2	-1.12912	0.0111738	DN	Y
ENSG00000003756	RBM5	-0.223249	0.0372401	DN	Y		ENSG00000145293	ENOPH1	-0.817803	0.0112904	DN	Y
ENSG00000244301	AOX3P	-0.703125	0.0372814	DN	N		ENSG00000130545	CRB3	-18.1105	0.0118932	DN	N
ENSG00000228903	RASA4CP	-0.633469	0.0374061	NS	N		ENSG00000055163	CYFIP2	-1.73153	0.0119237	DN	Y
ENSG00000197283	SYNGAP1	-0.261939	0.0378018	NS	N		ENSG00000088992	TESC	-1.48437	0.0119237	DN	Y
ENSG00000069188	SDK2	-2.76631	0.0391782	NS	Y		ENSG00000115738	ID2	-1.80607	0.0119237	DN	N
ENSG00000183723	CMTM4	-0.600429	0.0393421	NS	Y		ENSG00000180817	PPA1	-0.724316	0.0119237	DN	Y
ENSG00000132334	PTPRE	-0.510415	0.039555	DN	Y		ENSG00000154473	BUB3	-0.635907	0.0124995	DN	Y
ENSG00000173530	TNFRSF10D	-0.623604	0.039555	NS	Y		ENSG00000187815	ZFP69	-3.74704	0.0128591	DN	Y
ENSG00000173542	MOB1B	-0.265433	0.0405511	NS	Y		ENSG00000165272	AQP3	-7.10165	0.0128967	DN	N
ENSG00000136048	DRAM1	-1.06208	0.0414397	NS	N		ENSG00000162521	RBBP4	-0.441129	0.0132036	DN	N
ENSG00000103222	ABCC1	-0.360591	0.0414774	NS	N		ENSG00000153944	MSI2	-2.01196	0.0132826	DN	Y
ENSG00000164691	TAGAP	-0.623293	0.042242	NS	N		ENSG00000143768	LEFTY2	-7.24411	0.0143267	DN	N
ENSG00000107968	MAP3K8	-1.17908	0.0423783	NS	N		ENSG00000125430	HS3ST3B1	-3.69783	0.0144408	DN	Y
ENSG00000184922	FMNL1	-0.299059	0.0423783	NS	Y		ENSG00000166710	B2M	-0.784231	0.0152152	DN	N
ENSG00000167617	CDC42EP5	-0.937479	0.0423783	NS	N		ENSG00000109971	HSPA8	-0.53372	0.0152913	DN	Y
ENSG00000170525	PFKFB3	-0.676322	0.042861	NS	Y		ENSG00000237711	MTCO3P11	-6.26305	0.0155288	DN	N
ENSG00000138760	SCARB2	-0.38618	0.042861	NS	N		ENSG00000265241	RBM8A	-0.655332	0.0156613	DN	N
ENSG00000163053	SLC16A14	-0.575528	0.042861	NS	Y		ENSG00000247774	PCED1B-AS1	-2.77984	0.0158228	DN	N
ENSG00000159217	IGF2BP1	-0.23708	0.0435058	DN	N		ENSG00000135116	HRK	-5.99177	0.0170751	DN	N
ENSG00000173230	GOLGB1	-0.200533	0.0440404	DN	N		ENSG00000172458	IL17D	-3.88336	0.0171898	DN	Y
ENSG00000090863	GLG1	-0.216634	0.0443975	NS	Y		ENSG00000088256	GNA11	-1.89779	0.01759	DN	Y
ENSG00000225783	MIAT	-1.10968	0.0443975	DN	N		ENSG00000137309	HMGA1	-0.840164	0.01759	DN	Y
ENSG00000185432	METTL7A	-0.657243	0.0443975	NS	N		ENSG00000181031	RPH3AL	-6.03728	0.0178352	DN	N
ENSG00000134250	NOTCH2	-0.591265	0.0443975	DN	Y		ENSG00000137824	RMDN3	-1.03862	0.0179647	DN	Y
ENSG00000151693	ASAP2	-0.449162	0.0451995	NS	Y		ENSG00000253250	C8orf88	-5.95935	0.0183375	DN	N
ENSG00000173821	RNF213	-0.393568	0.0451995	NS	Y		ENSG00000102081	FMR1	-0.889297	0.0183767	DN	N
ENSG00000039523	RIPOR1	-0.357438	0.0464473	DN	Y		ENSG00000248100	AC087257.1	-5.56865	0.0183767	DN	N
ENSG00000137171	KLC4	-0.470395	0.0481891	DN	N		ENSG00000211905	IGHJ1	-5.54608	0.0185125	DN	N
ENSG00000019582	CD74	-0.191594	0.0482773	DN	N		ENSG00000154978	VOPP1	-1.69338	0.0186544	DN	Y
ENSG00000103319	EEF2K	-0.343565	0.0482773	NS	N		ENSG00000143106	PSMA5	-0.663775	0.0188794	DN	Y
ENSG00000178752	ERFE	-0.40616	0.0483604	DN	N		ENSG00000105258	POLR2I	-0.944606	0.0188873	DN	Y
ENSG00000164086	DUSP7	-0.282864	0.0489767	NS	Y		ENSG00000142230	SAE1	-0.781773	0.0189873	DN	Y
ENSG00000120137	PANK3	-0.198236	0.0495102	DN	Y		ENSG00000175463	TBC1D10C	-1.03414	0.0193882	DN	Y
ENSG00000136068	FLNB	-0.472902	0.0496237	NS	Y		ENSG00000088325	TPX2	-0.961476	0.0194875	DN	N
ENSG00000224940	PRRT4	-0.474444	0.0500901	NS	N		ENSG00000204899	MZT1	-0.88651	0.0194893	DN	N
ENSG00000175782	SLC35E3	-0.423738	0.0508125	NS	Y		ENSG00000125977	EIF2S2	-0.756363	0.0196606	DN	Y
ENSG00000079739	PGM1	-0.549891	0.0508896	NS	N		ENSG00000179300	RTL3	-8.35169	0.0197295	DN	N
ENSG00000107551	RASSF4	-0.736193	0.051444	NS	N		ENSG00000204525	HLA-C	-0.803377	0.0198105	DN	N
ENSG00000154930	ACSS1	-0.500562	0.051444	NS	Y		ENSG00000082515	MRPL22	-0.727137	0.0199882	DN	N
ENSG00000064393	HIPK2	-0.306655	0.051444	NS	Y		ENSG00000117632	STMN1	-0.477797	0.0207806	DN	N
ENSG00000110090	CPT1A	-0.311134	0.0519786	NS	Y		ENSG00000138495	COX17	-0.627817	0.0213382	DN	N
ENSG00000168010	ATG16L2	-0.606867	0.0519786	NS	N		ENSG00000226334	AL359182.1	-17.2019	0.021466	DN	N
ENSG00000099917	MED15	-0.327152	0.0523174	NS	Y		ENSG00000254602	AP000662.2	-6.58332	0.0219767	DN	N
ENSG00000065923	SLC9A7	-0.312111	0.0547126	NS	Y		ENSG00000113407	TARS	-0.609244	0.022015	DN	N
ENSG00000108821	COL1A1	-0.705816	0.0559816	NS	N		ENSG00000211751	AC245427.1	-5.41643	0.0223606	DN	N
ENSG00000107957	SH3PXD2A	-0.310478	0.0564901	NS	Y		ENSG00000172201	ID4	-15.9444	0.0226871	DN	Y
ENSG00000155090	KLF10	-1.04824	0.0566218	NS	Y		ENSG00000171700	RGS19	-0.90289	0.0232552	DN	N
ENSG00000112294	ALDH5A1	-0.318946	0.0569575	NS	N		ENSG00000125648	SLC25A23	-2.24571	0.0232769	DN	N
ENSG00000140750	ARHGAP17	-0.261716	0.0582891	NS	N		ENSG00000117399	CDC20	-1.28911	0.0239875	DN	N
ENSG00000146587	RBAK	-0.361524	0.0593446	NS	N		ENSG00000140853	NLRC5	-2.03687	0.0241532	DN	Y
ENSG00000242574	HLA-DMB	-0.338076	0.0593576	NS	N		ENSG00000120913	PDLIM2	-2.10133	0.024368	DN	Y
ENSG00000196782	MAML3	-0.924618	0.0602275	NS	Y		ENSG00000184640	2009-09-01	-2.06476	0.0244363	DN	N
ENSG00000124151	NCOA3	-0.240063	0.0602425	NS	Y		ENSG00000118162	KPTN	-1.5005	0.0244989	DN	Y
ENSG00000172893	DHCR7	-0.487249	0.0602425	NS	Y		ENSG00000231607	DLEU2	-1.30919	0.0244989	DN	Y
ENSG00000145391	SETD7	-0.48344	0.0602425	NS	Y		ENSG00000102239	BRS3	-16.9639	0.0248069	DN	N
ENSG00000196187	TMEM63A	-0.304025	0.0602425	NS	Y		ENSG00000107719	PALD1	-2.75669	0.0248861	DN	Y
ENSG00000186635	ARAP1	-0.226857	0.0602425	NS	N		ENSG00000197594	ENPP1	-7.27523	0.0250445	DN	N
ENSG00000222014	RAB6C	-0.584605	0.0602425	NS	N		ENSG00000128917	DLL4	-8.13409	0.0251744	DN	Y
ENSG00000279601	AC005052.1	-0.975414	0.0602425	NS	N		ENSG00000185338	SOCS1	-1.68307	0.0252039	DN	Y
ENSG00000110237	ARHGEF17	-0.549412	0.0605756	NS	N		ENSG00000101057	MYBL2	-0.75887	0.025379	DN	N
ENSG00000142949	PTPRF	-0.372624	0.0607377	NS	N		ENSG00000143933	CALM2	-0.444098	0.0256361	DN	Y
ENSG00000178802	MPI	-0.424361	0.0607377	NS	N		ENSG00000068305	MEF2A	-1.39527	0.0271418	DN	Y
ENSG00000100099	HPS4	-0.238065	0.0608419	NS	N		ENSG00000149260	CAPN5	-7.76299	0.0271418	DN	Y
ENSG00000135678	CPM	-0.522722	0.061953	NS	N		ENSG00000216775	AL109918.1	-16.8256	0.027148	DN	N
ENSG00000105643	ARRDC2	-0.410289	0.061953	NS	N		ENSG00000120437	ACAT2	-1.00213	0.0275861	DN	N
ENSG00000214517	PPME1	-0.263416	0.061953	NS	N		ENSG00000086061	DNAJA1	-0.395916	0.0277409	DN	Y
ENSG00000176887	SOX11	-0.363922	0.0622501	NS	N		ENSG00000168734	PKIG	-2.32939	0.0277409	DN	Y
ENSG00000136732	GYPC	-0.54376	0.0622501	NS	Y		ENSG00000263731	AC145207.5	-1.29158	0.029453	DN	N
ENSG00000114796	KLHL24	-0.530462	0.0624367	NS	Y		ENSG00000134874	DZIP1	-4.8501	0.029946	DN	N
ENSG00000179094	PER1	-0.426676	0.063016	NS	Y		ENSG00000088387	DOCK9	-5.28336	0.0299819	DN	N
ENSG00000047644	WWC3	-0.471167	0.063016	NS	N		ENSG00000205559	CHKB-AS1	-4.32058	0.0300716	DN	N
ENSG00000153214	TMEM87B	-0.345421	0.0633377	NS	N		ENSG00000127824	TUBA4A	-2.43512	0.030643	DN	Y
ENSG00000120129	DUSP1	-0.226155	0.0643617	NS	Y		ENSG00000100401	RANGAP1	-0.745449	0.0309625	DN	Y
ENSG00000142694	EVA1B	-1.0802	0.065112	NS	N		ENSG00000267243	AC005381.1	-4.99446	0.031188	DN	N
ENSG00000143179	UCK2	-0.405047	0.0656793	NS	N		ENSG00000260293	AC106820.4	-5.93812	0.0311946	DN	N
ENSG00000078142	PIK3C3	-0.567609	0.0662403	NS	N		ENSG00000283265	AL356234.2	-8.90563	0.0322259	DN	N
ENSG00000280441	FP236383.1	-0.780958	0.0663707	NS	N		ENSG00000149257	SERPINH1	-1.16135	0.0322703	DN	N
ENSG00000167210	LOXHD1	-0.822257	0.0672032	NS	N		ENSG00000164944	VIRMA	-0.987956	0.0324266	DN	Y
ENSG00000187079	TEAD1	-0.780148	0.0672209	NS	N		ENSG00000106263	EIF3B	-0.579324	0.0325556	DN	N
ENSG00000279390	AF127577.6	-1.04447	0.0685596	NS	N		ENSG00000204482	LST1	-1.23537	0.0325556	DN	N
ENSG00000149131	SERPING1	-0.490111	0.0687358	NS	N		ENSG00000117450	PRDX1	-0.841291	0.0326166	DN	Y
ENSG00000124508	BTN2A2	-0.225411	0.0687358	NS	N		ENSG00000122176	FMOD	-16.1564	0.0326664	DN	N
ENSG00000135365	PHF21A	-0.258517	0.0687358	NS	N		ENSG00000108604	SMARCD2	-0.915136	0.0331593	DN	Y
ENSG00000138834	MAPK8IP3	-0.459702	0.0687358	NS	Y		ENSG00000139974	SLC38A6	-3.0428	0.0331593	DN	N
ENSG00000167291	TBC1D16	-0.317608	0.0697414	NS	Y		ENSG00000267940	AC022762.2	-11.9884	0.0334613	DN	N
ENSG00000211899	IGHM	-0.190653	0.0703266	NS	N		ENSG00000043143	JADE2	-1.45655	0.0335539	DN	Y
ENSG00000137486	ARRB1	-0.627525	0.0708328	NS	Y		ENSG00000171530	TBCA	-0.573176	0.0337249	DN	Y
ENSG00000184863	RBM33	-0.311759	0.0709392	NS	Y		ENSG00000176619	LMNB2	-0.833312	0.034076	DN	Y
ENSG00000166046	TCP11L2	-1.28188	0.0734309	NS	Y		ENSG00000212719	C17orf51	-7.09994	0.0344067	DN	N
ENSG00000145730	PAM	-0.778724	0.0740479	NS	Y		ENSG00000138668	HNRNPD	-0.395691	0.0349881	DN	Y
ENSG00000223745	CCDC18-AS1	-0.528415	0.0742806	NS	N		ENSG00000152556	PFKM	-2.17064	0.0350158	DN	N
ENSG00000083544	TDRD3	-0.434799	0.0750923	NS	Y		ENSG00000184009	ACTG1	-0.72284	0.0351133	DN	Y
ENSG00000008441	NFIX	-0.292103	0.0761326	NS	Y		ENSG00000140451	PIF1	-1.76165	0.0351968	DN	N
ENSG00000162714	ZNF496	-0.284974	0.0761544	NS	Y		ENSG00000105974	CAV1	-6.58014	0.0352035	DN	N
ENSG00000184678	HIST2H2BE	-0.612408	0.0761544	NS	N		ENSG00000130592	LSP1	-1.04449	0.0354934	DN	Y
ENSG00000197119	SLC25A29	-0.381287	0.0762697	NS	Y		ENSG00000149418	ST14	-8.50789	0.0357107	DN	N
ENSG00000259779	LINC01922	-0.520122	0.0762697	NS	N		ENSG00000161551	ZNF577	-2.77255	0.036005	DN	N
ENSG00000131149	GSE1	-0.321218	0.0766169	NS	N		ENSG00000253709	IGHV1-14	-4.80108	0.0361007	DN	N
ENSG00000198208	RPS6KL1	-0.631449	0.0769208	NS	Y		ENSG00000260442	ATP2A1-AS1	-2.29457	0.0363605	DN	N
ENSG00000187446	CHP1	-0.252006	0.0771973	NS	Y		ENSG00000164136	IL15	-8.22186	0.0364691	DN	N
ENSG00000133315	MACROD1	-0.661713	0.0776396	NS	N		ENSG00000172673	THEMIS	-9.05928	0.0368546	DN	N
ENSG00000112541	PDE10A	-0.650577	0.0778794	NS	N		ENSG00000099783	HNRNPM	-0.520188	0.0368979	DN	Y
ENSG00000100300	TSPO	-0.498366	0.0778794	NS	Y		ENSG00000155660	PDIA4	-0.690661	0.0371985	DN	Y
ENSG00000198551	ZNF627	-0.361676	0.0780801	NS	N		ENSG00000160789	LMNA	-2.6943	0.037682	DN	Y
ENSG00000127946	HIP1	-0.628857	0.078114	NS	N		ENSG00000061337	LZTS1	-7.51259	0.0378605	DN	N
ENSG00000155254	MARVELD1	-0.369262	0.0781895	NS	Y		ENSG00000103647	CORO2B	-4.68151	0.0378605	DN	Y
ENSG00000089351	GRAMD1A	-0.280286	0.0792598	NS	N		ENSG00000198106	AC025279.1	-5.70237	0.0378605	DN	N
ENSG00000218574	HNRNPA1P37	-0.695251	0.0792598	NS	N		ENSG00000136986	DERL1	-0.736155	0.0380373	DN	N
ENSG00000171488	LRRC8C	-0.326907	0.0793732	NS	N		ENSG00000240505	TNFRSF13B	-4.61147	0.0385902	DN	Y
ENSG00000205683	DPF3	-0.354625	0.0793732	NS	N		ENSG00000180447	GAS1	-6.91142	0.0388375	DN	N
ENSG00000158106	RHPN1	-0.559966	0.0793732	NS	N		ENSG00000228097	MTATP6P11	-6.37342	0.0389813	DN	N
ENSG00000105552	BCAT2	-0.31408	0.0793759	NS	Y		ENSG00000127445	PIN1	-1.23313	0.0389976	DN	N
ENSG00000113916	BCL6	-0.535523	0.0801335	NS	Y		ENSG00000204264	PSMB8	-1.07303	0.039032	DN	N
ENSG00000257008	GPR142	-1.09082	0.080737	NS	N		ENSG00000159164	SV2A	-2.79529	0.0391335	DN	N
ENSG00000148180	GSN	-0.528086	0.0816167	NS	Y		ENSG00000237547	IGHJ2P	-7.16622	0.0393025	DN	N
ENSG00000130821	SLC6A8	-0.610989	0.0816167	NS	N		ENSG00000198937	CCDC167	-1.14253	0.0397472	DN	N
ENSG00000177076	ACER2	-0.619664	0.0825686	NS	Y		ENSG00000229054	RPS29P14	-5.8101	0.0404521	DN	N
ENSG00000163931	TKT	-0.283746	0.0836534	NS	Y		ENSG00000108106	UBE2S	-1.19457	0.0405652	DN	Y
ENSG00000103148	NPRL3	-0.282645	0.0836534	NS	N		ENSG00000179051	RCC2	-0.674617	0.0405652	DN	N
ENSG00000185359	HGS	-0.20886	0.0839714	NS	N		ENSG00000197451	HNRNPAB	-0.605299	0.0407435	DN	Y
ENSG00000044090	CUL7	-0.294421	0.0841438	NS	N		ENSG00000147010	SH3KBP1	-0.748865	0.0411356	DN	N
ENSG00000178950	GAK	-0.215223	0.0861986	NS	Y		ENSG00000263179	HNRNPCP4	-3.73967	0.0412581	DN	N
ENSG00000145495	2006-03-01	-0.145794	0.0862496	NS	N		ENSG00000155961	RAB39B	-6.77331	0.0414629	DN	N
ENSG00000180769	WDFY3-AS2	-0.973234	0.0862496	NS	N		ENSG00000245812	LINC02202	-3.66136	0.0414629	DN	Y
ENSG00000171161	ZNF672	-0.279863	0.0871367	NS	N		ENSG00000168209	DDIT4	-2.24431	0.0423044	DN	Y
ENSG00000116406	EDEM3	-0.208519	0.0875431	NS	Y		ENSG00000138795	LEF1	-2.14993	0.0423914	DN	Y
ENSG00000110011	DNAJC4	-0.332158	0.0875431	NS	N		ENSG00000188229	TUBB4B	-0.994885	0.0428608	DN	Y
ENSG00000181789	COPG1	-0.176436	0.0887297	NS	Y		ENSG00000127399	LRRC61	-7.94757	0.0431066	DN	N
ENSG00000171298	GAA	-0.37643	0.0887297	NS	Y		ENSG00000186523	FAM86B1	-3.60765	0.0437061	DN	N
ENSG00000119900	OGFRL1	-0.55348	0.0887297	NS	N		ENSG00000108671	PSMD11	-0.542176	0.0437194	DN	Y
ENSG00000186866	POFUT2	-0.301215	0.0887297	NS	Y		ENSG00000116670	MAD2L2	-1.4403	0.0437194	DN	Y
ENSG00000236901	MIR600HG	-0.308183	0.0892379	NS	N		ENSG00000100351	GRAP2	-3.2698	0.0440232	DN	N
ENSG00000183378	OVCH2	-0.262056	0.0894969	NS	N		ENSG00000134809	TIMM10	-0.805828	0.0448268	DN	N
ENSG00000159399	HK2	-1.01719	0.0894969	NS	N		ENSG00000145216	FIP1L1	-0.674127	0.0449592	DN	N
ENSG00000170275	CRTAP	-0.234355	0.0895923	NS	Y		ENSG00000132465	JCHAIN	-2.00331	0.0453795	DN	N
ENSG00000142765	SYTL1	-0.664641	0.0904106	NS	Y		ENSG00000196262	PPIA	-0.542509	0.0456367	DN	Y
ENSG00000153815	CMIP	-0.31952	0.0908151	NS	Y		ENSG00000166349	RAG1	-4.23096	0.0462094	DN	Y
ENSG00000105737	GRIK5	-0.295774	0.0909766	NS	N		ENSG00000007866	TEAD3	-7.26719	0.0465422	DN	N
ENSG00000175115	PACS1	-0.258808	0.0920021	NS	N		ENSG00000113758	DBN1	-1.90578	0.046568	DN	Y
ENSG00000101230	ISM1	-0.795787	0.0920021	NS	Y		ENSG00000065154	OAT	-2.10044	0.0475215	DN	N
ENSG00000214193	SH3D21	-0.784344	0.0926314	NS	Y		ENSG00000128262	POM121L9P	-4.97568	0.0477625	DN	N
ENSG00000108469	RECQL5	-0.275537	0.0926314	NS	N		ENSG00000103485	QPRT	-0.786864	0.0478584	DN	Y
ENSG00000177283	FZD8	-0.402559	0.0926314	NS	N		ENSG00000267325	LINC01415	-6.7669	0.0478584	DN	N
ENSG00000151240	DIP2C	-0.429186	0.0926379	NS	N		ENSG00000180992	MRPL14	-0.886773	0.0480836	DN	N
ENSG00000163644	PPM1K	-0.277011	0.0926471	NS	Y		ENSG00000130520	LSM4	-0.90002	0.0488294	DN	Y
ENSG00000063587	ZNF275	-0.214817	0.0934178	NS	N		ENSG00000133030	MPRIP	-1.21566	0.0490047	DN	Y
ENSG00000183401	CCDC159	-0.877393	0.0935804	NS	Y		ENSG00000203760	CENPW	-0.819988	0.0491158	DN	N
ENSG00000113504	SLC12A7	-0.426472	0.0935804	NS	N		ENSG00000100721	TCL1A	-11.6277	0.050026	NS	Y
ENSG00000104946	TBC1D17	-0.467333	0.0935804	NS	Y		ENSG00000197265	GTF2E2	-1.09653	0.050086	NS	Y
ENSG00000223547	ZNF844	-1.11979	0.0936431	NS	N		ENSG00000283403	AC005394.2	-4.74412	0.0504048	NS	N
ENSG00000204650	LINC02210	-0.69557	0.0937207	NS	N		ENSG00000144488	ESPNL	-7.18907	0.0507955	NS	N
ENSG00000187535	IFT140	-0.326825	0.0938183	NS	N		ENSG00000164104	HMGB2	-0.783292	0.0507955	NS	N
ENSG00000282164	PEG13	-0.865968	0.0938634	NS	N		ENSG00000197728	RPS26	-0.655722	0.0507955	NS	Y
ENSG00000107819	SFXN3	-0.598596	0.0947375	NS	Y		ENSG00000167775	CD320	-1.39507	0.0509571	NS	Y
ENSG00000100100	PIK3IP1	-0.735963	0.0947375	NS	N		ENSG00000128050	PAICS	-0.540636	0.0511125	NS	N
ENSG00000162337	LRP5	-0.421515	0.0951634	NS	Y		ENSG00000161980	POLR3K	-0.726551	0.0512217	NS	N
ENSG00000065534	MYLK	-0.352404	0.0952362	NS	Y		ENSG00000173080	RXFP4	-11.8154	0.0513156	NS	N
ENSG00000099364	FBXL19	-0.211001	0.0952476	NS	Y		ENSG00000165118	C9orf64	-5.65615	0.0513546	NS	N
ENSG00000149499	EML3	-0.241084	0.0959165	NS	Y		ENSG00000170684	ZNF296	-1.58507	0.051877	NS	Y
ENSG00000160867	FGFR4	-0.776414	0.095927	NS	N		ENSG00000163541	SUCLG1	-0.831896	0.0522558	NS	Y
ENSG00000107281	NPDC1	-0.988932	0.0965319	NS	N		ENSG00000099139	PCSK5	-6.20001	0.0522638	NS	N
ENSG00000128203	ASPHD2	-0.503071	0.0970085	NS	Y		ENSG00000168061	SAC3D1	-1.46098	0.0522638	NS	Y
ENSG00000139318	DUSP6	-0.183044	0.0973922	NS	Y		ENSG00000145506	NKD2	-8.26438	0.0524225	NS	N
ENSG00000233695	GAS6-AS1	-0.528823	0.0974494	NS	Y		ENSG00000166707	ZCCHC18	-6.00551	0.0526509	NS	N
ENSG00000157379	DHRS1	-0.529649	0.0975034	NS	N		ENSG00000170439	METTL7B	-11.9506	0.0526509	NS	N
ENSG00000169398	PTK2	-0.230345	0.0978483	NS	Y		ENSG00000183049	CAMK1D	-1.53746	0.0526977	NS	Y
ENSG00000157657	ZNF618	-0.311392	0.0983758	NS	N		ENSG00000258824	AL122035.1	-5.7756	0.0529041	NS	N
ENSG00000172247	C1QTNF4	-1.29451	0.0986056	NS	N		ENSG00000130159	ECSIT	-0.982217	0.0530047	NS	N
ENSG00000028203	VEZT	-0.17496	0.0987356	NS	N		ENSG00000154380	ENAH	-2.8048	0.0536478	NS	N
ENSG00000176105	YES1	-0.611777	0.0987888	NS	Y		ENSG00000140319	SRP14	-0.480126	0.0537209	NS	N
ENSG00000170949	ZNF160	-0.395943	0.0989609	NS	Y		ENSG00000154229	PRKCA	-1.14377	0.0538885	NS	Y
ENSG00000198863	RUNDC1	-0.456245	0.0996562	NS	Y		ENSG00000100985	MMP9	-6.4871	0.0545598	NS	Y
ENSG00000253910	PCDHGB2	-0.463762	0.100045	NS	N		ENSG00000127241	MASP1	-6.18485	0.0548057	NS	N
ENSG00000183943	PRKX	-0.22464	0.101044	NS	N		ENSG00000143321	HDGF	-0.48652	0.0548057	NS	N
ENSG00000069424	KCNAB2	-0.744822	0.103715	NS	N		ENSG00000235162	C12orf75	-1.71812	0.0557716	NS	N
ENSG00000151694	ADAM17	-0.268534	0.105009	NS	Y		ENSG00000110200	ANAPC15	-1.13565	0.0560248	NS	N
ENSG00000099250	NRP1	-1.70771	0.106068	NS	N		ENSG00000122386	ZNF205	-4.42516	0.0560248	NS	N
ENSG00000157404	KIT	-0.839433	0.10701	NS	Y		ENSG00000241553	ARPC4	-0.80809	0.0560248	NS	N
ENSG00000109265	KIAA1211	-0.383282	0.107141	NS	N		ENSG00000178248	LINC01658	-6.19204	0.0561678	NS	N
ENSG00000090238	YPEL3	-0.562266	0.107956	NS	N		ENSG00000104833	TUBB4A	-3.58603	0.056939	NS	Y
ENSG00000233064	AL136307.1	-0.84729	0.108104	NS	N		ENSG00000267374	AC016205.1	-3.1764	0.0572359	NS	N
ENSG00000172932	ANKRD13D	-0.274402	0.110014	NS	Y		ENSG00000185065	AC000068.1	-5.05708	0.0574511	NS	N
ENSG00000196159	FAT4	-0.769971	0.110196	NS	N		ENSG00000170476	MZB1	-2.62498	0.0577753	NS	Y
ENSG00000164300	SERINC5	-0.934841	0.110196	NS	Y		ENSG00000196220	SRGAP3	-5.96798	0.0580162	NS	N
ENSG00000001629	ANKIB1	-0.18245	0.110288	NS	N		ENSG00000165028	NIPSNAP3B	-1.47555	0.0586175	NS	N
ENSG00000261087	AP003469.4	-0.892298	0.112924	NS	N		ENSG00000124194	GDAP1L1	-15.1892	0.0588103	NS	N
ENSG00000123066	MED13L	-0.269636	0.11322	NS	N		ENSG00000178860	MSC	-3.61756	0.0594493	NS	N
ENSG00000117394	SLC2A1	-0.54932	0.114351	NS	Y		ENSG00000095585	BLNK	-3.93565	0.0597313	NS	Y
ENSG00000266709	AC005224.4	-0.564576	0.114351	NS	N		ENSG00000153064	BANK1	-1.96341	0.0597542	NS	N
ENSG00000181690	PLAG1	-0.506823	0.114546	NS	N		ENSG00000181019	NQO1	-3.79878	0.0598467	NS	N
ENSG00000152953	STK32B	-0.254634	0.114546	NS	N		ENSG00000091428	RAPGEF4	-6.38244	0.0604462	NS	N
ENSG00000127334	DYRK2	-0.238389	0.116453	NS	Y		ENSG00000132603	NIP7	-0.766787	0.0604462	NS	Y
ENSG00000136378	ADAMTS7	-0.73164	0.116453	NS	Y		ENSG00000163468	CCT3	-0.517927	0.0604462	NS	N
ENSG00000130158	DOCK6	-1.772	0.116453	NS	N		ENSG00000166851	PLK1	-0.971928	0.0604462	NS	N
ENSG00000125967	NECAB3	-0.360425	0.116453	NS	N		ENSG00000073060	SCARB1	-0.768379	0.0607908	NS	Y
ENSG00000141622	RNF165	-0.471653	0.116453	NS	N		ENSG00000172071	EIF2AK3	-1.51214	0.0608199	NS	N
ENSG00000185736	ADARB2	-0.770305	0.116453	NS	N		ENSG00000276231	PIK3R6	-2.34145	0.0610775	NS	Y
ENSG00000173281	PPP1R3B	-0.428567	0.116997	NS	N		ENSG00000162144	CYB561A3	-1.25334	0.0613533	NS	N
ENSG00000279046	AP003062.2	-0.500715	0.117729	NS	N		ENSG00000043591	ADRB1	-5.81375	0.0618277	NS	Y
ENSG00000147475	ERLIN2	-0.247632	0.118241	NS	Y		ENSG00000124507	PACSIN1	-7.52771	0.0619126	NS	N
ENSG00000185278	ZBTB37	-0.251327	0.118429	NS	N		ENSG00000164924	YWHAZ	-0.481218	0.062961	NS	Y
ENSG00000163346	PBXIP1	-0.345178	0.120381	NS	Y		ENSG00000187239	FNBP1	-0.585984	0.0630552	NS	Y
ENSG00000156030	ELMSAN1	-0.177654	0.120773	NS	N		ENSG00000105576	TNPO2	-1.10289	0.0639283	NS	Y
ENSG00000133313	CNDP2	-0.236969	0.121401	NS	Y		ENSG00000150753	CCT5	-0.503577	0.0639447	NS	Y
ENSG00000172578	KLHL6	-0.239572	0.122777	NS	N		ENSG00000274818	AC004825.2	-6.20071	0.0646428	NS	N
ENSG00000136002	ARHGEF4	-0.477367	0.122857	NS	Y		ENSG00000012983	MAP4K5	-1.01124	0.0648122	NS	N
ENSG00000076924	XAB2	-0.210047	0.122865	NS	N		ENSG00000153048	CARHSP1	-0.868515	0.065151	NS	Y
ENSG00000010318	PHF7	-0.553699	0.123869	NS	Y		ENSG00000159259	CHAF1B	-1.11147	0.0653852	NS	N
ENSG00000115850	LCT	-0.623421	0.123869	NS	N		ENSG00000186827	TNFRSF4	-2.35746	0.0653852	NS	Y
ENSG00000134824	FADS2	-0.346084	0.123873	NS	Y		ENSG00000111196	MAGOHB	-0.768014	0.0659917	NS	Y
ENSG00000157554	ERG	-0.266323	0.124353	NS	N		ENSG00000277443	MARCKS	-1.33659	0.0663605	NS	N
ENSG00000149311	ATM	-0.183421	0.126685	NS	N		ENSG00000105374	NKG7	-1.62559	0.0667065	NS	Y
ENSG00000231925	TAPBP	-0.168917	0.12697	NS	N		ENSG00000161133	USP41	-4.25186	0.0671866	NS	N
ENSG00000275023	MLLT6	-0.228371	0.128953	NS	N		ENSG00000232918	AC118469.1	-14.0719	0.0673288	NS	N
ENSG00000153132	CLGN	-0.298696	0.129551	NS	N		ENSG00000100242	SUN2	-0.660079	0.067373	NS	Y
ENSG00000072163	LIMS2	-0.425412	0.130373	NS	N		ENSG00000167088	SNRPD1	-0.385865	0.067373	NS	Y
ENSG00000176244	ACBD7	-0.552539	0.130443	NS	Y		ENSG00000129538	RNASE1	-5.67309	0.0685874	NS	N
ENSG00000137414	FAM8A1	-0.345879	0.130443	NS	Y		ENSG00000128591	FLNC	-7.86106	0.0688689	NS	N
ENSG00000139178	C1RL	-0.689368	0.130597	NS	N		ENSG00000115425	PECR	-2.48021	0.0689677	NS	N
ENSG00000214022	REPIN1	-0.205183	0.130667	NS	Y		ENSG00000138835	RGS3	-2.95787	0.0692174	NS	N
ENSG00000171310	CHST11	-0.341097	0.130775	NS	Y		ENSG00000167483	FAM129C	-2.98595	0.0692986	NS	N
ENSG00000162636	FAM102B	-0.256572	0.130783	NS	Y		ENSG00000171865	RNASEH1	-0.891526	0.0693075	NS	N
ENSG00000214357	NEURL1B	-0.253741	0.13235	NS	N		ENSG00000211944	IGHV3-16	-7.12556	0.0693733	NS	N
ENSG00000262246	CORO7	-0.38186	0.13235	NS	N		ENSG00000126970	ZC4H2	-3.01276	0.0699359	NS	Y
ENSG00000196365	LONP1	-0.197323	0.13235	NS	Y		ENSG00000270429	KNOP1P2	-5.76398	0.0701545	NS	N
ENSG00000280734	LINC01232	-0.486339	0.132927	NS	N		ENSG00000179361	ARID3B	-0.924303	0.0701565	NS	Y
ENSG00000135299	ANKRD6	-0.573722	0.133268	NS	N		ENSG00000108010	GLRX3	-0.749813	0.070297	NS	Y
ENSG00000280347	AC000123.3	-0.599094	0.133308	NS	N		ENSG00000181938	GINS3	-1.4577	0.0703722	NS	N
ENSG00000079805	DNM2	-0.196183	0.133308	NS	Y		ENSG00000205358	MT1H	-7.21668	0.0710116	NS	N
ENSG00000176454	LPCAT4	-0.413844	0.133308	NS	N		ENSG00000163902	RPN1	-0.565363	0.0712687	NS	Y
ENSG00000085185	BCORL1	-0.330919	0.134036	NS	Y		ENSG00000166963	MAP1A	-2.47972	0.0712687	NS	Y
ENSG00000165458	INPPL1	-0.167906	0.134479	NS	Y		ENSG00000167393	PPP2R3B	-1.48768	0.0712687	NS	N
ENSG00000179240	AP002360.1	-0.389172	0.13567	NS	N		ENSG00000115594	IL1R1	-6.20996	0.0715741	NS	N
ENSG00000133943	C14orf159	-0.245448	0.135912	NS	N		ENSG00000100241	SBF1	-1.62521	0.0717028	NS	Y
ENSG00000168026	TTC21A	-0.656376	0.136758	NS	N		ENSG00000182732	RGS6	-4.50822	0.0724828	NS	N
ENSG00000059145	UNKL	-0.36451	0.13697	NS	Y		ENSG00000130638	ATXN10	-0.605564	0.0726378	NS	N
ENSG00000175390	EIF3F	-0.150286	0.138002	NS	N		ENSG00000198355	PIM3	-0.755536	0.0727304	NS	Y
ENSG00000131725	WDR44	-0.323316	0.138816	NS	N		ENSG00000135316	SYNCRIP	-0.490167	0.0734197	NS	Y
ENSG00000111271	ACAD10	-0.243706	0.139858	NS	N		ENSG00000183087	GAS6	-1.67671	0.0736989	NS	N
ENSG00000166387	PPFIBP2	-0.394982	0.140476	NS	Y		ENSG00000089685	BIRC5	-0.837922	0.0738325	NS	Y
ENSG00000263264	AC119396.1	-0.398224	0.140584	NS	N		ENSG00000101665	SMAD7	-7.06436	0.0741791	NS	Y
ENSG00000168936	TMEM129	-0.278938	0.140796	NS	Y		ENSG00000176641	RNF152	-7.00347	0.0745122	NS	N
ENSG00000185272	RBM11	-0.643458	0.141549	NS	N		ENSG00000124787	RPP40	-1.07493	0.0746916	NS	Y
ENSG00000103245	NARFL	-0.254137	0.142669	NS	N		ENSG00000074657	ZNF532	-4.42461	0.0748657	NS	Y
ENSG00000153029	MR1	-0.273763	0.142669	NS	N		ENSG00000253134	AC025437.1	-7.65676	0.075786	NS	N
ENSG00000127419	TMEM175	-0.396017	0.142669	NS	N		ENSG00000260329	AC007541.1	-7.31333	0.0758006	NS	N
ENSG00000179532	DNHD1	-0.511215	0.142669	NS	N		ENSG00000137098	SPAG8	-5.88607	0.0763775	NS	Y
ENSG00000088899	LZTS3	-0.761738	0.142669	NS	N		ENSG00000010810	FYN	-1.37462	0.0764424	NS	Y
ENSG00000272983	AL117339.4	-1.08516	0.142669	NS	N		ENSG00000108387	2004-09-01	-6.52718	0.0764424	NS	N
ENSG00000254726	MEX3A	-0.243027	0.143316	NS	N		ENSG00000169575	VPREB1	-3.26034	0.076553	NS	N
ENSG00000126561	STAT5A	-0.749789	0.14347	NS	N		ENSG00000154582	ELOC	-0.705362	0.0767087	NS	Y
ENSG00000104783	KCNN4	-0.600592	0.143986	NS	Y		ENSG00000136830	FAM129B	-2.06357	0.0770342	NS	N
ENSG00000068976	PYGM	-1.18577	0.143986	NS	N		ENSG00000103034	NDRG4	-7.02511	0.0771584	NS	Y
ENSG00000117335	CD46	-0.288433	0.144576	NS	Y		ENSG00000107902	LHPP	-2.58884	0.0771584	NS	Y
ENSG00000206503	HLA-A	-0.288886	0.144576	NS	N		ENSG00000123119	NECAB1	-4.04066	0.0771584	NS	N
ENSG00000137509	PRCP	-0.257899	0.145382	NS	N		ENSG00000273133	AC116651.1	-6.48955	0.0771584	NS	N
ENSG00000106479	ZNF862	-0.385757	0.146465	NS	N		ENSG00000136950	ARPC5L	-0.986423	0.078003	NS	Y
ENSG00000105516	DBP	-0.491096	0.146465	NS	Y		ENSG00000154640	BTG3	-1.17246	0.0781679	NS	N
ENSG00000102858	MGRN1	-0.190019	0.148193	NS	Y		ENSG00000136943	CTSV	-5.97261	0.0782973	NS	N
ENSG00000176531	PHLDB3	-0.498271	0.148193	NS	N		ENSG00000048162	NOP16	-0.791655	0.0783558	NS	N
ENSG00000100181	TPTEP1	-0.165174	0.148193	NS	N		ENSG00000158186	MRAS	-7.65991	0.0784227	NS	N
ENSG00000160408	ST6GALNAC6	-0.368195	0.148193	NS	Y		ENSG00000164330	EBF1	-1.87994	0.0785146	NS	N
ENSG00000167378	IRGQ	-0.205405	0.148854	NS	N		ENSG00000189149	CRYM-AS1	-4.77553	0.0798395	NS	N
ENSG00000116604	MEF2D	-0.200028	0.150564	NS	Y		ENSG00000235831	BHLHE40-AS1	-4.40611	0.0801525	NS	Y
ENSG00000272168	CASC15	-0.480169	0.150965	NS	N		ENSG00000198624	CCDC69	-1.07659	0.0806999	NS	Y
ENSG00000113742	CPEB4	-0.532986	0.15102	NS	N		ENSG00000269404	SPIB	-1.691	0.0810589	NS	Y
ENSG00000143486	EIF2D	-0.242904	0.151277	NS	Y		ENSG00000132341	RAN	-0.579392	0.0811586	NS	Y
ENSG00000106665	CLIP2	-0.35041	0.151298	NS	Y		ENSG00000121774	KHDRBS1	-0.379528	0.0814677	NS	Y
ENSG00000162139	NEU3	-0.202005	0.153024	NS	Y		ENSG00000151502	VPS26B	-0.626414	0.0815514	NS	Y
ENSG00000273018	AC107983.2	-0.503037	0.153047	NS	N		ENSG00000206341	HLA-H	-1.78194	0.0815514	NS	N
ENSG00000124762	CDKN1A	-0.438626	0.153049	NS	N		ENSG00000226756	AC007365.1	-4.90573	0.0815514	NS	N
ENSG00000180448	ARHGAP45	-0.281484	0.153153	NS	Y		ENSG00000077097	TOP2B	-0.750321	0.0825464	NS	N
ENSG00000141026	MED9	-0.23861	0.153153	NS	Y		ENSG00000165949	IFI27	-4.2721	0.0825464	NS	N
ENSG00000154016	GRAP	-0.396328	0.153153	NS	N		ENSG00000163798	SLC4A1AP	-0.80893	0.0834625	NS	N
ENSG00000105339	DENND3	-0.488043	0.153153	NS	Y		ENSG00000164161	HHIP	-6.63209	0.0838407	NS	N
ENSG00000112559	MDFI	-0.269243	0.153153	NS	N		ENSG00000215421	ZNF407	-2.46767	0.0838408	NS	N
ENSG00000258080	ARHGAP42P4	-0.580635	0.153153	NS	N		ENSG00000100216	TOMM22	-0.589662	0.0840015	NS	Y
ENSG00000186591	UBE2H	-0.273846	0.154287	NS	N		ENSG00000185885	IFITM1	-1.55977	0.0847545	NS	N
ENSG00000169252	ADRB2	-0.567707	0.154565	NS	N		ENSG00000145386	CCNA2	-0.763784	0.0849193	NS	N
ENSG00000120899	PTK2B	-0.3442	0.156245	NS	Y		ENSG00000106665	CLIP2	-1.31082	0.0865615	NS	Y
ENSG00000115275	MOGS	-0.194513	0.156911	NS	N		ENSG00000144749	LRIG1	-2.83055	0.0865615	NS	Y
ENSG00000164331	ANKRA2	-0.469979	0.157089	NS	N		ENSG00000136603	SKIL	-1.51923	0.0866547	NS	N
ENSG00000123064	DDX54	-0.14415	0.158956	NS	N		ENSG00000143365	RORC	-8.83188	0.0866547	NS	N
ENSG00000126458	RRAS	-0.557014	0.159572	NS	N		ENSG00000116819	TFAP2E	-6.98863	0.0887739	NS	Y
ENSG00000130775	THEMIS2	-0.481809	0.159572	NS	Y		ENSG00000245522	AC026250.1	-6.24246	0.0889741	NS	N
ENSG00000166402	TUB	-0.340294	0.159572	NS	N		ENSG00000187514	PTMA	-0.579035	0.0890309	NS	Y
ENSG00000047578	KIAA0556	-0.247941	0.160834	NS	N		ENSG00000031698	SARS	-0.894606	0.0892442	NS	N
ENSG00000124126	PREX1	-0.48386	0.161831	NS	Y		ENSG00000137726	FXYD6	-4.68577	0.0892916	NS	N
ENSG00000169871	TRIM56	-0.24895	0.161831	NS	N		ENSG00000162490	DRAXIN	-7.4008	0.0893754	NS	N
ENSG00000079459	FDFT1	-0.295901	0.161831	NS	N		ENSG00000275645	AC068338.3	-5.75151	0.0893801	NS	N
ENSG00000165185	KIAA1958	-0.323573	0.161831	NS	Y		ENSG00000111605	CPSF6	-0.485395	0.0904536	NS	Y
ENSG00000279192	PWAR5	-0.525064	0.161831	NS	N		ENSG00000167595	PROSER3	-1.45651	0.0904536	NS	N
ENSG00000164867	NOS3	-0.63455	0.162312	NS	N		ENSG00000170374	SP7	-6.66637	0.0916857	NS	Y
ENSG00000125354	2006-09-01	-0.199875	0.164293	NS	N		ENSG00000181163	NPM1	-0.43786	0.0916857	NS	Y
ENSG00000198947	DMD	-0.974291	0.164948	NS	N		ENSG00000104524	PYCR3	-1.60492	0.0917555	NS	N
ENSG00000108963	DPH1	-0.351658	0.16713	NS	Y		ENSG00000105325	FZR1	-1.06107	0.092022	NS	Y
ENSG00000176641	RNF152	-1.06731	0.167623	NS	N		ENSG00000127863	TNFRSF19	-6.37522	0.0921175	NS	N
ENSG00000237732	AC010980.1	-0.782646	0.168782	NS	N		ENSG00000071282	LMCD1	-5.3528	0.0923069	NS	N
ENSG00000130669	PAK4	-0.299599	0.170008	NS	N		ENSG00000165449	SLC16A9	-4.02756	0.092381	NS	N
ENSG00000165288	BRWD3	-0.280348	0.170008	NS	N		ENSG00000250198	LINC02199	-14.0902	0.0928613	NS	N
ENSG00000228496	AC106875.1	-0.334893	0.170528	NS	N		ENSG00000178980	SELENOW	-1.01174	0.0929391	NS	Y
ENSG00000238278	ALG1L6P	-0.75665	0.170723	NS	N		ENSG00000139684	ESD	-0.505098	0.0935615	NS	N
ENSG00000166439	RNF169	-0.290685	0.170931	NS	N		ENSG00000261094	AC007066.2	-5.64085	0.0935706	NS	N
ENSG00000042317	SPATA7	-0.455516	0.170931	NS	N		ENSG00000166387	PPFIBP2	-6.54036	0.0940529	NS	Y
ENSG00000033867	SLC4A7	-0.164472	0.170931	NS	N		ENSG00000217094	PPIAP31	-0.725608	0.0944292	NS	N
ENSG00000182919	C11orf54	-0.214339	0.170931	NS	N		ENSG00000203506	RBMS3-AS2	-4.79969	0.0946062	NS	N
ENSG00000164211	STARD4	-0.464879	0.172523	NS	N		ENSG00000167371	PRRT2	-4.53239	0.0953499	NS	N
ENSG00000157823	AP3S2	-0.389697	0.173116	NS	Y		ENSG00000166902	MRPL16	-0.614994	0.0964072	NS	Y
ENSG00000152256	PDK1	-0.617271	0.175473	NS	Y		ENSG00000161544	CYGB	-3.22084	0.09656	NS	N
ENSG00000124181	PLCG1	-0.195887	0.175473	NS	N		ENSG00000078399	HOXA9	-3.47758	0.0966424	NS	N
ENSG00000183579	ZNRF3	-0.323111	0.177092	NS	Y		ENSG00000227220	AL133346.1	-6.57002	0.0966424	NS	N
ENSG00000172828	CES3	-0.681976	0.177179	NS	N		ENSG00000100167	2003-09-01	-11.8733	0.097109	NS	N
ENSG00000112972	HMGCS1	-0.503727	0.177299	NS	N		ENSG00000144136	SLC20A1	-0.546064	0.0971295	NS	Y
ENSG00000169992	NLGN2	-0.31243	0.17904	NS	N		ENSG00000121966	CXCR4	-2.21105	0.0978616	NS	Y
ENSG00000235919	ASH1L-AS1	-0.650282	0.179836	NS	N		ENSG00000186395	KRT10	-0.517539	0.0978785	NS	N
ENSG00000170891	CYTL1	-0.487904	0.179836	NS	N		ENSG00000160360	GPSM1	-2.65107	0.0979446	NS	Y
ENSG00000008513	ST3GAL1	-0.260294	0.180107	NS	Y		ENSG00000165323	FAT3	-6.45983	0.0979446	NS	N
ENSG00000173801	JUP	-0.230986	0.180107	NS	N		ENSG00000271109	AC008555.5	-7.47152	0.0979446	NS	N
ENSG00000064787	BCAS1	-0.800951	0.180446	NS	N		ENSG00000124772	CPNE5	-5.97679	0.0984537	NS	Y
ENSG00000164535	DAGLB	-0.306367	0.180446	NS	N		ENSG00000167515	TRAPPC2L	-0.99187	0.0986495	NS	Y
ENSG00000231584	FAHD2CP	-0.494856	0.180446	NS	N		ENSG00000168000	BSCL2	-1.92369	0.0986495	NS	N
ENSG00000206195	DUXAP8	-0.519859	0.182425	NS	N		ENSG00000110955	ATP5B	-0.445778	0.0986504	NS	N
ENSG00000240184	PCDHGC3	-0.419935	0.182794	NS	N		ENSG00000131747	TOP2A	-0.663085	0.099209	NS	Y
ENSG00000067064	IDI1	-0.233419	0.183289	NS	Y		ENSG00000164919	COX6C	-0.547599	0.099209	NS	Y
ENSG00000157224	CLDN12	-0.46792	0.184295	NS	N		ENSG00000171246	NPTX1	-3.4312	0.099209	NS	Y
ENSG00000165300	SLITRK5	-0.360958	0.184816	NS	N		ENSG00000131174	COX7B	-0.582062	0.100182	NS	N
ENSG00000151612	ZNF827	-0.203874	0.18486	NS	Y		ENSG00000116774	OLFML3	-7.60736	0.100212	NS	N
ENSG00000159753	CARMIL2	-0.216874	0.185601	NS	N		ENSG00000182022	CHST15	-2.72525	0.100212	NS	Y
ENSG00000150977	RILPL2	-0.285271	0.188335	NS	Y		ENSG00000109919	MTCH2	-0.645083	0.101431	NS	N
ENSG00000130787	HIP1R	-0.408013	0.188335	NS	N		ENSG00000227560	RPS15AP30	-4.4571	0.101562	NS	N
ENSG00000198925	ATG9A	-0.198794	0.189043	NS	N		ENSG00000119866	BCL11A	-1.0752	0.101838	NS	N
ENSG00000140848	CPNE2	-0.145058	0.189043	NS	Y		ENSG00000049541	RFC2	-0.809158	0.102817	NS	Y
ENSG00000181035	SLC25A42	-0.365835	0.189156	NS	N		ENSG00000099940	SNAP29	-0.848618	0.103342	NS	Y
ENSG00000154556	SORBS2	-1.149	0.190139	NS	N		ENSG00000153187	HNRNPU	-0.277247	0.104181	NS	Y
ENSG00000182511	FES	-0.305428	0.190372	NS	N		ENSG00000145248	SLC10A4	-6.32895	0.104376	NS	N
ENSG00000228157	AC007952.2	-0.78338	0.190372	NS	N		ENSG00000116459	ATP5F1	-0.471265	0.104793	NS	N
ENSG00000111962	UST	-0.585959	0.190699	NS	N		ENSG00000146109	ABT1	-0.879886	0.105965	NS	N
ENSG00000069702	TGFBR3	-0.545633	0.19074	NS	Y		ENSG00000106123	EPHB6	-5.05533	0.105991	NS	N
ENSG00000122025	FLT3	-0.381385	0.190806	NS	Y		ENSG00000135521	LTV1	-0.655941	0.105991	NS	Y
ENSG00000037042	TUBG2	-0.365175	0.191803	NS	N		ENSG00000129355	CDKN2D	-1.58882	0.106139	NS	Y
ENSG00000081791	KIAA0141	-0.192223	0.192602	NS	N		ENSG00000131669	NINJ1	-1.86848	0.107288	NS	Y
ENSG00000171105	INSR	-0.289298	0.19341	NS	Y		ENSG00000139372	TDG	-0.693829	0.107288	NS	Y
ENSG00000233426	EIF3FP3	-0.344435	0.193832	NS	N		ENSG00000259577	CERNA1	-6.30623	0.107288	NS	N
ENSG00000140564	FURIN	-0.344414	0.193959	NS	Y		ENSG00000169136	ATF5	-2.11444	0.107553	NS	Y
ENSG00000137497	NUMA1	-0.19409	0.194214	NS	N		ENSG00000100911	PSME2	-0.732909	0.107934	NS	N
ENSG00000204634	TBC1D8	-0.370346	0.194615	NS	Y		ENSG00000157429	ZNF19	-5.25494	0.107934	NS	N
ENSG00000111670	GNPTAB	-0.317404	0.195017	NS	Y		ENSG00000274825	AL023803.2	-6.7015	0.108256	NS	N
ENSG00000129003	VPS13C	-0.242408	0.196996	NS	N		ENSG00000257275	AL139020.1	-6.774	0.108274	NS	N
ENSG00000104870	FCGRT	-0.553344	0.197561	NS	Y		ENSG00000215021	PHB2	-0.530344	0.108677	NS	N
ENSG00000102780	DGKH	-0.218133	0.197561	NS	Y		ENSG00000227128	LBX1-AS1	-11.1361	0.108677	NS	N
ENSG00000106789	CORO2A	-0.595135	0.197561	NS	N		ENSG00000140398	NEIL1	-3.36667	0.109034	NS	Y
ENSG00000106327	TFR2	-0.653097	0.197889	NS	N		ENSG00000085063	CD59	-0.914473	0.109198	NS	N
ENSG00000114054	PCCB	-0.208041	0.197889	NS	N		ENSG00000119414	PPP6C	-0.596767	0.109198	NS	Y
ENSG00000108641	B9D1	-0.632221	0.198479	NS	N		ENSG00000147145	LPAR4	-4.53306	0.109198	NS	N
ENSG00000126012	KDM5C	-0.14256	0.199447	NS	Y		ENSG00000123500	COL10A1	-5.45836	0.110344	NS	N
ENSG00000221968	FADS3	-0.272015	0.199536	NS	N		ENSG00000102837	OLFM4	-8.48691	0.111111	NS	N
ENSG00000229839	AC018462.1	-0.446357	0.19962	NS	N		ENSG00000111665	CDCA3	-0.679309	0.111283	NS	Y
ENSG00000143369	ECM1	-0.678229	0.199722	NS	N		ENSG00000240033	AC069439.2	-7.38061	0.111546	NS	N
ENSG00000163719	MTMR14	-0.222211	0.20055	NS	N		ENSG00000264808	AC068025.1	-6.72196	0.112168	NS	N
ENSG00000196547	MAN2A2	-0.279668	0.200882	NS	N		ENSG00000102970	CCL17	-2.92419	0.112718	NS	N
ENSG00000168792	ABHD15	-0.32132	0.200882	NS	Y		ENSG00000120896	SORBS3	-2.11035	0.112761	NS	Y
ENSG00000122884	P4HA1	-1.25265	0.20147	NS	Y		ENSG00000120669	SOHLH2	-3.0082	0.113971	NS	N
ENSG00000166579	NDEL1	-0.242444	0.20147	NS	N		ENSG00000100028	SNRPD3	-0.516739	0.113993	NS	N
ENSG00000129993	CBFA2T3	-0.292142	0.20147	NS	Y		ENSG00000084207	GSTP1	-0.884134	0.114605	NS	Y
ENSG00000078804	TP53INP2	-0.292232	0.20147	NS	Y		ENSG00000179362	HMGN2P46	-1.23253	0.115059	NS	N
ENSG00000249948	GBA3	-0.525288	0.20147	NS	N		ENSG00000100600	LGMN	-2.20507	0.115319	NS	N
ENSG00000177398	UMODL1	-0.779728	0.20147	NS	Y		ENSG00000111913	RIPOR2	-1.85228	0.115319	NS	Y
ENSG00000163820	FYCO1	-0.349817	0.20147	NS	N		ENSG00000182809	CRIP2	-3.95416	0.115367	NS	Y
ENSG00000152990	ADGRA3	-0.238616	0.20147	NS	N		ENSG00000183918	SH2D1A	-8.56838	0.115485	NS	Y
ENSG00000085719	CPNE3	-0.174743	0.20147	NS	N		ENSG00000106105	GARS	-0.752261	0.115881	NS	N
ENSG00000184381	PLA2G6	-0.281863	0.20147	NS	N		ENSG00000152939	MARVELD2	-7.13809	0.115989	NS	N
ENSG00000105438	KDELR1	-0.203877	0.20223	NS	Y		ENSG00000155090	KLF10	-1.43821	0.116144	NS	Y
ENSG00000205356	TECPR1	-0.253863	0.202247	NS	Y		ENSG00000277232	GTSE1-AS1	-7.11011	0.116146	NS	N
ENSG00000147799	ARHGAP39	-0.435497	0.202874	NS	N		ENSG00000146112	PPP1R18	-0.69034	0.116155	NS	N
ENSG00000180178	FAR2P1	-0.86709	0.203852	NS	N		ENSG00000169372	CRADD	-1.47509	0.116155	NS	N
ENSG00000189152	GRAPL	-0.500935	0.204568	NS	N		ENSG00000160072	ATAD3B	-0.753135	0.116158	NS	N
ENSG00000108679	LGALS3BP	-0.233454	0.206196	NS	N		ENSG00000132692	BCAN	-10.2483	0.116635	NS	N
ENSG00000233593	AL590094.1	-0.606689	0.206196	NS	N		ENSG00000121644	DESI2	-0.937525	0.117129	NS	Y
ENSG00000112651	MRPL2	-0.230322	0.208698	NS	N		ENSG00000141556	TBCD	-0.885721	0.118039	NS	N
ENSG00000115457	IGFBP2	-0.5003	0.209346	NS	Y		ENSG00000211973	IGHV1-69	-4.54979	0.118108	NS	N
ENSG00000117868	ESYT2	-0.202419	0.209662	NS	Y		ENSG00000280155	AL021408.2	-7.0909	0.118414	NS	N
ENSG00000011405	PIK3C2A	-0.260938	0.209874	NS	N		ENSG00000274428	U1	-3.09473	0.118418	NS	N
ENSG00000002586	CD99	-0.43096	0.209874	NS	N		ENSG00000165178	NCF1C	-2.17769	0.118714	NS	Y
ENSG00000120889	TNFRSF10B	-0.457272	0.209909	NS	Y		ENSG00000168807	SNTB2	-3.44651	0.118714	NS	Y
ENSG00000142961	MOB3C	-0.440582	0.212368	NS	N		ENSG00000213073	AL353625.1	-6.34411	0.118714	NS	N
ENSG00000148343	MIGA2	-0.208546	0.213157	NS	Y		ENSG00000227028	SLC8A1-AS1	-3.29469	0.118757	NS	N
ENSG00000145901	TNIP1	-0.386125	0.213385	NS	Y		ENSG00000145349	CAMK2D	-4.54736	0.118759	NS	N
ENSG00000281103	TRG-AS1	-0.395683	0.213614	NS	N		ENSG00000129518	EAPP	-0.610982	0.119405	NS	N
ENSG00000075213	SEMA3A	-0.812099	0.214041	NS	N		ENSG00000166532	RIMKLB	-1.26206	0.119504	NS	Y
ENSG00000171451	DSEL	-0.496951	0.214433	NS	N		ENSG00000184164	CRELD2	-1.033	0.120065	NS	N
ENSG00000138162	TACC2	-1.42737	0.214696	NS	N		ENSG00000127334	DYRK2	-1.21908	0.120483	NS	Y
ENSG00000168918	INPP5D	-0.347014	0.215151	NS	N		ENSG00000143333	RGS16	-2.24208	0.121477	NS	Y
ENSG00000163597	SNHG16	-0.231832	0.215682	NS	N		ENSG00000168748	CA7	-7.13137	0.121477	NS	N
ENSG00000184481	FOXO4	-0.348653	0.216618	NS	N		ENSG00000123975	CKS2	-0.860714	0.122443	NS	Y
ENSG00000178177	LCORL	-0.266399	0.216654	NS	N		ENSG00000125733	TRIP10	-2.5035	0.122555	NS	Y
ENSG00000174705	SH3PXD2B	-0.240565	0.216654	NS	Y		ENSG00000005075	POLR2J	-0.702254	0.122664	NS	N
ENSG00000149761	NUDT22	-0.312114	0.216819	NS	N		ENSG00000147649	MTDH	-0.605898	0.123033	NS	N
ENSG00000072818	ACAP1	-0.287381	0.217638	NS	Y		ENSG00000213104	NPM1P46	-1.94485	0.123056	NS	N
ENSG00000251364	AC107884.1	-0.813958	0.217638	NS	N		ENSG00000222724	RNU2-63P	-2.6584	0.123056	NS	N
ENSG00000125755	SYMPK	-0.138658	0.217638	NS	Y		ENSG00000108344	PSMD3	-0.529294	0.123295	NS	N
ENSG00000134504	KCTD1	-0.461595	0.217638	NS	N		ENSG00000136237	RAPGEF5	-6.14754	0.123295	NS	Y
ENSG00000149212	SESN3	-0.335107	0.217738	NS	Y		ENSG00000065911	MTHFD2	-0.541273	0.125319	NS	Y
ENSG00000196923	PDLIM7	-0.18429	0.217738	NS	Y		ENSG00000086504	MRPL28	-0.955026	0.12569	NS	Y
ENSG00000141504	SAT2	-0.37774	0.218066	NS	N		ENSG00000232732	AC097717.1	-7.11906	0.125723	NS	N
ENSG00000141756	FKBP10	-0.969637	0.218706	NS	N		ENSG00000278200	LINC01971	-6.28888	0.125787	NS	N
ENSG00000118514	ALDH8A1	-0.849822	0.219167	NS	N		ENSG00000105254	TBCB	-0.942158	0.12598	NS	Y
ENSG00000005448	WDR54	-0.317039	0.221205	NS	Y		ENSG00000132819	RBM38	-1.1788	0.12598	NS	Y
ENSG00000121297	TSHZ3	-0.404855	0.221205	NS	N		ENSG00000140368	PSTPIP1	-2.33379	0.12598	NS	Y
ENSG00000130755	GMFG	-0.268909	0.221488	NS	N		ENSG00000107937	GTPBP4	-0.56277	0.126833	NS	Y
ENSG00000197879	MYO1C	-0.282237	0.221488	NS	Y		ENSG00000124243	BCAS4	-1.79444	0.127314	NS	Y
ENSG00000114268	PFKFB4	-1.27538	0.222282	NS	N		ENSG00000122035	RASL11A	-7.04849	0.127404	NS	N
ENSG00000221926	TRIM16	-0.462946	0.223058	NS	N		ENSG00000114737	CISH	-0.650849	0.128136	NS	Y
ENSG00000128016	ZFP36	-0.273911	0.224493	NS	Y		ENSG00000119125	GDA	-6.87426	0.128163	NS	N
ENSG00000135919	SERPINE2	-0.496538	0.225189	NS	Y		ENSG00000184216	IRAK1	-0.649986	0.128163	NS	N
ENSG00000006704	GTF2IRD1	-0.203557	0.227187	NS	N		ENSG00000196549	MME	-3.90704	0.128714	NS	N
ENSG00000167880	EVPL	-0.405844	0.228038	NS	N		ENSG00000003989	SLC7A2	-6.55831	0.128716	NS	N
ENSG00000278600	AC015871.3	-0.36338	0.228675	NS	N		ENSG00000111247	RAD51AP1	-0.802623	0.129292	NS	Y
ENSG00000012124	CD22	-0.350626	0.229871	NS	Y		ENSG00000076604	TRAF4	-1.39133	0.129638	NS	Y
ENSG00000197077	KIAA1671	-1.36649	0.230835	NS	N		ENSG00000122694	GLIPR2	-1.1767	0.129638	NS	Y
ENSG00000116984	MTR	-0.278118	0.231198	NS	Y		ENSG00000157734	SNX22	-2.90098	0.129638	NS	Y
ENSG00000256043	CTSO	-0.489339	0.231586	NS	N		ENSG00000231749	ABCA9-AS1	-3.73086	0.129638	NS	N
ENSG00000144655	CSRNP1	-0.400726	0.231656	NS	Y		ENSG00000089195	TRMT6	-1.02889	0.129888	NS	Y
ENSG00000223865	HLA-DPB1	-0.27308	0.231656	NS	N		ENSG00000068976	PYGM	-3.63159	0.130375	NS	N
ENSG00000186815	TPCN1	-0.701209	0.233188	NS	Y		ENSG00000277914	DDX6P2	-7.63021	0.130483	NS	N
ENSG00000188706	ZDHHC9	-0.487229	0.233188	NS	N		ENSG00000113810	SMC4	-0.769038	0.130806	NS	N
ENSG00000251322	SHANK3	-0.804245	0.233188	NS	N		ENSG00000238000	AC116347.1	-1.39243	0.132678	NS	N
ENSG00000095321	CRAT	-0.276257	0.233644	NS	Y		ENSG00000133958	UNC79	-3.53459	0.132857	NS	N
ENSG00000179454	KLHL28	-0.273021	0.234839	NS	N		ENSG00000205018	AC092384.1	-5.33446	0.13295	NS	N
ENSG00000168172	HOOK3	-0.152217	0.236292	NS	N		ENSG00000102898	NUTF2	-0.637826	0.133394	NS	Y
ENSG00000197147	LRRC8B	-0.214234	0.238065	NS	Y		ENSG00000261236	BOP1	-1.06432	0.133894	NS	Y
ENSG00000054967	RELT	-0.212059	0.239104	NS	Y		ENSG00000204370	SDHD	-0.529845	0.135424	NS	N
ENSG00000244932	AL449212.1	-0.671036	0.239141	NS	N		ENSG00000228407	AL139156.2	-5.80884	0.135661	NS	N
ENSG00000111913	RIPOR2	-0.281962	0.240254	NS	Y		ENSG00000228352	AL354989.1	-5.30445	0.135678	NS	N
ENSG00000100354	TNRC6B	-0.232598	0.240598	NS	Y		ENSG00000100583	SAMD15	-5.33262	0.136109	NS	N
ENSG00000072364	AFF4	-0.149223	0.241663	NS	Y		ENSG00000173486	FKBP2	-0.67178	0.136109	NS	Y
ENSG00000167664	TMIGD2	-0.625622	0.241663	NS	Y		ENSG00000262020	AC007014.1	-5.14564	0.136109	NS	N
ENSG00000103197	TSC2	-0.176625	0.241663	NS	Y		ENSG00000272211	AC114760.2	-2.49886	0.136109	NS	N
ENSG00000145990	GFOD1	-0.413993	0.241663	NS	N		ENSG00000163597	SNHG16	-0.679834	0.136721	NS	N
ENSG00000152518	ZFP36L2	-0.330779	0.242403	NS	Y		ENSG00000239636	AC004865.2	-3.71422	0.136985	NS	N
ENSG00000278811	LINC00624	-0.690476	0.242972	NS	N		ENSG00000269190	FBXO17	-3.06237	0.136985	NS	N
ENSG00000149577	SIDT2	-0.316433	0.243788	NS	Y		ENSG00000169100	SLC25A6	-0.849189	0.137034	NS	N
ENSG00000229792	LINC00399	-0.635016	0.245454	NS	N		ENSG00000053770	AP5M1	-0.743056	0.137784	NS	N
ENSG00000130159	ECSIT	-0.247897	0.245558	NS	N		ENSG00000156928	MALSU1	-0.49635	0.138088	NS	Y
ENSG00000132128	LRRC41	-0.169804	0.245558	NS	N		ENSG00000103671	TRIP4	-0.888855	0.140022	NS	Y
ENSG00000119711	ALDH6A1	-0.20792	0.246895	NS	N		ENSG00000187051	RPS19BP1	-0.817983	0.141254	NS	Y
ENSG00000102996	MMP15	-1.14961	0.247871	NS	N		ENSG00000213585	VDAC1	-0.459994	0.141704	NS	Y
ENSG00000214753	HNRNPUL2	-0.173307	0.247871	NS	N		ENSG00000177889	UBE2N	-0.420642	0.14271	NS	Y
ENSG00000130175	PRKCSH	-0.146003	0.248852	NS	N		ENSG00000169714	CNBP	-0.382995	0.143282	NS	Y
ENSG00000114529	C3orf52	-0.668492	0.24947	NS	N		ENSG00000179820	MYADM	-0.770913	0.143296	NS	Y
ENSG00000139793	MBNL2	-0.33028	0.249582	NS	N		ENSG00000128322	IGLL1	-2.21736	0.143736	NS	Y
ENSG00000100324	TAB1	-0.175899	0.250253	NS	Y		ENSG00000168393	DTYMK	-0.803499	0.144062	NS	N
ENSG00000066933	MYO9A	-0.271281	0.252865	NS	Y		ENSG00000171604	CXXC5	-0.887825	0.144062	NS	Y
ENSG00000167202	TBC1D2B	-0.227822	0.253635	NS	N		ENSG00000106034	CPED1	-2.52929	0.144146	NS	N
ENSG00000196498	NCOR2	-0.272434	0.253635	NS	Y		ENSG00000066827	ZFAT	-1.92572	0.144902	NS	N
ENSG00000099904	ZDHHC8	-0.238174	0.254339	NS	N		ENSG00000130635	COL5A1	-5.03248	0.145245	NS	Y
ENSG00000188994	ZNF292	-0.28343	0.254595	NS	Y		ENSG00000182481	KPNA2	-0.76266	0.145245	NS	Y
ENSG00000262319	AC007952.6	-0.484331	0.254965	NS	N		ENSG00000086730	LAT2	-0.86575	0.145683	NS	Y
ENSG00000236383	LINC00854	-0.622202	0.256224	NS	N		ENSG00000118523	CTGF	-3.78127	0.145812	NS	N
ENSG00000186132	C2orf76	-0.548536	0.25643	NS	Y		ENSG00000145936	KCNMB1	-3.10543	0.146006	NS	N
ENSG00000118276	B4GALT6	-0.329535	0.257496	NS	N		ENSG00000114446	IFT57	-1.58306	0.146061	NS	N
ENSG00000174004	NRROS	-0.477362	0.258819	NS	N		ENSG00000140941	MAP1LC3B	-0.68987	0.146061	NS	Y
ENSG00000153071	DAB2	-0.499905	0.259342	NS	N		ENSG00000183751	TBL3	-1.02854	0.146061	NS	Y
ENSG00000102870	ZNF629	-0.16077	0.259342	NS	N		ENSG00000206503	HLA-A	-1.23537	0.146535	NS	N
ENSG00000072786	STK10	-0.168561	0.259384	NS	Y		ENSG00000176974	SHMT1	-0.961207	0.146663	NS	N
ENSG00000111241	FGF6	-0.601346	0.259552	NS	N		ENSG00000120860	WASHC3	-0.655652	0.147043	NS	N
ENSG00000163349	HIPK1	-0.256057	0.260154	NS	N		ENSG00000184281	TSSC4	-0.951816	0.147086	NS	Y
ENSG00000196371	FUT4	-0.30194	0.260257	NS	N		ENSG00000057935	MTA3	-1.41783	0.148663	NS	N
ENSG00000099337	KCNK6	-0.514982	0.260478	NS	N		ENSG00000084623	EIF3I	-0.510462	0.149448	NS	N
ENSG00000143061	IGSF3	-0.360919	0.260478	NS	N		ENSG00000136840	ST6GALNAC4	-1.37536	0.149448	NS	N
ENSG00000115257	PCSK4	-0.642757	0.260478	NS	Y		ENSG00000274220	AC009163.7	-6.08228	0.149539	NS	N
ENSG00000235706	DICER1-AS1	-0.533793	0.260478	NS	Y		ENSG00000158201	ABHD3	-0.850377	0.149961	NS	Y
ENSG00000138081	FBXO11	-0.166787	0.260478	NS	Y		ENSG00000260260	SNHG19	-1.40416	0.150724	NS	N
ENSG00000105851	PIK3CG	-0.439051	0.260478	NS	N		ENSG00000168026	TTC21A	-4.60753	0.151407	NS	N
ENSG00000166394	CYB5R2	-0.195457	0.260478	NS	N		ENSG00000188266	HYKK	-5.83456	0.152081	NS	N
ENSG00000182704	TSKU	-0.665356	0.260485	NS	N		ENSG00000145916	RMND5B	-1.40387	0.152203	NS	Y
ENSG00000164292	RHOBTB3	-0.292187	0.260485	NS	N		ENSG00000184979	USP18	-2.45759	0.152483	NS	Y
ENSG00000089094	KDM2B	-0.125944	0.261333	NS	Y		ENSG00000185627	PSMD13	-0.661422	0.152483	NS	Y
ENSG00000112531	QKI	-0.167803	0.261789	NS	N		ENSG00000104237	RP1	-5.34167	0.15277	NS	N
ENSG00000272931	AC099568.2	-0.869436	0.262522	NS	N		ENSG00000229585	AC110792.1	-5.8424	0.15277	NS	N
ENSG00000267521	AC016168.1	-0.72239	0.262522	NS	N		ENSG00000150687	PRSS23	-4.54163	0.153485	NS	N
ENSG00000111144	LTA4H	-0.131598	0.264781	NS	N		ENSG00000101182	PSMA7	-0.521987	0.153808	NS	Y
ENSG00000006756	ARSD	-0.391486	0.265801	NS	N		ENSG00000182307	C8orf33	-0.764814	0.153901	NS	Y
ENSG00000138688	KIAA1109	-0.153496	0.265801	NS	N		ENSG00000171793	CTPS1	-0.570357	0.15409	NS	Y
ENSG00000129667	RHBDF2	-0.261305	0.265801	NS	Y		ENSG00000196502	SULT1A1	-1.26835	0.15409	NS	N
ENSG00000127511	SIN3B	-0.178854	0.265801	NS	N		ENSG00000106459	NRF1	-1.08431	0.154343	NS	Y
ENSG00000102189	EEA1	-0.201048	0.26676	NS	Y		ENSG00000071655	MBD3	-0.685296	0.15439	NS	Y
ENSG00000230715	AC018638.2	-0.391473	0.26676	NS	N		ENSG00000182154	MRPL41	-0.923221	0.15439	NS	N
ENSG00000154545	MAGED4	-0.403041	0.26676	NS	N		ENSG00000204392	LSM2	-0.592267	0.15439	NS	N
ENSG00000101161	PRPF6	-0.159633	0.266782	NS	Y		ENSG00000233410	LINC01222	-5.42348	0.155448	NS	N
ENSG00000066923	STAG3	-0.536457	0.266911	NS	N		ENSG00000009724	MASP2	-5.17426	0.155498	NS	N
ENSG00000182179	UBA7	-0.258463	0.266911	NS	N		ENSG00000117318	ID3	-1.55259	0.155618	NS	N
ENSG00000145198	VWA5B2	-0.847798	0.266911	NS	N		ENSG00000157890	MEGF11	-5.53373	0.155743	NS	N
ENSG00000170190	SLC16A5	-0.777111	0.267115	NS	N		ENSG00000134285	FKBP11	-1.7063	0.155999	NS	N
ENSG00000128604	IRF5	-0.80022	0.267115	NS	N		ENSG00000164849	GPR146	-1.9684	0.155999	NS	Y
ENSG00000065615	CYB5R4	-0.278734	0.267115	NS	Y		ENSG00000136197	C7orf25	-4.38615	0.156132	NS	N
ENSG00000100211	CBY1	-0.49123	0.267115	NS	Y		ENSG00000184307	ZDHHC23	-6.10723	0.15641	NS	Y
ENSG00000126005	MMP24-AS1	-0.327028	0.26723	NS	N		ENSG00000198336	MYL4	-5.63301	0.156659	NS	Y
ENSG00000151012	SLC7A11	-0.249716	0.26723	NS	N		ENSG00000198417	MT1F	-3.56131	0.156853	NS	N
ENSG00000163462	TRIM46	-0.380533	0.267351	NS	Y		ENSG00000046653	GPM6B	-2.13646	0.157601	NS	N
ENSG00000117000	RLF	-0.347752	0.267351	NS	Y		ENSG00000257818	C1GALT1P1	-6.64935	0.1591	NS	N
ENSG00000139192	TAPBPL	-0.287128	0.267351	NS	N		ENSG00000168883	USP39	-0.592802	0.159144	NS	N
ENSG00000165102	HGSNAT	-0.483651	0.267471	NS	N		ENSG00000188042	ARL4C	-3.74199	0.159243	NS	Y
ENSG00000273117	AC144652.1	-0.610371	0.267471	NS	N		ENSG00000171680	PLEKHG5	-5.13338	0.160689	NS	N
ENSG00000126934	MAP2K2	-0.180175	0.267471	NS	Y		ENSG00000110777	POU2AF1	-2.59038	0.160705	NS	Y
ENSG00000115548	KDM3A	-0.647784	0.267471	NS	Y		ENSG00000176871	WSB2	-0.904869	0.161	NS	N
ENSG00000070413	DGCR2	-0.201382	0.269327	NS	N		ENSG00000117091	CD48	-1.34481	0.16116	NS	N
ENSG00000251381	LINC00958	-0.279913	0.269435	NS	N		ENSG00000197430	OPALIN	-7.33677	0.161917	NS	N
ENSG00000075568	TMEM131	-0.17894	0.270468	NS	Y		ENSG00000143774	GUK1	-0.722912	0.161994	NS	Y
ENSG00000170899	GSTA4	-0.668317	0.271146	NS	Y		ENSG00000273117	AC144652.1	-2.74903	0.162806	NS	N
ENSG00000162894	FCMR	-0.79266	0.271485	NS	N		ENSG00000115233	PSMD14	-0.598781	0.163324	NS	N
ENSG00000015532	XYLT2	-0.301141	0.271987	NS	N		ENSG00000254275	LINC00824	-4.79551	0.163559	NS	N
ENSG00000139668	WDFY2	-0.199144	0.272353	NS	Y		ENSG00000138663	COPS4	-0.528794	0.163701	NS	N
ENSG00000104885	DOT1L	-0.18908	0.273005	NS	Y		ENSG00000259453	AC087286.4	-5.97231	0.164251	NS	N
ENSG00000185973	TMLHE	-0.319773	0.273005	NS	N		ENSG00000086598	TMED2	-0.381152	0.165066	NS	N
ENSG00000258233	ARHGAP42P5	-0.658833	0.273005	NS	N		ENSG00000263648	AC005244.1	-5.95889	0.165066	NS	N
ENSG00000018189	RUFY3	-0.213111	0.273319	NS	N		ENSG00000114346	ECT2	-1.73955	0.165082	NS	Y
ENSG00000113448	PDE4D	-0.52003	0.273319	NS	N		ENSG00000144290	SLC4A10	-3.15939	0.165708	NS	N
ENSG00000100167	2003-09-01	-0.297924	0.274513	NS	N		ENSG00000216863	LY86-AS1	-3.58955	0.166076	NS	N
ENSG00000131374	TBC1D5	-0.131866	0.274599	NS	N		ENSG00000064787	BCAS1	-3.71746	0.166146	NS	N
ENSG00000230551	AC021078.1	-0.276592	0.275368	NS	N		ENSG00000164898	FMC1	-0.815286	0.166179	NS	N
ENSG00000030110	BAK1	-0.219692	0.276778	NS	N		ENSG00000178999	AURKB	-0.934242	0.166591	NS	Y
ENSG00000205578	POM121B	-0.333311	0.277206	NS	N		ENSG00000076043	REXO2	-0.8215	0.166916	NS	Y
ENSG00000179262	RAD23A	-0.194203	0.277868	NS	Y		ENSG00000140807	NKD1	-4.95361	0.166974	NS	Y
ENSG00000272578	AP000347.1	-0.588247	0.277973	NS	N		ENSG00000162063	CCNF	-0.847937	0.166974	NS	Y
ENSG00000049449	RCN1	-0.171347	0.279317	NS	N		ENSG00000132967	HMGB1P5	-0.742919	0.167258	NS	N
ENSG00000173214	MFSD4B	-0.280681	0.280255	NS	Y		ENSG00000139292	LGR5	-6.78284	0.167258	NS	N
ENSG00000159164	SV2A	-0.189554	0.282007	NS	N		ENSG00000140307	GTF2A2	-0.668285	0.167258	NS	Y
ENSG00000120318	ARAP3	-0.884221	0.28227	NS	N		ENSG00000226216	RPS12P5	-5.65268	0.167258	NS	N
ENSG00000140931	CMTM3	-0.204842	0.282812	NS	Y		ENSG00000162910	MRPL55	-0.787437	0.167416	NS	N
ENSG00000178996	SNX18	-0.219362	0.282817	NS	Y		ENSG00000204248	COL11A2	-7.17232	0.167416	NS	N
ENSG00000213047	DENND1B	-0.213371	0.2829	NS	N		ENSG00000099341	PSMD8	-0.758381	0.167622	NS	Y
ENSG00000108771	DHX58	-0.364483	0.282953	NS	N		ENSG00000137055	PLAA	-0.648136	0.167968	NS	Y
ENSG00000189060	H1F0	-0.58401	0.283334	NS	N		ENSG00000197375	SLC22A5	-5.7136	0.168005	NS	N
ENSG00000099625	CBARP	-0.721647	0.283334	NS	N		ENSG00000232838	PET117	-1.25271	0.168046	NS	Y
ENSG00000055070	SZRD1	-0.142044	0.2853	NS	Y		ENSG00000157653	C9orf43	-6.47977	0.168421	NS	N
ENSG00000169231	THBS3	-0.297986	0.2853	NS	Y		ENSG00000128335	APOL2	-1.82338	0.168704	NS	N
ENSG00000253540	FAM86HP	-0.793296	0.2853	NS	N		ENSG00000211450	SELENOH	-0.726329	0.169264	NS	N
ENSG00000216285	AC078819.1	-0.366912	0.285369	NS	N		ENSG00000233868	AC009302.1	-3.78284	0.169264	NS	N
ENSG00000256576	LINC02361	-0.62339	0.285945	NS	Y		ENSG00000230969	LINC02090	-7.00277	0.170062	NS	N
ENSG00000127418	FGFRL1	-0.276533	0.285971	NS	Y		ENSG00000090316	MAEA	-0.737116	0.170548	NS	Y
ENSG00000160767	FAM189B	-0.214867	0.286335	NS	N		ENSG00000161981	SNRNP25	-0.654788	0.170559	NS	N
ENSG00000179364	PACS2	-0.453601	0.288639	NS	Y		ENSG00000116717	GADD45A	-1.0629	0.170686	NS	Y
ENSG00000164930	FZD6	-0.678113	0.289704	NS	N		ENSG00000133740	E2F5	-1.33893	0.171052	NS	Y
ENSG00000125347	IRF1	-0.172868	0.289704	NS	Y		ENSG00000169689	CENPX	-0.807651	0.171052	NS	N
ENSG00000180953	ST20	-0.549527	0.289704	NS	Y		ENSG00000250305	KIAA1456	-4.29059	0.171052	NS	N
ENSG00000179820	MYADM	-0.230169	0.290833	NS	Y		ENSG00000196935	SRGAP1	-4.00785	0.171136	NS	N
ENSG00000035403	VCL	-0.246274	0.291724	NS	N		ENSG00000279673	AC092919.2	-5.5069	0.171328	NS	N
ENSG00000156052	GNAQ	-0.219756	0.292569	NS	N		ENSG00000122952	ZWINT	-0.617865	0.171604	NS	N
ENSG00000140939	NOL3	-0.417751	0.292927	NS	Y		ENSG00000265107	GJA5	-5.17405	0.171951	NS	N
ENSG00000125731	SH2D3A	-0.583735	0.293063	NS	Y		ENSG00000102977	ACD	-0.973702	0.172564	NS	N
ENSG00000173894	CBX2	-0.119846	0.293063	NS	Y		ENSG00000169715	MT1E	-4.69439	0.17357	NS	N
ENSG00000156011	PSD3	-0.396844	0.293727	NS	Y		ENSG00000169021	UQCRFS1	-0.442703	0.175058	NS	N
ENSG00000232815	DUX4L50	-0.68384	0.293809	NS	N		ENSG00000166578	IQCD	-3.6642	0.175363	NS	Y
ENSG00000158604	TMED4	-0.144156	0.294184	NS	Y		ENSG00000101447	FAM83D	-1.20715	0.175689	NS	N
ENSG00000182389	CACNB4	-0.510528	0.294184	NS	Y		ENSG00000105671	DDX49	-0.674607	0.175689	NS	Y
ENSG00000154874	CCDC144B	-0.479588	0.294184	NS	N		ENSG00000110880	CORO1C	-0.697514	0.175689	NS	Y
ENSG00000249859	PVT1	-0.299831	0.294536	NS	N		ENSG00000208028	MIR616	-2.00567	0.175689	NS	N
ENSG00000120896	SORBS3	-0.275544	0.294575	NS	Y		ENSG00000233672	RNASEH2B-AS1	-2.95216	0.175689	NS	Y
ENSG00000280279	AC240565.2	-0.603402	0.294575	NS	N		ENSG00000005022	SLC25A5	-0.58009	0.17595	NS	N
ENSG00000119408	NEK6	-0.276037	0.29543	NS	Y		ENSG00000251288	AC018797.3	-4.17925	0.177078	NS	N
ENSG00000181513	ACBD4	-0.412702	0.295763	NS	N		ENSG00000166411	IDH3A	-0.530995	0.177089	NS	N
ENSG00000168300	PCMTD1	-0.225915	0.295863	NS	N		ENSG00000211677	IGLC2	-2.78555	0.177089	NS	N
ENSG00000258701	LINC00638	-0.679897	0.295901	NS	N		ENSG00000229417	NPM1P25	-2.38244	0.177089	NS	N
ENSG00000010803	SCMH1	-0.224712	0.296097	NS	Y		ENSG00000245648	AC022075.1	-3.94735	0.177415	NS	N
ENSG00000143434	SEMA6C	-0.178118	0.296125	NS	N		ENSG00000066629	EML1	-6.0421	0.177493	NS	Y
ENSG00000233087	WTH3DI	-0.653432	0.296125	NS	N		ENSG00000177096	FAM109B	-6.61592	0.179391	NS	N
ENSG00000280153	AC133065.6	-0.49438	0.296125	NS	N		ENSG00000150054	MPP7	-3.15412	0.179706	NS	N
ENSG00000198369	SPRED2	-0.241619	0.296223	NS	Y		ENSG00000134248	LAMTOR5	-0.510402	0.179793	NS	Y
ENSG00000135905	DOCK10	-0.340882	0.296223	NS	N		ENSG00000183077	AFMID	-1.06975	0.179793	NS	N
ENSG00000215252	GOLGA8B	-0.286292	0.296601	NS	Y		ENSG00000079246	XRCC5	-0.322322	0.180932	NS	N
ENSG00000198663	C6orf89	-0.174842	0.296601	NS	N		ENSG00000129636	ITFG1	-0.593917	0.181041	NS	N
ENSG00000130508	PXDN	-0.377001	0.296601	NS	Y		ENSG00000163950	SLBP	-0.558929	0.182129	NS	Y
ENSG00000277998	AC107075.1	-0.38908	0.296601	NS	N		ENSG00000231560	CLEC12A-AS1	-6.42399	0.182519	NS	N
ENSG00000166501	PRKCB	-0.254395	0.296853	NS	Y		ENSG00000137078	SIT1	-4.25612	0.182595	NS	N
ENSG00000196911	KPNA5	-0.242078	0.296853	NS	Y		ENSG00000107447	DNTT	-3.94308	0.183156	NS	N
ENSG00000151552	QDPR	-0.242895	0.296853	NS	N		ENSG00000166595	FAM96B	-0.52885	0.183696	NS	N
ENSG00000185507	IRF7	-0.407499	0.296853	NS	N		ENSG00000135148	TRAFD1	-1.12499	0.184304	NS	Y
ENSG00000088881	EBF4	-0.561833	0.297971	NS	Y		ENSG00000121236	TRIM6	-5.78017	0.185582	NS	N
ENSG00000021762	OSBPL5	-0.390846	0.298444	NS	N		ENSG00000255198	SNHG9	-0.7399	0.185844	NS	N
ENSG00000275227	uc_338	-0.707035	0.299556	NS	N		ENSG00000112486	CCR6	-2.15419	0.18647	NS	N
ENSG00000167972	ABCA3	-0.408405	0.29985	NS	Y		ENSG00000173171	MTX1	-0.9939	0.187264	NS	N
ENSG00000163625	WDFY3	-0.214076	0.300059	NS	N		ENSG00000111275	ALDH2	-2.47858	0.187398	NS	N
ENSG00000160058	BSDC1	-0.182094	0.300709	NS	N		ENSG00000261377	PDCD6IPP2	-1.97592	0.187398	NS	N
ENSG00000162923	WDR26	-0.143912	0.300709	NS	N		ENSG00000262655	SPON1	-5.74837	0.188351	NS	N
ENSG00000105227	PRX	-0.416905	0.301455	NS	Y		ENSG00000064652	SNX24	-3.27859	0.189249	NS	N
ENSG00000273748	AL592183.1	-0.283224	0.301455	NS	N		ENSG00000196814	MVB12B	-6.1741	0.189249	NS	Y
ENSG00000147421	HMBOX1	-0.308454	0.301661	NS	N		ENSG00000120156	TEK	-4.76421	0.189279	NS	N
ENSG00000138771	SHROOM3	-0.919403	0.301683	NS	N		ENSG00000138315	OIT3	-6.42356	0.189327	NS	N
ENSG00000177380	PPFIA3	-0.294849	0.301897	NS	N		ENSG00000165685	TMEM52B	-5.86109	0.190277	NS	N
ENSG00000131620	ANO1	-2.23127	0.301897	NS	N		ENSG00000178732	GP5	-6.11746	0.190515	NS	N
ENSG00000124788	ATXN1	-0.752192	0.302635	NS	N		ENSG00000144381	HSPD1	-0.310134	0.190788	NS	N
ENSG00000225210	DUXAP9	-0.404408	0.302635	NS	N		ENSG00000265982	AC103810.3	-3.35572	0.191042	NS	N
ENSG00000065320	NTN1	-0.402688	0.302773	NS	N		ENSG00000237819	AC002454.1	-1.79093	0.194848	NS	N
ENSG00000072195	SPEG	-0.333086	0.302773	NS	N		ENSG00000099901	RANBP1	-0.568456	0.19493	NS	N
ENSG00000113391	FAM172A	-0.332804	0.302787	NS	Y		ENSG00000226674	TEX41	-4.15062	0.195184	NS	N
ENSG00000182022	CHST15	-0.43878	0.302799	NS	Y		ENSG00000276966	HIST1H4E	-1.30888	0.195207	NS	N
ENSG00000213865	C8orf44	-0.47784	0.30283	NS	N		ENSG00000100462	PRMT5	-0.811445	0.195722	NS	N
ENSG00000090615	GOLGA3	-0.155102	0.304139	NS	Y		ENSG00000266208	AC080112.2	-4.32958	0.196781	NS	N
ENSG00000058091	CDK14	-0.156758	0.304694	NS	N		ENSG00000174136	RGMB	-4.25814	0.198962	NS	Y
ENSG00000203880	PCMTD2	-0.151534	0.304694	NS	N		ENSG00000134962	KLB	-5.24978	0.198969	NS	N
ENSG00000037280	FLT4	-0.607817	0.304694	NS	Y		ENSG00000115902	SLC1A4	-0.907521	0.19978	NS	Y
ENSG00000261485	PAN3-AS1	-0.346322	0.304967	NS	N		ENSG00000130204	TOMM40	-0.712127	0.200441	NS	Y
ENSG00000100151	PICK1	-0.318207	0.30553	NS	Y		ENSG00000088986	DYNLL1	-0.316244	0.200488	NS	N
ENSG00000165312	OTUD1	-0.394888	0.307971	NS	Y		ENSG00000113356	POLR3G	-1.67024	0.200569	NS	N
ENSG00000001617	SEMA3F	-0.277764	0.308128	NS	N		ENSG00000106245	BUD31	-0.562169	0.200838	NS	Y
ENSG00000105373	NOP53	-0.199007	0.308128	NS	Y		ENSG00000089220	PEBP1	-0.605921	0.201464	NS	Y
ENSG00000197971	MBP	-0.219665	0.308939	NS	Y		ENSG00000111667	USP5	-0.616607	0.202444	NS	N
ENSG00000243302	AC018638.4	-0.318993	0.308939	NS	N		ENSG00000166265	CYYR1	-1.46271	0.202461	NS	Y
ENSG00000053747	LAMA3	-1.051	0.30992	NS	N		ENSG00000178605	GTPBP6	-0.916831	0.202816	NS	N
ENSG00000152556	PFKM	-0.168724	0.310092	NS	N		ENSG00000239672	NME1	-0.522379	0.202816	NS	Y
ENSG00000073578	SDHA	-0.152519	0.310092	NS	N		ENSG00000224905	AP001347.1	-2.13563	0.202974	NS	N
ENSG00000171132	PRKCE	-0.154842	0.310092	NS	Y		ENSG00000212195	U3	-2.36364	0.203075	NS	N
ENSG00000171790	SLFNL1	-0.576092	0.310092	NS	N		ENSG00000280099	AL603750.1	-11.0012	0.204145	NS	N
ENSG00000221978	CCNL2	-0.204677	0.310092	NS	N		ENSG00000149534	MS4A2	-6.17678	0.204173	NS	N
ENSG00000220785	MTMR9LP	-0.665186	0.310092	NS	N		ENSG00000004487	KDM1A	-0.513447	0.204411	NS	Y
ENSG00000176681	LRRC37A	-0.306041	0.311169	NS	N		ENSG00000228495	LINC01013	-4.09328	0.204411	NS	N
ENSG00000133454	MYO18B	-0.383013	0.311169	NS	N		ENSG00000173465	SSSCA1	-0.965506	0.204487	NS	N
ENSG00000077585	GPR137B	-0.464671	0.311809	NS	Y		ENSG00000196756	SNHG17	-0.796327	0.205208	NS	Y
ENSG00000139737	SLAIN1	-0.244572	0.311809	NS	Y		ENSG00000172115	CYCS	-0.680188	0.205397	NS	N
ENSG00000103642	LACTB	-0.374327	0.311902	NS	Y		ENSG00000260386	LINC01225	-6.38717	0.20582	NS	N
ENSG00000168994	PXDC1	-0.656747	0.312057	NS	N		ENSG00000167085	PHB	-0.734906	0.205956	NS	Y
ENSG00000171425	ZNF581	-0.250773	0.312372	NS	N		ENSG00000237190	CDKN2AIPNL	-0.661381	0.205956	NS	Y
ENSG00000150961	SEC24D	-0.220543	0.312583	NS	N		ENSG00000100412	ACO2	-0.646822	0.206013	NS	Y
ENSG00000109079	TNFAIP1	-0.247616	0.312727	NS	N		ENSG00000127616	SMARCA4	-0.455329	0.206097	NS	Y
ENSG00000068650	ATP11A	-0.208795	0.316932	NS	Y		ENSG00000231445	TIMM8AP1	-3.38253	0.207362	NS	N
ENSG00000204498	NFKBIL1	-0.320768	0.316932	NS	N		ENSG00000011638	TMEM159	-1.74143	0.209126	NS	N
ENSG00000161217	PCYT1A	-0.238998	0.316932	NS	Y		ENSG00000126353	CCR7	-3.1583	0.209126	NS	Y
ENSG00000253983	AC087627.1	-0.839415	0.316932	NS	N		ENSG00000259994	AL353796.1	-4.71318	0.209126	NS	N
ENSG00000224443	AC006509.2	-0.414664	0.316932	NS	N		ENSG00000236496	GPS2P1	-1.41993	0.20919	NS	N
ENSG00000142687	KIAA0319L	-0.190449	0.317166	NS	N		ENSG00000124126	PREX1	-1.62037	0.209241	NS	Y
ENSG00000185811	IKZF1	-0.12146	0.317166	NS	Y		ENSG00000169230	PRELID1	-0.949353	0.209312	NS	Y
ENSG00000106733	NMRK1	-0.672561	0.317166	NS	N		ENSG00000159055	MIS18A	-0.726298	0.209707	NS	Y
ENSG00000099992	TBC1D10A	-0.365256	0.317608	NS	Y		ENSG00000126457	PRMT1	-0.72665	0.210462	NS	N
ENSG00000170160	CCDC144A	-0.384744	0.317816	NS	N		ENSG00000023909	GCLM	-1.42946	0.210537	NS	Y
ENSG00000151176	PLBD2	-0.313183	0.318519	NS	Y		ENSG00000115414	FN1	-2.0248	0.211226	NS	N
ENSG00000180712	LINC02363	-0.538616	0.318519	NS	Y		ENSG00000070814	TCOF1	-0.451239	0.212176	NS	N
ENSG00000183117	CSMD1	-0.600339	0.318519	NS	N		ENSG00000082438	COBLL1	-1.86448	0.212176	NS	N
ENSG00000162631	NTNG1	-0.476692	0.318903	NS	N		ENSG00000137802	MAPKBP1	-1.73813	0.212176	NS	Y
ENSG00000168394	TAP1	-0.165183	0.31978	NS	N		ENSG00000184489	PTP4A3	-0.929479	0.212577	NS	N
ENSG00000073350	LLGL2	-0.333839	0.320389	NS	N		ENSG00000224373	IGHV4-59	-3.73704	0.2129	NS	N
ENSG00000059378	PARP12	-0.203814	0.321648	NS	N		ENSG00000149089	APIP	-0.558317	0.213139	NS	Y
ENSG00000011275	RNF216	-0.183994	0.322043	NS	Y		ENSG00000279657	AL161901.1	-11.7658	0.215158	NS	N
ENSG00000273654	AC020904.2	-0.457326	0.322506	NS	N		ENSG00000105287	PRKD2	-0.967598	0.21534	NS	Y
ENSG00000169418	NPR1	-0.253551	0.322506	NS	N		ENSG00000115841	RMDN2	-3.55748	0.215432	NS	Y
ENSG00000174010	KLHL15	-0.222896	0.322529	NS	Y		ENSG00000240498	CDKN2B-AS1	-5.95991	0.21615	NS	N
ENSG00000095370	SH2D3C	-0.179664	0.327422	NS	Y		ENSG00000122705	CLTA	-0.510646	0.218041	NS	N
ENSG00000101194	SLC17A9	-0.396802	0.327422	NS	Y		ENSG00000131067	GGT7	-2.73794	0.218041	NS	Y
ENSG00000228486	LINC01125	-0.579417	0.327422	NS	N		ENSG00000066032	CTNNA2	-5.52532	0.218066	NS	N
ENSG00000062194	GPBP1	-0.115915	0.327422	NS	Y		ENSG00000134057	CCNB1	-0.768302	0.218451	NS	N
ENSG00000105221	AKT2	-0.139372	0.32765	NS	Y		ENSG00000028528	SNX1	-0.482453	0.218749	NS	Y
ENSG00000131069	ACSS2	-0.294476	0.327742	NS	N		ENSG00000174684	B4GAT1	-2.09487	0.218749	NS	Y
ENSG00000176715	ACSF3	-0.152979	0.328922	NS	Y		ENSG00000060140	STYK1	-6.34573	0.218896	NS	Y
ENSG00000105136	ZNF419	-0.244173	0.329767	NS	N		ENSG00000214145	LINC00887	-3.64958	0.218899	NS	Y
ENSG00000185818	NAT8L	-0.583167	0.329767	NS	N		ENSG00000133313	CNDP2	-0.66795	0.220307	NS	Y
ENSG00000197782	ZNF780A	-0.369974	0.330217	NS	N		ENSG00000140416	TPM1	-2.38312	0.220474	NS	N
ENSG00000148334	PTGES2	-0.276903	0.330217	NS	Y		ENSG00000169213	RAB3B	-5.90098	0.220474	NS	N
ENSG00000054523	KIF1B	-0.180129	0.330217	NS	N		ENSG00000186594	MIR22HG	-2.96874	0.220474	NS	N
ENSG00000141506	PIK3R5	-0.359056	0.330217	NS	Y		ENSG00000035499	DEPDC1B	-1.42033	0.221067	NS	Y
ENSG00000157796	WDR19	-0.194658	0.330217	NS	N		ENSG00000146733	PSPH	-0.826632	0.221067	NS	Y
ENSG00000152409	JMY	-0.231418	0.330494	NS	N		ENSG00000111786	SRSF9	-0.656509	0.22131	NS	Y
ENSG00000103249	CLCN7	-0.20524	0.330713	NS	Y		ENSG00000110841	PPFIBP1	-1.32898	0.221863	NS	N
ENSG00000123338	NCKAP1L	-0.126675	0.330808	NS	N		ENSG00000152475	ZNF837	-3.77068	0.221896	NS	Y
ENSG00000184261	KCNK12	-1.12378	0.33093	NS	N		ENSG00000267312	AC015911.4	-5.54075	0.221896	NS	N
ENSG00000197217	ENTPD4	-0.296451	0.33093	NS	N		ENSG00000013275	PSMC4	-0.652015	0.222502	NS	N
ENSG00000188735	TMEM120B	-0.210879	0.33093	NS	N		ENSG00000150787	PTS	-0.886203	0.223421	NS	N
ENSG00000155846	PPARGC1B	-0.271316	0.33093	NS	Y		ENSG00000229169	AL096701.2	-5.81631	0.223421	NS	N
ENSG00000146067	FAM193B	-0.224804	0.33093	NS	N		ENSG00000117676	RPS6KA1	-0.603017	0.223794	NS	N
ENSG00000073849	ST6GAL1	-0.126896	0.331147	NS	Y		ENSG00000136807	CDK9	-0.93015	0.223794	NS	N
ENSG00000269220	LINC00528	-0.42312	0.331147	NS	Y		ENSG00000182199	SHMT2	-0.667864	0.225298	NS	N
ENSG00000196083	IL1RAP	-0.221643	0.331178	NS	N		ENSG00000123870	ZNF137P	-4.00736	0.225496	NS	N
ENSG00000108840	HDAC5	-0.241047	0.331178	NS	Y		ENSG00000169855	ROBO1	-2.91896	0.225528	NS	N
ENSG00000151553	FAM160B1	-0.202724	0.331178	NS	Y		ENSG00000135540	NHSL1	-3.26642	0.226065	NS	Y
ENSG00000237807	AC022034.2	-0.403933	0.331178	NS	N		ENSG00000179915	NRXN1	-4.73937	0.226065	NS	N
ENSG00000125505	MBOAT7	-0.161766	0.331874	NS	N		ENSG00000132432	SEC61G	-0.449509	0.226521	NS	N
ENSG00000115266	APC2	-0.511728	0.331874	NS	Y		ENSG00000144724	PTPRG	-3.11997	0.226521	NS	N
ENSG00000237429	BX293535.1	-0.773815	0.331874	NS	N		ENSG00000136448	NMT1	-0.409948	0.227709	NS	Y
ENSG00000132471	WBP2	-0.209455	0.333188	NS	Y		ENSG00000157800	SLC37A3	-1.88343	0.22813	NS	N
ENSG00000247679	AC139795.2	-0.458355	0.334125	NS	N		ENSG00000249112	AC112196.1	-5.96272	0.22813	NS	N
ENSG00000112977	DAP	-0.12339	0.334125	NS	N		ENSG00000130844	ZNF331	-1.01527	0.228545	NS	N
ENSG00000141503	MINK1	-0.165646	0.334127	NS	Y		ENSG00000185651	UBE2L3	-0.375406	0.229037	NS	N
ENSG00000167700	MFSD3	-0.337306	0.334631	NS	Y		ENSG00000072163	LIMS2	-3.25203	0.22985	NS	N
ENSG00000076108	BAZ2A	-0.260257	0.335533	NS	Y		ENSG00000116560	SFPQ	-0.432314	0.230334	NS	Y
ENSG00000235750	KIAA0040	-0.335684	0.335539	NS	N		ENSG00000126067	PSMB2	-0.568097	0.230855	NS	N
ENSG00000271601	LIX1L	-0.166135	0.335539	NS	N		ENSG00000156886	ITGAD	-6.75575	0.230899	NS	Y
ENSG00000131368	MRPS25	-0.160621	0.335539	NS	Y		ENSG00000226979	LTA	-3.29168	0.23121	NS	N
ENSG00000169100	SLC25A6	-0.220824	0.337154	NS	N		ENSG00000172590	MRPL52	-0.494524	0.231238	NS	N
ENSG00000187266	EPOR	-0.258698	0.337442	NS	N		ENSG00000161618	ALDH16A1	-0.564757	0.231304	NS	N
ENSG00000164916	FOXK1	-0.258626	0.337442	NS	Y		ENSG00000105968	H2AFV	-0.400735	0.231522	NS	N
ENSG00000104408	EIF3E	-0.304286	0.338187	NS	N		ENSG00000119703	ZC2HC1C	-4.76214	0.233305	NS	N
ENSG00000272391	POM121C	-0.162511	0.338187	NS	N		ENSG00000101132	PFDN4	-0.550107	0.233374	NS	Y
ENSG00000197976	AKAP17A	-0.195581	0.338187	NS	N		ENSG00000238241	CCR12P	-5.28328	0.233409	NS	N
ENSG00000158769	F11R	-0.298626	0.338521	NS	N		ENSG00000116871	MAP7D1	-0.614229	0.233883	NS	N
ENSG00000109689	STIM2	-0.231261	0.338727	NS	Y		ENSG00000079616	KIF22	-0.884522	0.234272	NS	N
ENSG00000124831	LRRFIP1	-0.187569	0.338727	NS	Y		ENSG00000164362	TERT	-2.4615	0.234351	NS	N
ENSG00000116883	AL591845.1	-0.841066	0.338727	NS	N		ENSG00000115947	ORC4	-0.79746	0.235581	NS	N
ENSG00000157617	C2CD2	-0.389378	0.339581	NS	Y		ENSG00000153147	SMARCA5	-0.772511	0.235581	NS	Y
ENSG00000143429	AC116050.1	-0.289543	0.340298	NS	N		ENSG00000168685	IL7R	-1.82625	0.236101	NS	N
ENSG00000100077	GRK3	-0.179543	0.340549	NS	N		ENSG00000123416	TUBA1B	-0.58912	0.236104	NS	Y
ENSG00000215045	GRID2IP	-0.347611	0.340676	NS	Y		ENSG00000136518	ACTL6A	-0.592199	0.23641	NS	N
ENSG00000204622	HLA-J	-0.764675	0.340791	NS	N		ENSG00000272221	AL645933.2	-3.01077	0.236774	NS	N
ENSG00000096968	JAK2	-0.238753	0.34114	NS	N		ENSG00000197061	HIST1H4C	-0.876852	0.237019	NS	N
ENSG00000173611	SCAI	-0.188094	0.34114	NS	Y		ENSG00000136271	DDX56	-0.574544	0.237404	NS	N
ENSG00000100104	SRRD	-0.18779	0.341327	NS	Y		ENSG00000130724	CHMP2A	-0.626115	0.237676	NS	N
ENSG00000141905	NFIC	-0.306546	0.341591	NS	Y		ENSG00000115364	MRPL19	-0.734951	0.237811	NS	N
ENSG00000177728	TMEM94	-0.153243	0.342245	NS	N		ENSG00000164032	H2AFZ	-0.583365	0.237811	NS	N
ENSG00000129680	MAP7D3	-0.177166	0.342245	NS	N		ENSG00000164904	ALDH7A1	-0.786273	0.239286	NS	N
ENSG00000205309	NT5M	-0.680884	0.342245	NS	N		ENSG00000047597	XK	-6.7031	0.239691	NS	N
ENSG00000156232	WHAMM	-0.278852	0.342245	NS	Y		ENSG00000157456	CCNB2	-0.538724	0.239691	NS	N
ENSG00000163945	UVSSA	-0.319798	0.342452	NS	Y		ENSG00000106004	HOXA5	-6.30069	0.239979	NS	N
ENSG00000196696	PDXDC2P-NPIPB14P	-0.516601	0.342632	NS	N		ENSG00000110958	PTGES3	-0.385717	0.240217	NS	Y
ENSG00000160445	ZER1	-0.189898	0.342654	NS	Y		ENSG00000004779	NDUFAB1	-0.546028	0.240646	NS	Y
ENSG00000153046	CDYL	-0.164979	0.342654	NS	Y		ENSG00000079215	SLC1A3	-3.62182	0.241465	NS	N
ENSG00000174282	ZBTB4	-0.154338	0.343397	NS	N		ENSG00000109519	GRPEL1	-0.592241	0.241465	NS	Y
ENSG00000010626	LRRC23	-0.464813	0.343397	NS	Y		ENSG00000147036	LANCL3	-3.62057	0.241465	NS	N
ENSG00000011485	PPP5C	-0.125768	0.343397	NS	Y		ENSG00000117395	EBNA1BP2	-0.681154	0.241862	NS	N
ENSG00000100994	PYGB	-0.255588	0.343397	NS	Y		ENSG00000236760	AC019118.2	-6.72161	0.241862	NS	N
ENSG00000185829	ARL17A	-0.206636	0.343397	NS	N		ENSG00000082684	SEMA5B	-4.85674	0.242205	NS	N
ENSG00000117385	P3H1	-0.176809	0.343397	NS	N		ENSG00000125510	OPRL1	-2.5973	0.242205	NS	N
ENSG00000085832	EPS15	-0.133822	0.343397	NS	Y		ENSG00000145494	NDUFS6	-0.562859	0.242205	NS	Y
ENSG00000100523	DDHD1	-0.189905	0.343725	NS	Y		ENSG00000211897	IGHG3	-6.59641	0.242709	NS	N
ENSG00000120784	ZFP30	-0.263543	0.344025	NS	N		ENSG00000117519	CNN3	-3.78098	0.243067	NS	N
ENSG00000198839	ZNF277	-0.388598	0.344766	NS	N		ENSG00000152082	MZT2B	-0.504118	0.243266	NS	Y
ENSG00000115694	STK25	-0.173974	0.344766	NS	N		ENSG00000176371	ZSCAN2	-1.17614	0.243266	NS	Y
ENSG00000012822	CALCOCO1	-0.33345	0.345051	NS	Y		ENSG00000156140	ADAMTS3	-4.16448	0.244011	NS	N
ENSG00000100060	MFNG	-0.205656	0.345448	NS	Y		ENSG00000180096	2001-09-01	-1.73345	0.24442	NS	N
ENSG00000074855	ANO8	-0.264921	0.346249	NS	Y		ENSG00000111361	EIF2B1	-0.717176	0.245211	NS	Y
ENSG00000101871	MID1	-0.355633	0.346958	NS	N		ENSG00000106462	EZH2	-0.445905	0.245735	NS	N
ENSG00000116260	QSOX1	-0.259832	0.347637	NS	Y		ENSG00000113558	SKP1	-0.328056	0.246773	NS	Y
ENSG00000058063	ATP11B	-0.172671	0.347637	NS	Y		ENSG00000134690	CDCA8	-0.868018	0.246773	NS	N
ENSG00000150995	ITPR1	-0.212948	0.34828	NS	N		ENSG00000100567	PSMA3	-0.470552	0.246784	NS	N
ENSG00000118985	ELL2	-0.302969	0.348314	NS	Y		ENSG00000119421	NDUFA8	-0.710165	0.246784	NS	N
ENSG00000116667	C1orf21	-0.29373	0.348348	NS	N		ENSG00000131069	ACSS2	-1.2052	0.246784	NS	N
ENSG00000154240	CEP112	-0.567453	0.34977	NS	Y		ENSG00000279862	AC092964.1	-5.33372	0.247119	NS	N
ENSG00000197555	SIPA1L1	-0.174382	0.351336	NS	N		ENSG00000160209	PDXK	-1.03321	0.247255	NS	Y
ENSG00000171314	PGAM1	-0.324785	0.351336	NS	Y		ENSG00000183726	TMEM50A	-0.456179	0.247577	NS	Y
ENSG00000164631	ZNF12	-0.244355	0.351411	NS	N		ENSG00000100206	DMC1	-2.04672	0.24854	NS	Y
ENSG00000230002	ALMS1-IT1	-0.62364	0.351411	NS	N		ENSG00000198406	BZW1P2	-0.616881	0.249579	NS	N
ENSG00000077454	LRCH4	-0.273075	0.351411	NS	Y		ENSG00000070214	SLC44A1	-0.980559	0.250016	NS	N
ENSG00000229994	RPL5P4	-0.57328	0.353797	NS	N		ENSG00000154258	ABCA9	-2.29828	0.250016	NS	N
ENSG00000156671	SAMD8	-0.226113	0.353797	NS	N		ENSG00000225921	NOL7	-0.529441	0.250016	NS	Y
ENSG00000261349	AL031432.2	-0.728969	0.355044	NS	N		ENSG00000260360	AL353708.1	-5.77267	0.250016	NS	N
ENSG00000197050	ZNF420	-0.308626	0.355933	NS	N		ENSG00000006744	ELAC2	-0.649306	0.250299	NS	Y
ENSG00000196220	SRGAP3	-0.538012	0.357142	NS	N		ENSG00000182944	EWSR1	-0.427525	0.250341	NS	N
ENSG00000113532	ST8SIA4	-0.265219	0.357142	NS	Y		ENSG00000136718	IMP4	-0.686023	0.250809	NS	N
ENSG00000198482	ZNF808	-0.26882	0.357552	NS	N		ENSG00000113263	ITK	-3.38262	0.251234	NS	N
ENSG00000139631	CSAD	-0.326351	0.357682	NS	Y		ENSG00000256594	AC010186.2	-1.66387	0.252023	NS	N
ENSG00000149084	HSD17B12	-0.170251	0.358241	NS	Y		ENSG00000028277	POU2F2	-0.824693	0.252596	NS	Y
ENSG00000103647	CORO2B	-0.654499	0.358336	NS	Y		ENSG00000134107	BHLHE40	-1.49557	0.252936	NS	Y
ENSG00000131773	KHDRBS3	-0.198306	0.358336	NS	N		ENSG00000197614	MFAP5	-7.54525	0.252991	NS	N
ENSG00000240038	AMY2B	-0.604962	0.358336	NS	N		ENSG00000136378	ADAMTS7	-4.29425	0.253632	NS	Y
ENSG00000177169	ULK1	-0.204769	0.358336	NS	Y		ENSG00000137312	FLOT1	-0.885073	0.254605	NS	N
ENSG00000260855	AL591848.4	-0.519593	0.359381	NS	N		ENSG00000100664	EIF5	-0.418119	0.25477	NS	Y
ENSG00000137145	DENND4C	-0.210229	0.360032	NS	Y		ENSG00000114554	PLXNA1	-3.83689	0.255136	NS	N
ENSG00000145349	CAMK2D	-0.175506	0.360282	NS	N		ENSG00000142599	RERE	-1.00393	0.255136	NS	Y
ENSG00000135976	ANKRD36	-0.185856	0.360549	NS	N		ENSG00000266378	AC005224.3	-7.0046	0.255182	NS	N
ENSG00000130714	POMT1	-0.249912	0.360549	NS	Y		ENSG00000100395	L3MBTL2	-0.638682	0.256404	NS	Y
ENSG00000139636	LMBR1L	-0.282026	0.360549	NS	N		ENSG00000147044	CASK	-1.70778	0.256513	NS	Y
ENSG00000168453	HR	-0.63273	0.361355	NS	N		ENSG00000143458	GABPB2	-1.44469	0.257028	NS	Y
ENSG00000100359	SGSM3	-0.235252	0.361355	NS	Y		ENSG00000207445	SNORD15B	-3.21553	0.257139	NS	N
ENSG00000131584	ACAP3	-0.219662	0.361375	NS	N		ENSG00000267568	AC016168.2	-2.91578	0.257449	NS	N
ENSG00000196411	EPHB4	-0.177189	0.361633	NS	Y		ENSG00000077942	FBLN1	-3.52295	0.257944	NS	N
ENSG00000197557	TTC30A	-0.354523	0.361633	NS	N		ENSG00000135127	BICDL1	-4.83799	0.257952	NS	Y
ENSG00000135363	LMO2	-0.351084	0.361717	NS	Y		ENSG00000272525	AC099522.2	-4.7981	0.257952	NS	N
ENSG00000173020	GRK2	-0.132951	0.362178	NS	Y		ENSG00000182872	RBM10	-0.432149	0.258073	NS	N
ENSG00000111266	DUSP16	-0.310471	0.362178	NS	N		ENSG00000018189	RUFY3	-0.913139	0.258366	NS	N
ENSG00000183530	PRR14L	-0.135525	0.363704	NS	Y		ENSG00000125445	MRPS7	-0.748749	0.258549	NS	Y
ENSG00000239713	APOBEC3G	-0.223031	0.363704	NS	N		ENSG00000161405	IKZF3	-3.22597	0.258815	NS	N
ENSG00000123983	ACSL3	-0.215641	0.364437	NS	Y		ENSG00000131188	PRR7	-1.6663	0.259069	NS	Y
ENSG00000164684	ZNF704	-0.176454	0.365937	NS	N		ENSG00000187566	NHLRC1	-5.71782	0.259123	NS	N
ENSG00000160285	LSS	-0.339365	0.366079	NS	N		ENSG00000038945	MSR1	-3.46309	0.259363	NS	N
ENSG00000158486	DNAH3	-0.37708	0.366079	NS	N		ENSG00000282024	AL009031.1	-5.23514	0.259668	NS	N
ENSG00000104154	SLC30A4	-0.229907	0.366079	NS	N		ENSG00000259146	AC005476.2	-4.34732	0.259783	NS	N
ENSG00000185658	BRWD1	-0.130805	0.36708	NS	N		ENSG00000165119	HNRNPK	-0.29062	0.259922	NS	N
ENSG00000100116	GCAT	-0.323169	0.367206	NS	N		ENSG00000111816	FRK	-5.3156	0.260374	NS	N
ENSG00000141959	PFKL	-0.37845	0.367556	NS	Y		ENSG00000170734	POLH	-1.2959	0.260374	NS	Y
ENSG00000067182	TNFRSF1A	-0.204364	0.367962	NS	Y		ENSG00000125434	SLC25A35	-1.96737	0.260444	NS	N
ENSG00000056558	TRAF1	-0.617998	0.367962	NS	Y		ENSG00000007968	E2F2	-1.27659	0.261751	NS	N
ENSG00000131381	RBSN	-0.199414	0.368708	NS	Y		ENSG00000132746	ALDH3B2	-7.87265	0.261773	NS	Y
ENSG00000125810	CD93	-0.412615	0.368774	NS	N		ENSG00000277448	LINC02338	-3.82578	0.261773	NS	N
ENSG00000180530	NRIP1	-0.222618	0.368865	NS	Y		ENSG00000112077	RHAG	-5.37014	0.26229	NS	N
ENSG00000237940	LINC01238	-0.2711	0.368865	NS	N		ENSG00000022267	FHL1	-2.11006	0.262292	NS	N
ENSG00000154358	OBSCN	-0.210555	0.369035	NS	N		ENSG00000108654	DDX5	-0.433693	0.262902	NS	N
ENSG00000180479	ZNF571	-0.42744	0.369035	NS	N		ENSG00000111254	AKAP3	-6.86727	0.262902	NS	N
ENSG00000125170	DOK4	-0.372391	0.369055	NS	N		ENSG00000240449	AC005586.1	-3.1095	0.263307	NS	N
ENSG00000100982	PCIF1	-0.20652	0.370596	NS	Y		ENSG00000141933	TPGS1	-0.896322	0.263386	NS	Y
ENSG00000162654	GBP4	-0.586189	0.370751	NS	N		ENSG00000148498	PARD3	-1.62496	0.263386	NS	N
ENSG00000125430	HS3ST3B1	-0.365934	0.371022	NS	Y		ENSG00000164815	ORC5	-0.867376	0.263386	NS	Y
ENSG00000185527	PDE6G	-0.579833	0.371669	NS	N		ENSG00000281990	AC245369.4	-4.84957	0.263386	NS	N
ENSG00000168610	STAT3	-0.179751	0.372069	NS	Y		ENSG00000260456	C16orf95	-1.8093	0.264766	NS	N
ENSG00000206561	COLQ	-0.66335	0.372069	NS	N		ENSG00000171316	CHD7	-0.643841	0.264823	NS	N
ENSG00000205726	ITSN1	-0.185196	0.372795	NS	N		ENSG00000132507	EIF5A	-0.604145	0.264891	NS	N
ENSG00000170482	SLC23A1	-0.46072	0.372795	NS	N		ENSG00000068489	PRR11	-0.688361	0.265047	NS	N
ENSG00000187742	SECISBP2	-0.164354	0.374554	NS	Y		ENSG00000134817	APLNR	-11.0596	0.265514	NS	N
ENSG00000058866	DGKG	-1.04544	0.374716	NS	N		ENSG00000141040	ZNF287	-3.71963	0.265722	NS	N
ENSG00000203485	INF2	-0.152228	0.37516	NS	Y		ENSG00000143416	SELENBP1	-5.12805	0.26584	NS	N
ENSG00000127124	HIVEP3	-0.416915	0.37516	NS	N		ENSG00000248508	SRP14-AS1	-1.58956	0.265848	NS	Y
ENSG00000167608	TMC4	-0.529896	0.375994	NS	N		ENSG00000189157	FAM47E	-3.37981	0.266203	NS	Y
ENSG00000188933	USP32P1	-0.548553	0.376196	NS	Y		ENSG00000114279	FGF12	-5.67607	0.266444	NS	N
ENSG00000198909	MAP3K3	-0.197049	0.37719	NS	N		ENSG00000131238	PPT1	-0.537666	0.266444	NS	Y
ENSG00000114450	GNB4	-0.20154	0.377391	NS	N		ENSG00000013016	EHD3	-2.06344	0.26678	NS	Y
ENSG00000067798	NAV3	-0.37589	0.377768	NS	N		ENSG00000228701	TNKS2-AS1	-4.33447	0.26678	NS	Y
ENSG00000169733	RFNG	-0.361187	0.377951	NS	N		ENSG00000272398	CD24	-2.6939	0.26678	NS	N
ENSG00000066427	ATXN3	-0.164602	0.378037	NS	N		ENSG00000111371	SLC38A1	-0.618774	0.266838	NS	Y
ENSG00000119720	NRDE2	-0.203509	0.378048	NS	Y		ENSG00000267369	AC015911.7	-1.85655	0.266838	NS	N
ENSG00000090013	BLVRB	-0.346504	0.379042	NS	N		ENSG00000165171	METTL27	-4.42887	0.266911	NS	N
ENSG00000126603	GLIS2	-0.234315	0.379042	NS	N		ENSG00000130035	GALNT8	-4.1932	0.267338	NS	N
ENSG00000198010	DLGAP2	-0.8295	0.379487	NS	N		ENSG00000164300	SERINC5	-1.07186	0.26748	NS	Y
ENSG00000146278	PNRC1	-0.278132	0.379487	NS	N		ENSG00000175634	RPS6KB2	-0.652348	0.267483	NS	N
ENSG00000232884	AF127936.2	-0.472993	0.380623	NS	N		ENSG00000139116	KIF21A	-5.39484	0.267738	NS	N
ENSG00000010810	FYN	-0.19153	0.380819	NS	Y		ENSG00000226899	AL731577.1	-3.48517	0.267738	NS	N
ENSG00000243279	PRAF2	-0.59396	0.380819	NS	Y		ENSG00000099817	POLR2E	-0.835833	0.267942	NS	Y
ENSG00000170175	CHRNB1	-0.40079	0.380819	NS	N		ENSG00000167862	MRPL58	-0.611381	0.268261	NS	Y
ENSG00000275612	AC104237.2	-0.450077	0.380819	NS	N		ENSG00000139433	GLTP	-1.03317	0.269088	NS	Y
ENSG00000107897	ACBD5	-0.203149	0.381156	NS	Y		ENSG00000115286	NDUFS7	-0.675608	0.269196	NS	Y
ENSG00000108256	NUFIP2	-0.150949	0.381854	NS	Y		ENSG00000138073	PREB	-0.805099	0.269196	NS	Y
ENSG00000196730	DAPK1	-0.439416	0.381885	NS	Y		ENSG00000143742	SRP9	-0.360327	0.269196	NS	Y
ENSG00000103485	QPRT	-0.417731	0.382687	NS	Y		ENSG00000176340	COX8A	-0.662332	0.269196	NS	Y
ENSG00000168310	IRF2	-0.207325	0.382687	NS	Y		ENSG00000183775	KCTD16	-5.77591	0.269196	NS	N
ENSG00000113396	SLC27A6	-0.360069	0.382764	NS	N		ENSG00000254709	IGLL5	-3.19084	0.269196	NS	N
ENSG00000158517	NCF1	-0.61943	0.382915	NS	N		ENSG00000269001	AC092070.2	-5.70711	0.269196	NS	N
ENSG00000174516	PELI3	-0.253991	0.382915	NS	N		ENSG00000167508	MVD	-0.955938	0.269328	NS	Y
ENSG00000084070	SMAP2	-0.155963	0.382915	NS	N		ENSG00000173812	EIF1	-0.578641	0.269359	NS	Y
ENSG00000235508	RPS2P7	-0.286147	0.382915	NS	N		ENSG00000167553	TUBA1C	-0.704998	0.269425	NS	Y
ENSG00000170921	TANC2	-0.317904	0.382915	NS	Y		ENSG00000143401	ANP32E	-0.469003	0.269794	NS	Y
ENSG00000247708	STX18-AS1	-0.447664	0.383107	NS	Y		ENSG00000132639	SNAP25	-5.01737	0.27103	NS	N
ENSG00000127481	UBR4	-0.205352	0.383973	NS	N		ENSG00000141543	EIF4A3	-0.609772	0.27103	NS	Y
ENSG00000103888	CEMIP	-0.480781	0.384386	NS	N		ENSG00000163001	CFAP36	-1.04117	0.27103	NS	Y
ENSG00000099942	CRKL	-0.114535	0.384386	NS	N		ENSG00000099194	SCD	-0.554678	0.271295	NS	Y
ENSG00000068903	SIRT2	-0.183342	0.384675	NS	N		ENSG00000108551	RASD1	-2.15544	0.272736	NS	Y
ENSG00000134717	BTF3L4	-0.240058	0.384675	NS	N		ENSG00000159496	RGL4	-1.99053	0.272736	NS	Y
ENSG00000198324	FAM109A	-0.353343	0.384675	NS	N		ENSG00000159593	NAE1	-0.658083	0.272736	NS	Y
ENSG00000253853	AC246817.1	-0.630263	0.384675	NS	N		ENSG00000205531	NAP1L4	-0.516948	0.272736	NS	N
ENSG00000089847	ANKRD24	-0.6898	0.385152	NS	N		ENSG00000164076	CAMKV	-7.95956	0.273288	NS	N
ENSG00000160221	C21orf33	-0.201292	0.385884	NS	N		ENSG00000077152	UBE2T	-0.422434	0.273619	NS	N
ENSG00000130396	AFDN	-0.205447	0.386272	NS	N		ENSG00000143322	ABL2	-0.970066	0.273945	NS	Y
ENSG00000186076	AC012085.1	-0.32793	0.386272	NS	N		ENSG00000251309	AP002075.1	-2.7914	0.27493	NS	N
ENSG00000160190	SLC37A1	-0.565338	0.386358	NS	N		ENSG00000149806	FAU	-0.539039	0.274962	NS	Y
ENSG00000206579	XKR4	-0.672489	0.386632	NS	Y		ENSG00000197705	KLHL14	-6.02496	0.275132	NS	N
ENSG00000171603	CLSTN1	-0.134381	0.387756	NS	N		ENSG00000215769	ARHGAP27P1-BPTFP1-KPNA2P3	-1.36139	0.275181	NS	Y
ENSG00000231389	HLA-DPA1	-0.238363	0.387883	NS	N		ENSG00000243335	KCTD7	-1.70588	0.27644	NS	Y
ENSG00000168434	COG7	-0.15711	0.388278	NS	Y		ENSG00000105568	PPP2R1A	-0.680519	0.276805	NS	Y
ENSG00000048052	HDAC9	-0.364333	0.388608	NS	N		ENSG00000007520	TSR3	-0.905247	0.276957	NS	Y
ENSG00000182310	SPACA6	-0.742811	0.388608	NS	N		ENSG00000122873	CISD1	-0.573667	0.277159	NS	N
ENSG00000146858	ZC3HAV1L	-0.295506	0.388764	NS	N		ENSG00000139626	ITGB7	-1.59394	0.277159	NS	Y
ENSG00000167123	CERCAM	-0.489632	0.389564	NS	Y		ENSG00000186952	TMEM232	-4.62878	0.277159	NS	Y
ENSG00000187243	MAGED4B	-0.376589	0.39	NS	N		ENSG00000282419	TEX13D	-10.7392	0.278467	NS	N
ENSG00000136026	CKAP4	-0.229297	0.390014	NS	N		ENSG00000133317	LGALS12	-3.63183	0.278546	NS	N
ENSG00000102226	USP11	-0.110746	0.390014	NS	Y		ENSG00000069493	CLEC2D	-1.23963	0.278754	NS	N
ENSG00000141295	SCRN2	-0.258651	0.390968	NS	N		ENSG00000102144	PGK1	-0.392069	0.278754	NS	N
ENSG00000148468	FAM171A1	-0.254775	0.392581	NS	N		ENSG00000253119	HNRNPA3P7	-3.80104	0.278754	NS	N
ENSG00000140521	POLG	-0.143411	0.392801	NS	N		ENSG00000137331	IER3	-3.60698	0.278769	NS	N
ENSG00000142186	SCYL1	-0.160308	0.392801	NS	Y		ENSG00000162980	ARL5A	-0.446184	0.278849	NS	Y
ENSG00000177150	FAM210A	-0.214981	0.392801	NS	N		ENSG00000154319	FAM167A	-4.30446	0.279089	NS	Y
ENSG00000268573	AC011815.1	-0.450329	0.393408	NS	N		ENSG00000181789	COPG1	-0.612304	0.279124	NS	Y
ENSG00000239213	NCK1-AS1	-0.577037	0.393514	NS	N		ENSG00000105404	RABAC1	-1.01968	0.279604	NS	N
ENSG00000174749	C4orf32	-0.253751	0.394791	NS	N		ENSG00000175166	PSMD2	-0.46247	0.280703	NS	N
ENSG00000112379	ARFGEF3	-0.685875	0.39515	NS	N		ENSG00000183060	LYSMD4	-1.95993	0.280833	NS	Y
ENSG00000023839	ABCC2	-0.595756	0.395477	NS	N		ENSG00000130706	ADRM1	-0.918001	0.282704	NS	Y
ENSG00000166925	TSC22D4	-0.221052	0.39556	NS	Y		ENSG00000137713	PPP2R1B	-0.74477	0.282704	NS	N
ENSG00000092847	AGO1	-0.154224	0.396105	NS	Y		ENSG00000105618	PRPF31	-0.562137	0.284687	NS	N
ENSG00000169282	KCNAB1	-0.662375	0.39643	NS	N		ENSG00000280129	AL132780.5	-3.71919	0.284687	NS	N
ENSG00000108784	NAGLU	-0.337413	0.397154	NS	Y		ENSG00000137648	TMPRSS4	-5.74894	0.284797	NS	N
ENSG00000237424	FOXD2-AS1	-0.292271	0.397326	NS	N		ENSG00000105011	ASF1B	-0.653379	0.28517	NS	N
ENSG00000105429	MEGF8	-0.167207	0.397546	NS	Y		ENSG00000109805	NCAPG	-0.567045	0.285239	NS	N
ENSG00000145016	RUBCN	-0.202494	0.397546	NS	Y		ENSG00000178821	TMEM52	-6.03148	0.285239	NS	Y
ENSG00000217555	CKLF	-0.589078	0.397969	NS	Y		ENSG00000255883	FUNDC2P1	-4.10281	0.285239	NS	N
ENSG00000178585	CTNNBIP1	-0.271182	0.398104	NS	N		ENSG00000170522	ELOVL6	-1.82825	0.285565	NS	Y
ENSG00000186951	PPARA	-0.218775	0.399364	NS	N		ENSG00000096092	TMEM14A	-2.70628	0.286127	NS	N
ENSG00000135318	NT5E	-0.677465	0.399812	NS	N		ENSG00000138686	BBS7	-1.3635	0.28631	NS	N
ENSG00000175287	PHYHD1	-0.523353	0.399864	NS	N		ENSG00000140395	WDR61	-0.526574	0.286788	NS	N
ENSG00000212556	Y_RNA	-0.632081	0.400034	NS	N		ENSG00000153789	FAM92B	-6.53721	0.286788	NS	N
ENSG00000123143	PKN1	-0.123168	0.400083	NS	Y		ENSG00000117118	SDHB	-0.522475	0.287044	NS	N
ENSG00000135362	PRR5L	-0.35912	0.402151	NS	N		ENSG00000172922	RNASEH2C	-0.566673	0.287725	NS	N
ENSG00000282458	WASH5P	-0.195327	0.402169	NS	N		ENSG00000103245	NARFL	-1.16399	0.287761	NS	N
ENSG00000239415	AP001469.3	-0.425317	0.402739	NS	N		ENSG00000111678	C12orf57	-1.19465	0.288035	NS	Y
ENSG00000105176	URI1	-0.113579	0.402739	NS	Y		ENSG00000127564	PKMYT1	-0.80682	0.288177	NS	Y
ENSG00000215268	AP000533.2	-0.679938	0.402739	NS	N		ENSG00000198830	HMGN2	-0.438298	0.288563	NS	Y
ENSG00000112406	HECA	-0.221479	0.403008	NS	Y		ENSG00000166546	BEAN1	-10.564	0.28883	NS	N
ENSG00000108306	FBXL20	-0.199741	0.403043	NS	Y		ENSG00000120942	UBIAD1	-0.737274	0.289178	NS	Y
ENSG00000108262	GIT1	-0.139462	0.403169	NS	N		ENSG00000106153	CHCHD2	-0.446849	0.289205	NS	Y
ENSG00000100814	CCNB1IP1	-0.184078	0.403169	NS	N		ENSG00000185664	PMEL	-5.38985	0.289215	NS	N
ENSG00000170145	SIK2	-0.140108	0.403169	NS	Y		ENSG00000126215	XRCC3	-0.717573	0.289573	NS	N
ENSG00000186907	RTN4RL2	-0.506595	0.403169	NS	N		ENSG00000260908	AC009093.3	-4.70036	0.29092	NS	N
ENSG00000145416	2001-03-01	-0.272826	0.403633	NS	N		ENSG00000187037	GPR141	-2.73861	0.291106	NS	N
ENSG00000228223	HCG11	-0.179016	0.40376	NS	N		ENSG00000237126	AC073254.1	-4.1863	0.291106	NS	N
ENSG00000113328	CCNG1	-0.339932	0.403915	NS	N		ENSG00000164241	C5orf63	-6.87741	0.291122	NS	N
ENSG00000104774	MAN2B1	-0.231564	0.404232	NS	N		ENSG00000125731	SH2D3A	-3.41417	0.291647	NS	Y
ENSG00000187764	SEMA4D	-0.163555	0.405348	NS	Y		ENSG00000250069	AC011379.1	-6.24886	0.291647	NS	N
ENSG00000100596	SPTLC2	-0.13424	0.405946	NS	N		ENSG00000101557	USP14	-0.536567	0.292007	NS	N
ENSG00000107816	LZTS2	-0.230624	0.405946	NS	Y		ENSG00000167747	C19orf48	-0.869768	0.292009	NS	N
ENSG00000046604	DSG2	-0.150518	0.405946	NS	N		ENSG00000105341	DMAC2	-0.549466	0.292346	NS	N
ENSG00000130529	TRPM4	-0.477989	0.405946	NS	Y		ENSG00000133398	MED10	-0.621451	0.29363	NS	Y
ENSG00000149256	TENM4	-0.299586	0.405946	NS	Y		ENSG00000265298	AC132812.1	-2.07968	0.293755	NS	N
ENSG00000164068	RNF123	-0.219009	0.405946	NS	Y		ENSG00000106268	NUDT1	-0.646908	0.293916	NS	Y
ENSG00000164327	RICTOR	-0.163978	0.405946	NS	Y		ENSG00000136003	ISCU	-0.450138	0.293916	NS	Y
ENSG00000188177	ZC3H6	-0.501104	0.405946	NS	Y		ENSG00000134686	PHC2	-0.968584	0.294398	NS	N
ENSG00000163788	SNRK	-0.199636	0.405946	NS	N		ENSG00000224032	EPB41L4A-AS1	-0.733725	0.294398	NS	Y
ENSG00000134333	LDHA	-0.560213	0.406621	NS	N		ENSG00000114656	KIAA1257	-1.88996	0.294901	NS	N
ENSG00000197165	SULT1A2	-0.52513	0.406696	NS	N		ENSG00000241015	TPM3P9	-1.74745	0.294901	NS	N
ENSG00000196233	LCOR	-0.223363	0.40808	NS	Y		ENSG00000126458	RRAS	-1.72388	0.295059	NS	N
ENSG00000138593	SECISBP2L	-0.180285	0.408113	NS	Y		ENSG00000125656	CLPP	-0.667031	0.295444	NS	N
ENSG00000020577	SAMD4A	-0.411965	0.409207	NS	N		ENSG00000249992	TMEM158	-3.95862	0.295444	NS	N
ENSG00000217128	FNIP1	-0.165667	0.409427	NS	Y		ENSG00000161835	GRASP	-2.46685	0.29546	NS	N
ENSG00000104231	ZFAND1	-0.244921	0.409461	NS	N		ENSG00000170571	EMB	-1.3975	0.295562	NS	Y
ENSG00000135185	TMEM243	-0.185111	0.409932	NS	Y		ENSG00000135414	GDF11	-1.50543	0.29611	NS	N
ENSG00000215386	MIR99AHG	-0.35851	0.413304	NS	N		ENSG00000218018	AL109955.1	-5.12284	0.29611	NS	N
ENSG00000072110	ACTN1	-0.1852	0.41428	NS	Y		ENSG00000123219	CENPK	-0.481928	0.296145	NS	N
ENSG00000116213	WRAP73	-0.186458	0.415408	NS	Y		ENSG00000204261	PSMB8-AS1	-1.68124	0.296957	NS	N
ENSG00000188487	INSC	-0.648766	0.415524	NS	Y		ENSG00000110104	CCDC86	-0.834819	0.29725	NS	N
ENSG00000023287	RB1CC1	-0.185397	0.415866	NS	N		ENSG00000225756	DBH-AS1	-6.61701	0.29725	NS	N
ENSG00000110628	SLC22A18	-0.491743	0.415984	NS	N		ENSG00000265688	MAFG-AS1	-3.38686	0.29725	NS	N
ENSG00000152894	PTPRK	-0.236084	0.416003	NS	N		ENSG00000253653	AC009185.1	-3.54291	0.29738	NS	N
ENSG00000185946	RNPC3	-0.185249	0.416743	NS	N		ENSG00000034713	GABARAPL2	-0.267761	0.297735	NS	N
ENSG00000182378	PLCXD1	-0.211581	0.416817	NS	N		ENSG00000115457	IGFBP2	-1.49576	0.297735	NS	Y
ENSG00000197863	ZNF790	-0.435872	0.417414	NS	N		ENSG00000139405	RITA1	-1.62419	0.297735	NS	N
ENSG00000004399	PLXND1	-0.235056	0.417414	NS	Y		ENSG00000104341	LAPTM4B	-0.539104	0.297742	NS	N
ENSG00000156273	BACH1	-0.134147	0.420285	NS	N		ENSG00000128218	VPREB3	-2.38134	0.297915	NS	Y
ENSG00000186812	ZNF397	-0.175091	0.420285	NS	Y		ENSG00000160208	RRP1B	-0.585822	0.298429	NS	Y
ENSG00000177239	MAN1B1	-0.150194	0.420285	NS	N		ENSG00000123080	CDKN2C	-1.47567	0.298967	NS	Y
ENSG00000142784	WDTC1	-0.199549	0.420285	NS	Y		ENSG00000176809	LRRC37A3	-1.27374	0.300386	NS	Y
ENSG00000111644	ACRBP	-0.765126	0.420499	NS	N		ENSG00000104872	PIH1D1	-0.805519	0.30047	NS	N
ENSG00000151151	IPMK	-0.553711	0.42081	NS	N		ENSG00000106554	CHCHD3	-0.448384	0.301336	NS	Y
ENSG00000274712	AC005332.7	-0.347529	0.42081	NS	N		ENSG00000110619	CARS	-1.20148	0.301336	NS	N
ENSG00000110881	ASIC1	-0.350825	0.42081	NS	N		ENSG00000119760	SUPT7L	-0.595092	0.301509	NS	N
ENSG00000112062	MAPK14	-0.148241	0.421196	NS	Y		ENSG00000074071	MRPS34	-0.586816	0.302988	NS	N
ENSG00000243753	HLA-L	-0.385987	0.421196	NS	N		ENSG00000118200	CAMSAP2	-3.25847	0.302988	NS	Y
ENSG00000010030	ETV7	-0.986111	0.421196	NS	N		ENSG00000163462	TRIM46	-5.18071	0.302988	NS	Y
ENSG00000233476	EEF1A1P6	-0.122618	0.421196	NS	N		ENSG00000163636	PSMD6	-0.487648	0.302988	NS	Y
ENSG00000173482	PTPRM	-1.43005	0.421474	NS	Y		ENSG00000233220	LINC00167	-5.36547	0.302988	NS	Y
ENSG00000100201	DDX17	-0.104969	0.421474	NS	N		ENSG00000272777	AC019131.2	-3.37602	0.302988	NS	N
ENSG00000008710	PKD1	-0.143294	0.421474	NS	N		ENSG00000155093	PTPRN2	-5.36989	0.303024	NS	N
ENSG00000198719	DLL1	-0.384891	0.421474	NS	N		ENSG00000196290	NIF3L1	-0.517798	0.303024	NS	N
ENSG00000021826	CPS1	-0.646373	0.421773	NS	N		ENSG00000233554	B4GALT1-AS1	-6.28808	0.303024	NS	N
ENSG00000064932	SBNO2	-0.239591	0.422032	NS	N		ENSG00000131437	KIF3A	-2.48778	0.303203	NS	N
ENSG00000184363	PKP3	-0.739865	0.422032	NS	N		ENSG00000149503	INCENP	-1.53176	0.303627	NS	Y
ENSG00000131127	ZNF141	-0.211997	0.422603	NS	N		ENSG00000178425	NT5DC1	-1.23151	0.303627	NS	Y
ENSG00000172493	AFF1	-0.308072	0.422688	NS	Y		ENSG00000244004	AC097493.2	-4.47595	0.303627	NS	N
ENSG00000122557	HERPUD2	-0.170976	0.423043	NS	N		ENSG00000234773	AC012618.3	-7.18938	0.30377	NS	N
ENSG00000105483	CARD8	-0.163682	0.423371	NS	N		ENSG00000167984	NLRC3	-1.67211	0.303918	NS	Y
ENSG00000172889	EGFL7	-0.326781	0.423412	NS	N		ENSG00000235172	LINC01366	-4.70694	0.303918	NS	N
ENSG00000196502	SULT1A1	-0.228892	0.423824	NS	N		ENSG00000264812	AC132938.2	-6.06946	0.303918	NS	N
ENSG00000142599	RERE	-0.173208	0.423861	NS	Y		ENSG00000108561	C1QBP	-0.430837	0.304029	NS	Y
ENSG00000264204	AGAP7P	-0.321324	0.424122	NS	N		ENSG00000163931	TKT	-0.427366	0.304355	NS	Y
ENSG00000136935	GOLGA1	-0.209323	0.424539	NS	Y		ENSG00000125835	SNRPB	-0.556294	0.305413	NS	Y
ENSG00000183624	HMCES	-0.192933	0.424698	NS	Y		ENSG00000119185	ITGB1BP1	-0.543964	0.305557	NS	N
ENSG00000162129	CLPB	-0.296024	0.424698	NS	Y		ENSG00000257743	MGAM2	-5.4708	0.30599	NS	N
ENSG00000214717	ZBED1	-0.368655	0.42478	NS	N		ENSG00000037474	NSUN2	-0.49467	0.306334	NS	Y
ENSG00000163602	RYBP	-0.237395	0.42478	NS	N		ENSG00000211679	IGLC3	-3.06698	0.307034	NS	N
ENSG00000136854	STXBP1	-0.342142	0.425003	NS	Y		ENSG00000188976	NOC2L	-0.773257	0.308695	NS	Y
ENSG00000114480	GBE1	-0.75866	0.425036	NS	Y		ENSG00000238311	SNORD13E	-1.81038	0.308701	NS	N
ENSG00000105519	CAPS	-0.409545	0.425421	NS	Y		ENSG00000162817	C1orf115	-6.96313	0.308879	NS	N
ENSG00000270015	AC087481.3	-0.308142	0.426349	NS	N		ENSG00000232412	AL121601.1	-2.1182	0.309839	NS	N
ENSG00000100284	TOM1	-0.242068	0.426962	NS	Y		ENSG00000073905	VDAC1P1	-0.980947	0.309923	NS	N
ENSG00000131899	LLGL1	-0.130612	0.427267	NS	N		ENSG00000100029	PES1	-0.540634	0.309947	NS	N
ENSG00000100302	RASD2	-1.24416	0.427267	NS	Y		ENSG00000205937	RNPS1	-0.534311	0.310689	NS	Y
ENSG00000002330	BAD	-0.357114	0.428172	NS	N		ENSG00000274105	AC084824.3	-6.04872	0.310842	NS	N
ENSG00000164970	FAM219A	-0.245984	0.429396	NS	N		ENSG00000239183	SNORA84	-2.26845	0.310844	NS	N
ENSG00000204469	PRRC2A	-0.133513	0.429396	NS	N		ENSG00000116830	TTF2	-0.538992	0.310889	NS	N
ENSG00000075391	RASAL2	-0.721472	0.42951	NS	N		ENSG00000076928	ARHGEF1	-0.534805	0.311295	NS	N
ENSG00000144747	TMF1	-0.181237	0.42951	NS	N		ENSG00000105369	CD79A	-2.02544	0.311646	NS	Y
ENSG00000148737	TCF7L2	-0.209626	0.42951	NS	N		ENSG00000122378	FAM213A	-1.4824	0.311646	NS	N
ENSG00000163633	C4orf36	-0.426875	0.42951	NS	N		ENSG00000251595	ABCA11P	-2.78018	0.311646	NS	N
ENSG00000137103	TMEM8B	-0.413965	0.430753	NS	N		ENSG00000160087	UBE2J2	-0.769521	0.311992	NS	Y
ENSG00000198792	TMEM184B	-0.199765	0.430753	NS	Y		ENSG00000248489	LINC02062	-2.21053	0.311992	NS	N
ENSG00000170088	TMEM192	-0.194742	0.430753	NS	N		ENSG00000187621	TCL6	-4.56169	0.312357	NS	N
ENSG00000181904	C5orf24	-0.139042	0.431473	NS	Y		ENSG00000125743	SNRPD2	-0.501444	0.312727	NS	N
ENSG00000170345	FOS	-0.6978	0.431892	NS	Y		ENSG00000160796	NBEAL2	-1.35753	0.312727	NS	Y
ENSG00000111249	CUX2	-0.681942	0.431892	NS	N		ENSG00000147912	FBXO10	-2.12015	0.31374	NS	Y
ENSG00000103490	PYCARD	-0.390285	0.431892	NS	N		ENSG00000134899	ERCC5	-1.27949	0.313895	NS	Y
ENSG00000122986	HVCN1	-0.409127	0.433809	NS	Y		ENSG00000151612	ZNF827	-1.36592	0.313895	NS	Y
ENSG00000089639	GMIP	-0.195628	0.433809	NS	N		ENSG00000124574	ABCC10	-1.4823	0.314125	NS	N
ENSG00000136270	TBRG4	-0.117139	0.433809	NS	Y		ENSG00000172428	COPS9	-0.503341	0.314125	NS	Y
ENSG00000088340	FER1L4	-0.763278	0.433809	NS	N		ENSG00000261541	AC138915.4	-5.36547	0.314562	NS	N
ENSG00000166135	HIF1AN	-0.149807	0.433809	NS	N		ENSG00000163683	SMIM14	-1.4329	0.3152	NS	Y
ENSG00000064547	LPAR2	-0.290933	0.434503	NS	N		ENSG00000104976	SNAPC2	-0.96339	0.315244	NS	N
ENSG00000099308	MAST3	-0.178969	0.437029	NS	Y		ENSG00000148335	NTMT1	-0.602136	0.316205	NS	Y
ENSG00000214212	C19orf38	-0.561776	0.43983	NS	N		ENSG00000085276	MECOM	-3.31815	0.31725	NS	N
ENSG00000184117	NIPSNAP1	-0.175976	0.440652	NS	Y		ENSG00000135821	GLUL	-0.393656	0.31725	NS	N
ENSG00000272008	AL139274.2	-0.636774	0.44104	NS	N		ENSG00000092820	EZR	-0.659398	0.317456	NS	Y
ENSG00000140332	TLE3	-0.227089	0.441667	NS	N		ENSG00000259781	HMGB1P6	-0.517818	0.317456	NS	N
ENSG00000182557	SPNS3	-0.586947	0.443112	NS	Y		ENSG00000170629	DPY19L2P2	-2.49606	0.318502	NS	N
ENSG00000116761	CTH	-0.447756	0.443384	NS	N		ENSG00000092199	HNRNPC	-0.248373	0.3192	NS	N
ENSG00000115525	ST3GAL5	-0.273693	0.443384	NS	N		ENSG00000032389	EIPR1	-0.644949	0.319337	NS	Y
ENSG00000118046	STK11	-0.16317	0.443524	NS	Y		ENSG00000125148	MT2A	-1.29411	0.31945	NS	Y
ENSG00000169744	LDB2	-0.370252	0.443746	NS	N		ENSG00000231507	LINC01353	-4.67976	0.319638	NS	Y
ENSG00000171119	NRTN	-0.415336	0.443746	NS	N		ENSG00000233927	RPS28	-0.365326	0.32083	NS	N
ENSG00000183044	ABAT	-0.214545	0.443746	NS	N		ENSG00000125347	IRF1	-0.682977	0.321249	NS	Y
ENSG00000106780	MEGF9	-0.148157	0.445014	NS	Y		ENSG00000196747	HIST1H2AI	-1.71623	0.321249	NS	N
ENSG00000187626	ZKSCAN4	-0.270385	0.445014	NS	N		ENSG00000120306	CYSTM1	-1.93566	0.321834	NS	Y
ENSG00000169241	SLC50A1	-0.180153	0.446195	NS	Y		ENSG00000199753	SNORD104	-1.00224	0.3219	NS	N
ENSG00000159216	RUNX1	-0.173657	0.446382	NS	Y		ENSG00000171612	SLC25A33	-0.608549	0.322249	NS	Y
ENSG00000183808	RBM12B	-0.166373	0.446382	NS	N		ENSG00000250284	AC109439.2	-4.80389	0.322394	NS	N
ENSG00000063046	EIF4B	-0.120593	0.446382	NS	N		ENSG00000273507	AL354809.1	-3.81074	0.322468	NS	N
ENSG00000161714	PLCD3	-0.30554	0.446673	NS	Y		ENSG00000104221	BRF2	-0.96102	0.322974	NS	Y
ENSG00000129566	TEP1	-0.229662	0.447801	NS	N		ENSG00000178803	ADORA2A-AS1	-3.09976	0.322974	NS	N
ENSG00000167671	UBXN6	-0.153304	0.448172	NS	Y		ENSG00000131771	PPP1R1B	-7.21744	0.323334	NS	Y
ENSG00000183137	CEP57L1	-0.162404	0.448172	NS	Y		ENSG00000123136	DDX39A	-0.586092	0.325152	NS	N
ENSG00000124587	PEX6	-0.198967	0.448172	NS	Y		ENSG00000204385	SLC44A4	-4.43231	0.325831	NS	N
ENSG00000160305	DIP2A	-0.197969	0.448607	NS	N		ENSG00000253626	EIF5AL1	-0.658575	0.326239	NS	N
ENSG00000128731	HERC2	-0.145367	0.448662	NS	N		ENSG00000101146	RAE1	-0.621851	0.327105	NS	N
ENSG00000204525	HLA-C	-0.118885	0.448925	NS	N		ENSG00000246985	SOCS2-AS1	-1.22438	0.327865	NS	Y
ENSG00000064300	NGFR	-1.44086	0.449102	NS	N		ENSG00000130764	LRRC47	-0.473267	0.328094	NS	Y
ENSG00000246263	UBR5-AS1	-0.517531	0.450054	NS	N		ENSG00000128833	MYO5C	-3.33867	0.328231	NS	N
ENSG00000259366	AC108449.2	-0.409464	0.450054	NS	N		ENSG00000272008	AL139274.2	-4.53938	0.328539	NS	N
ENSG00000141002	TCF25	-0.114276	0.450245	NS	Y		ENSG00000040608	RTN4R	-4.1073	0.328832	NS	Y
ENSG00000165716	FAM69B	-0.236664	0.450261	NS	N		ENSG00000223496	EXOSC6	-0.775832	0.328832	NS	Y
ENSG00000213654	GPSM3	-0.142614	0.450261	NS	N		ENSG00000182912	TSPEAR-AS2	-3.2602	0.328867	NS	N
ENSG00000262251	AC087388.1	-0.463351	0.450437	NS	N		ENSG00000117724	CENPF	-0.878174	0.329226	NS	Y
ENSG00000148158	SNX30	-0.279511	0.45129	NS	Y		ENSG00000111775	COX6A1	-0.40822	0.329651	NS	Y
ENSG00000186814	ZSCAN30	-0.180611	0.45129	NS	N		ENSG00000108528	SLC25A11	-0.728325	0.329681	NS	N
ENSG00000204463	BAG6	-0.103045	0.45129	NS	N		ENSG00000238121	LINC00426	-2.24283	0.329681	NS	Y
ENSG00000112667	DNPH1	-0.482015	0.45129	NS	Y		ENSG00000094916	CBX5	-0.326224	0.329698	NS	N
ENSG00000267317	AC027307.2	-0.537773	0.451601	NS	N		ENSG00000183826	BTBD9	-2.3278	0.329997	NS	Y
ENSG00000128791	TWSG1	-0.15689	0.45181	NS	Y		ENSG00000089737	DDX24	-0.365614	0.33011	NS	N
ENSG00000126368	NR1D1	-0.371863	0.452014	NS	Y		ENSG00000237649	KIFC1	-0.729653	0.330799	NS	N
ENSG00000124313	IQSEC2	-0.301774	0.452014	NS	N		ENSG00000271882	AP001330.5	-4.23981	0.330799	NS	N
ENSG00000196123	KIAA0895L	-0.141743	0.452065	NS	Y		ENSG00000117394	SLC2A1	-0.554083	0.330908	NS	Y
ENSG00000181192	DHTKD1	-0.108025	0.452121	NS	Y		ENSG00000099958	DERL3	-1.02218	0.330995	NS	N
ENSG00000102531	FNDC3A	-0.145432	0.452238	NS	Y		ENSG00000112081	SRSF3	-0.369714	0.330995	NS	Y
ENSG00000205707	ETFRF1	-0.344734	0.453687	NS	Y		ENSG00000131876	SNRPA1	-0.339587	0.330995	NS	Y
ENSG00000146281	PM20D2	-0.136627	0.453785	NS	Y		ENSG00000141994	DUS3L	-0.785236	0.330995	NS	Y
ENSG00000131400	NAPSA	-0.378455	0.453785	NS	Y		ENSG00000231435	AC011747.2	-5.66712	0.330995	NS	N
ENSG00000112511	PHF1	-0.173902	0.454882	NS	N		ENSG00000237499	AL357060.2	-1.70259	0.330995	NS	N
ENSG00000085465	OVGP1	-0.423039	0.455194	NS	N		ENSG00000250120	PCDHA10	-5.32486	0.330995	NS	N
ENSG00000176946	THAP4	-0.150648	0.455194	NS	Y		ENSG00000142507	PSMB6	-0.786654	0.331025	NS	N
ENSG00000155974	GRIP1	-0.285186	0.455194	NS	N		ENSG00000121316	PLBD1	-3.49587	0.331423	NS	N
ENSG00000220008	LINGO3	-0.507214	0.455194	NS	N		ENSG00000187555	USP7	-0.514753	0.331694	NS	Y
ENSG00000158195	WASF2	-0.250962	0.455194	NS	Y		ENSG00000182687	GALR2	-5.0783	0.332622	NS	N
ENSG00000167110	GOLGA2	-0.174166	0.455194	NS	Y		ENSG00000165304	MELK	-0.634058	0.332945	NS	N
ENSG00000128596	CCDC136	-0.491873	0.455344	NS	N		ENSG00000253598	SLC10A5	-9.30409	0.333022	NS	N
ENSG00000162836	ACP6	-0.346887	0.455344	NS	Y		ENSG00000267100	ILF3-AS1	-0.778374	0.333022	NS	N
ENSG00000083123	BCKDHB	-0.196595	0.455344	NS	Y		ENSG00000114767	RRP9	-0.812032	0.333583	NS	Y
ENSG00000184702	2005-09-01	-0.317395	0.455434	NS	N		ENSG00000101255	TRIB3	-1.70476	0.33361	NS	Y
ENSG00000119688	ABCD4	-0.132825	0.455693	NS	N		ENSG00000147509	RGS20	-4.95609	0.334093	NS	N
ENSG00000278922	AC002310.6	-0.473431	0.455693	NS	N		ENSG00000229056	AC020571.1	-4.18618	0.335168	NS	N
ENSG00000186130	ZBTB6	-0.196421	0.456829	NS	N		ENSG00000164687	FABP5	-0.658686	0.335251	NS	N
ENSG00000136738	STAM	-0.160032	0.457282	NS	Y		ENSG00000186642	PDE2A	-6.05949	0.335301	NS	N
ENSG00000179833	SERTAD2	-0.188549	0.457282	NS	Y		ENSG00000117122	MFAP2	-2.80427	0.335619	NS	N
ENSG00000168769	TET2	-0.130192	0.458814	NS	N		ENSG00000099992	TBC1D10A	-1.03943	0.335655	NS	Y
ENSG00000009790	TRAF3IP3	-0.203887	0.460271	NS	N		ENSG00000159307	SCUBE1	-5.58864	0.335655	NS	N
ENSG00000175155	YPEL2	-0.359105	0.460271	NS	Y		ENSG00000279179	AL662907.2	-5.99507	0.335655	NS	N
ENSG00000165804	ZNF219	-0.268076	0.46054	NS	N		ENSG00000241837	ATP5O	-0.409502	0.336618	NS	N
ENSG00000136141	LRCH1	-0.186691	0.461627	NS	Y		ENSG00000185156	MFSD6L	-5.08816	0.337163	NS	N
ENSG00000072310	SREBF1	-0.321265	0.463126	NS	Y		ENSG00000102572	STK24	-0.774231	0.337446	NS	Y
ENSG00000197355	UAP1L1	-0.279475	0.463126	NS	N		ENSG00000114026	OGG1	-0.89456	0.337446	NS	Y
ENSG00000101493	ZNF516	-0.22082	0.463126	NS	N		ENSG00000125686	MED1	-0.653083	0.337446	NS	N
ENSG00000091592	NLRP1	-0.236743	0.463147	NS	Y		ENSG00000148935	GAS2	-4.56545	0.337446	NS	Y
ENSG00000095539	SEMA4G	-0.365935	0.463418	NS	N		ENSG00000149591	TAGLN	-4.00959	0.337446	NS	N
ENSG00000213672	NCKIPSD	-0.264847	0.463548	NS	Y		ENSG00000175602	CCDC85B	-0.858029	0.337446	NS	Y
ENSG00000185122	HSF1	-0.163467	0.464243	NS	N		ENSG00000183741	CBX6	-0.847942	0.337446	NS	Y
ENSG00000132824	SERINC3	-0.163444	0.464243	NS	Y		ENSG00000206532	AC117402.1	-6.05559	0.337446	NS	N
ENSG00000100083	GGA1	-0.17046	0.464708	NS	Y		ENSG00000256576	LINC02361	-3.09301	0.337446	NS	Y
ENSG00000077097	TOP2B	-0.189133	0.465308	NS	N		ENSG00000235489	DBF4P1	-1.46136	0.337458	NS	N
ENSG00000108474	PIGL	-0.29988	0.465323	NS	Y		ENSG00000166224	SGPL1	-1.47251	0.338226	NS	N
ENSG00000112079	STK38	-0.168794	0.465373	NS	Y		ENSG00000157087	ATP2B2	-4.14743	0.338353	NS	N
ENSG00000105738	SIPA1L3	-0.246985	0.46568	NS	N		ENSG00000172531	PPP1CA	-0.787831	0.338353	NS	Y
ENSG00000130202	NECTIN2	-0.523083	0.465705	NS	Y		ENSG00000230453	ANKRD18B	-4.15556	0.338837	NS	N
ENSG00000246575	AC093162.2	-0.397189	0.466153	NS	N		ENSG00000232454	AL138752.1	-2.55174	0.339224	NS	N
ENSG00000067057	PFKP	-0.211622	0.466622	NS	Y		ENSG00000236166	AL021408.1	-5.6052	0.339525	NS	N
ENSG00000226137	BAIAP2-AS1	-0.265152	0.467544	NS	N		ENSG00000186517	ARHGAP30	-0.631015	0.340084	NS	Y
ENSG00000213918	DNASE1	-0.143074	0.467544	NS	N		ENSG00000174840	PDE12	-0.601352	0.340123	NS	Y
ENSG00000198964	SGMS1	-0.343386	0.467544	NS	N		ENSG00000100218	RSPH14	-4.99312	0.340265	NS	Y
ENSG00000281026	N4BP2L2-IT2	-0.327801	0.468169	NS	N		ENSG00000264522	OTUD7B	-2.76143	0.340363	NS	N
ENSG00000223875	NBEAP3	-0.609405	0.468169	NS	N		ENSG00000213339	QTRT1	-0.749603	0.340539	NS	Y
ENSG00000257884	AL512310.7	-0.40607	0.468555	NS	N		ENSG00000205903	ZNF316	-0.727481	0.340848	NS	Y
ENSG00000153832	FBXO36	-0.483962	0.469006	NS	N		ENSG00000258568	RHOQP1	-1.83381	0.341207	NS	N
ENSG00000105732	ZNF574	-0.181175	0.469006	NS	N		ENSG00000164237	CMBL	-3.1101	0.341401	NS	N
ENSG00000144746	ARL6IP5	-0.185694	0.469006	NS	Y		ENSG00000172765	TMCC1	-1.0449	0.341401	NS	N
ENSG00000231006	RPL7P32	-0.31047	0.469215	NS	N		ENSG00000034510	TMSB10	-0.511851	0.341585	NS	N
ENSG00000151846	PABPC3	-0.358531	0.470282	NS	N		ENSG00000137094	DNAJB5	-4.41001	0.341984	NS	N
ENSG00000176148	TCP11L1	-0.243869	0.471448	NS	Y		ENSG00000248323	LUCAT1	-5.51664	0.342371	NS	N
ENSG00000001561	ENPP4	-0.208984	0.471448	NS	N		ENSG00000128609	NDUFA5	-0.465457	0.342494	NS	N
ENSG00000142675	CNKSR1	-0.500399	0.471812	NS	N		ENSG00000085662	AKR1B1	-0.818373	0.342673	NS	Y
ENSG00000112561	TFEB	-0.322954	0.472494	NS	Y		ENSG00000110651	CD81	-0.872892	0.342949	NS	Y
ENSG00000145388	METTL14	-0.184409	0.472494	NS	N		ENSG00000113575	PPP2CA	-0.372755	0.343045	NS	Y
ENSG00000235621	LINC00494	-0.52397	0.474105	NS	Y		ENSG00000145555	MYO10	-4.2139	0.343483	NS	N
ENSG00000109436	TBC1D9	-0.898496	0.474884	NS	N		ENSG00000085117	CD82	-1.36355	0.343976	NS	Y
ENSG00000145675	PIK3R1	-0.0943808	0.475088	NS	Y		ENSG00000099998	GGT5	-1.65395	0.343976	NS	N
ENSG00000173193	PARP14	-0.123794	0.475088	NS	N		ENSG00000106028	SSBP1	-0.320718	0.343976	NS	N
ENSG00000128585	MKLN1	-0.14208	0.475208	NS	N		ENSG00000143870	PDIA6	-0.482493	0.343976	NS	Y
ENSG00000108448	TRIM16L	-0.420862	0.476205	NS	N		ENSG00000213347	MXD3	-0.857699	0.343976	NS	Y
ENSG00000128311	TST	-0.234916	0.476281	NS	N		ENSG00000233673	ANAPC1P1	-1.73297	0.343976	NS	N
ENSG00000116539	ASH1L	-0.145993	0.476929	NS	N		ENSG00000245768	AC092378.1	-4.45695	0.343976	NS	N
ENSG00000155592	ZKSCAN2	-0.167878	0.477688	NS	Y		ENSG00000177600	RPLP2	-0.381545	0.344015	NS	Y
ENSG00000162889	MAPKAPK2	-0.148843	0.477965	NS	Y		ENSG00000063244	U2AF2	-1.0421	0.344192	NS	Y
ENSG00000163013	FBXO41	-0.125933	0.477965	NS	Y		ENSG00000249042	AC008771.1	-3.52953	0.344804	NS	N
ENSG00000160410	SHKBP1	-0.123748	0.479191	NS	Y		ENSG00000170638	TRABD	-0.509308	0.345276	NS	Y
ENSG00000169432	SCN9A	-0.652488	0.479357	NS	N		ENSG00000102781	KATNAL1	-2.07116	0.345324	NS	N
ENSG00000163297	ANTXR2	-0.328881	0.479357	NS	N		ENSG00000119401	TRIM32	-1.93919	0.345324	NS	N
ENSG00000154258	ABCA9	-0.281492	0.479357	NS	N		ENSG00000132386	SERPINF1	-2.02074	0.345324	NS	Y
ENSG00000171827	ZNF570	-0.36348	0.479975	NS	Y		ENSG00000189306	RRP7A	-0.558791	0.345324	NS	Y
ENSG00000131507	NDFIP1	-0.246254	0.481278	NS	N		ENSG00000165175	MID1IP1	-0.709146	0.345451	NS	N
ENSG00000196313	POM121	-0.14177	0.481278	NS	N		ENSG00000236412	AC092941.2	-10.0243	0.345451	NS	N
ENSG00000140326	CDAN1	-0.16546	0.481791	NS	Y		ENSG00000120659	TNFSF11	-3.79067	0.345556	NS	N
ENSG00000185024	BRF1	-0.202854	0.481941	NS	N		ENSG00000078369	GNB1	-0.508073	0.345588	NS	Y
ENSG00000175265	GOLGA8A	-0.23171	0.482036	NS	N		ENSG00000100219	XBP1	-0.456401	0.345588	NS	Y
ENSG00000137216	TMEM63B	-0.269161	0.483095	NS	N		ENSG00000144029	MRPS5	-0.612579	0.346223	NS	Y
ENSG00000197343	ZNF655	-0.112893	0.483534	NS	N		ENSG00000265808	SEC22B	-0.477063	0.346223	NS	Y
ENSG00000204856	FAM216A	-0.318789	0.483534	NS	Y		ENSG00000225017	AP004289.1	-6.31099	0.346557	NS	N
ENSG00000105974	CAV1	-0.443415	0.48363	NS	N		ENSG00000204176	SYT15	-2.28152	0.347207	NS	N
ENSG00000172890	NADSYN1	-0.231292	0.48363	NS	Y		ENSG00000156261	CCT8	-0.35095	0.347581	NS	Y
ENSG00000078061	ARAF	-0.156363	0.483753	NS	Y		ENSG00000126602	TRAP1	-0.562742	0.347732	NS	Y
ENSG00000223459	TCAF1P1	-0.257891	0.483753	NS	N		ENSG00000165280	VCP	-0.359258	0.348172	NS	N
ENSG00000131503	ANKHD1	-0.380624	0.483753	NS	Y		ENSG00000053108	FSTL4	-4.14665	0.348297	NS	N
ENSG00000064607	SUGP2	-0.152661	0.483753	NS	N		ENSG00000281772	AC019226.2	-3.82995	0.348689	NS	N
ENSG00000139200	PIANP	-0.657363	0.483753	NS	N		ENSG00000156206	CFAP161	-4.0668	0.34874	NS	N
ENSG00000164603	BMT2	-0.366275	0.484198	NS	Y		ENSG00000067141	NEO1	-3.68204	0.348941	NS	Y
ENSG00000279825	AC003957.1	-0.310153	0.484198	NS	N		ENSG00000100258	LMF2	-0.695512	0.348941	NS	Y
ENSG00000124549	BTN2A3P	-0.305752	0.484454	NS	N		ENSG00000072849	DERL2	-0.608256	0.348978	NS	Y
ENSG00000213888	LINC01521	-0.280011	0.484854	NS	Y		ENSG00000126432	PRDX5	-0.578744	0.348978	NS	N
ENSG00000100075	SLC25A1	-0.178097	0.484924	NS	Y		ENSG00000132661	NXT1	-0.528749	0.348978	NS	Y
ENSG00000164466	SFXN1	-0.175804	0.485992	NS	N		ENSG00000134824	FADS2	-0.556953	0.348978	NS	Y
ENSG00000149823	VPS51	-0.133501	0.486036	NS	N		ENSG00000141753	IGFBP4	-2.11979	0.349235	NS	N
ENSG00000132003	ZSWIM4	-0.220332	0.486036	NS	N		ENSG00000153093	ACOXL	-4.29074	0.349235	NS	Y
ENSG00000160685	ZBTB7B	-0.313353	0.487195	NS	Y		ENSG00000110711	AIP	-0.641021	0.349578	NS	N
ENSG00000153404	PLEKHG4B	-0.279839	0.487965	NS	N		ENSG00000160959	LRRC14	-1.08319	0.349578	NS	Y
ENSG00000198718	TOGARAM1	-0.186162	0.488399	NS	N		ENSG00000166450	PRTG	-3.35438	0.349578	NS	N
ENSG00000116062	MSH6	-0.171767	0.488399	NS	Y		ENSG00000176624	MEX3C	-1.28351	0.349578	NS	N
ENSG00000163960	UBXN7	-0.120188	0.488771	NS	N		ENSG00000205643	CDPF1	-1.39723	0.349578	NS	Y
ENSG00000197162	ZNF785	-0.187152	0.488794	NS	Y		ENSG00000074621	SLC24A1	-1.19198	0.349746	NS	N
ENSG00000136240	KDELR2	-0.119026	0.489129	NS	N		ENSG00000244625	MIATNB	-1.79833	0.350094	NS	N
ENSG00000054277	OPN3	-0.284112	0.489892	NS	N		ENSG00000105251	SHD	-5.06632	0.351122	NS	N
ENSG00000160256	FAM207A	-0.242889	0.489892	NS	Y		ENSG00000137274	BPHL	-1.70282	0.351122	NS	Y
ENSG00000273344	PAXIP1-AS1	-0.273155	0.489892	NS	N		ENSG00000183684	ALYREF	-0.703482	0.352378	NS	Y
ENSG00000125844	RRBP1	-0.228773	0.489892	NS	Y		ENSG00000177303	CASKIN2	-1.24338	0.352381	NS	N
ENSG00000140057	AK7	-0.210287	0.489892	NS	Y		ENSG00000198824	CHAMP1	-1.03981	0.352489	NS	N
ENSG00000165959	CLMN	-0.556866	0.489892	NS	Y		ENSG00000243678	NME2	-1.05947	0.352489	NS	Y
ENSG00000212694	LINC01089	-0.217395	0.489892	NS	N		ENSG00000198796	ALPK2	-6.01007	0.352771	NS	N
ENSG00000256525	POLG2	-0.187714	0.489892	NS	Y		ENSG00000182324	KCNJ14	-3.0154	0.353573	NS	N
ENSG00000198952	SMG5	-0.0995188	0.489892	NS	N		ENSG00000204256	BRD2	-0.392536	0.35388	NS	N
ENSG00000247556	OIP5-AS1	-0.220568	0.489969	NS	Y		ENSG00000154556	SORBS2	-5.06616	0.354279	NS	N
ENSG00000090661	CERS4	-0.33333	0.490943	NS	Y		ENSG00000145912	NHP2	-0.595762	0.35429	NS	N
ENSG00000115935	WIPF1	-0.180038	0.490943	NS	N		ENSG00000147883	CDKN2B	-4.56404	0.35429	NS	N
ENSG00000206341	HLA-H	-0.291098	0.491023	NS	N		ENSG00000187778	MCRS1	-0.706003	0.35429	NS	N
ENSG00000164830	OXR1	-0.478168	0.491023	NS	N		ENSG00000269086	AC008555.2	-4.12096	0.35429	NS	N
ENSG00000116985	BMP8B	-0.450703	0.491023	NS	Y		ENSG00000067225	PKM	-0.345442	0.354735	NS	Y
ENSG00000083097	DOPEY1	-0.14991	0.491023	NS	N		ENSG00000170515	PA2G4	-0.417439	0.354735	NS	N
ENSG00000100918	REC8	-0.478437	0.491123	NS	N		ENSG00000211966	IGHV5-51	-6.98976	0.355675	NS	N
ENSG00000241106	HLA-DOB	-0.489412	0.491123	NS	N		ENSG00000006638	TBXA2R	-1.03301	0.356166	NS	Y
ENSG00000089127	OAS1	-0.604818	0.49137	NS	N		ENSG00000277825	AC020917.3	-5.46816	0.356929	NS	N
ENSG00000136040	PLXNC1	-0.266222	0.491853	NS	Y		ENSG00000145476	CYP4V2	-1.72306	0.35718	NS	N
ENSG00000105063	PPP6R1	-0.109029	0.492948	NS	Y		ENSG00000160813	PPP1R35	-0.835767	0.358543	NS	Y
ENSG00000137822	TUBGCP4	-0.148283	0.493543	NS	N		ENSG00000222365	SNORD12B	-2.36595	0.358543	NS	N
ENSG00000267680	ZNF224	-0.208295	0.493543	NS	N		ENSG00000044459	CNTLN	-0.819177	0.359254	NS	N
ENSG00000213753	CENPBD1P1	-0.1814	0.493543	NS	Y		ENSG00000267361	AC005495.1	-4.24884	0.359254	NS	N
ENSG00000103507	BCKDK	-0.147995	0.493543	NS	N		ENSG00000141736	ERBB2	-3.23309	0.359475	NS	Y
ENSG00000104497	SNX16	-0.347157	0.493543	NS	Y		ENSG00000196388	INCA1	-2.76341	0.359475	NS	N
ENSG00000002834	LASP1	-0.112345	0.493766	NS	Y		ENSG00000206579	XKR4	-4.35174	0.359475	NS	Y
ENSG00000139915	MDGA2	-1.1684	0.493803	NS	N		ENSG00000054118	THRAP3	-0.32109	0.359771	NS	Y
ENSG00000167604	NFKBID	-0.297006	0.493883	NS	Y		ENSG00000167191	GPRC5B	-6.84086	0.360884	NS	N
ENSG00000163516	ANKZF1	-0.327489	0.494186	NS	N		ENSG00000178078	STAP2	-4.35564	0.360884	NS	Y
ENSG00000064545	TMEM161A	-0.145454	0.49476	NS	N		ENSG00000213420	GPC2	-3.87024	0.361655	NS	N
ENSG00000172273	HINFP	-0.149333	0.494791	NS	N		ENSG00000266402	SNHG25	-0.621821	0.361655	NS	N
ENSG00000170092	SPDYE5	-0.617874	0.495016	NS	N		ENSG00000274270	AL137060.1	-3.62657	0.361655	NS	N
ENSG00000167994	RAB3IL1	-0.805617	0.495356	NS	N		ENSG00000215784	FAM72D	-0.84638	0.361818	NS	N
ENSG00000178199	ZC3H12D	-0.22278	0.495356	NS	Y		ENSG00000072958	AP1M1	-0.60209	0.362289	NS	N
ENSG00000179981	TSHZ1	-0.175208	0.495356	NS	N		ENSG00000090447	TFAP4	-1.56067	0.362289	NS	Y
ENSG00000224078	SNHG14	-0.139192	0.49536	NS	N		ENSG00000101846	STS	-2.39821	0.362289	NS	Y
ENSG00000197930	ERO1A	-0.228607	0.495682	NS	N		ENSG00000008018	PSMB1	-0.488857	0.362304	NS	N
ENSG00000155256	ZFYVE27	-0.136063	0.496119	NS	Y		ENSG00000168916	ZNF608	-1.36613	0.362304	NS	N
ENSG00000215424	MCM3AP-AS1	-0.222605	0.496333	NS	Y		ENSG00000249242	TMEM150C	-2.94104	0.362631	NS	N
ENSG00000137876	RSL24D1	-0.232564	0.496333	NS	Y		ENSG00000075089	ACTR6	-0.827333	0.362779	NS	Y
ENSG00000108039	XPNPEP1	-0.16716	0.496346	NS	Y		ENSG00000103363	ELOB	-0.551627	0.363289	NS	N
ENSG00000143224	PPOX	-0.218974	0.496779	NS	N		ENSG00000121281	ADCY7	-1.39834	0.363289	NS	Y
ENSG00000230138	AC119428.2	-0.221858	0.496965	NS	N		ENSG00000143575	HAX1	-0.541101	0.363289	NS	N
ENSG00000135686	KLHL36	-0.188384	0.497146	NS	Y		ENSG00000151838	CCDC175	-4.43355	0.363289	NS	N
ENSG00000198155	ZNF876P	-0.57826	0.497207	NS	N		ENSG00000230768	LINC01676	-7.51154	0.363615	NS	N
ENSG00000130304	SLC27A1	-0.250623	0.497292	NS	N		ENSG00000118363	SPCS2	-0.40388	0.364372	NS	Y
ENSG00000185716	C16orf52	-0.165339	0.497292	NS	N		ENSG00000143294	PRCC	-0.53741	0.364372	NS	Y
ENSG00000105856	HBP1	-0.255883	0.497292	NS	N		ENSG00000186063	AIDA	-0.78775	0.364372	NS	Y
ENSG00000116809	ZBTB17	-0.14348	0.497292	NS	N		ENSG00000259658	AC027559.1	-2.5286	0.364372	NS	N
ENSG00000166035	LIPC	-0.62066	0.497399	NS	Y		ENSG00000180448	ARHGAP45	-0.623845	0.365656	NS	Y
ENSG00000187808	SOWAHD	-0.565603	0.497473	NS	N		ENSG00000111801	BTN3A3	-3.62414	0.366155	NS	N
ENSG00000003400	CASP10	-0.211385	0.497473	NS	N		ENSG00000120533	ENY2	-0.380812	0.366262	NS	N
ENSG00000163659	TIPARP	-0.201328	0.497789	NS	Y		ENSG00000182180	MRPS16	-0.520223	0.366262	NS	Y
ENSG00000100625	SIX4	-0.421474	0.499051	NS	N		ENSG00000235823	OLMALINC	-0.988591	0.366262	NS	Y
ENSG00000087076	HSD17B14	-0.390889	0.499381	NS	N		ENSG00000283554	LINC02341	-6.46708	0.366262	NS	N
ENSG00000090339	ICAM1	-0.359151	0.499381	NS	Y		ENSG00000186298	PPP1CC	-0.354021	0.366316	NS	N
ENSG00000188167	TMPPE	-0.396237	0.500892	NS	Y		ENSG00000233901	LINC01503	-5.62692	0.366412	NS	N
ENSG00000185485	SDHAP1	-0.227727	0.500892	NS	N		ENSG00000173267	SNCG	-5.40598	0.367438	NS	N
ENSG00000059915	PSD	-0.589282	0.500892	NS	Y		ENSG00000211934	IGHV1-2	-3.93215	0.367794	NS	N
ENSG00000142583	SLC2A5	-0.372645	0.500892	NS	Y		ENSG00000135074	ADAM19	-1.34309	0.367826	NS	N
ENSG00000161277	THAP8	-0.371287	0.500892	NS	N		ENSG00000176014	TUBB6	-1.05119	0.367826	NS	N
ENSG00000175182	FAM131A	-0.184762	0.501056	NS	N		ENSG00000272506	AL357078.3	-5.34903	0.367826	NS	N
ENSG00000196535	MYO18A	-0.242938	0.501056	NS	Y		ENSG00000079691	CARMIL1	-3.32511	0.36849	NS	Y
ENSG00000196867	ZFP28	-0.199935	0.501472	NS	Y		ENSG00000136531	SCN2A	-4.50646	0.36849	NS	N
ENSG00000154856	APCDD1	-0.51487	0.501472	NS	Y		ENSG00000126934	MAP2K2	-0.555472	0.368743	NS	Y
ENSG00000254319	AC246817.2	-0.464788	0.501472	NS	N		ENSG00000145911	N4BP3	-2.66165	0.368743	NS	Y
ENSG00000154380	ENAH	-0.157228	0.502627	NS	N		ENSG00000249307	LINC01088	-3.23748	0.368935	NS	N
ENSG00000269867	AC010326.3	-0.47236	0.502627	NS	N		ENSG00000231205	ZNF826P	-2.19381	0.36969	NS	N
ENSG00000105877	DNAH11	-0.359303	0.502642	NS	N		ENSG00000239306	RBM14	-0.368333	0.36981	NS	N
ENSG00000126870	WDR60	-0.211665	0.502647	NS	Y		ENSG00000080200	CRYBG3	-2.51692	0.369857	NS	N
ENSG00000197961	ZNF121	-0.206598	0.502908	NS	Y		ENSG00000116288	PARK7	-0.434351	0.369857	NS	Y
ENSG00000197705	KLHL14	-0.584852	0.502908	NS	N		ENSG00000121570	DPPA4	-2.9145	0.369857	NS	N
ENSG00000103168	TAF1C	-0.113815	0.502908	NS	Y		ENSG00000125885	MCM8	-1.09353	0.369857	NS	N
ENSG00000112139	MDGA1	-0.228107	0.502908	NS	N		ENSG00000175606	TMEM70	-0.580317	0.370118	NS	N
ENSG00000128829	EIF2AK4	-0.126176	0.502908	NS	N		ENSG00000121101	TEX14	-3.50079	0.370454	NS	N
ENSG00000111752	PHC1	-0.166769	0.502908	NS	N		ENSG00000145741	BTF3	-0.35558	0.370454	NS	N
ENSG00000259856	RAB43P1	-0.476363	0.502908	NS	N		ENSG00000239556	AC004951.2	-2.99481	0.371182	NS	N
ENSG00000101199	ARFGAP1	-0.188368	0.503426	NS	N		ENSG00000124875	CXCL6	-4.90111	0.371214	NS	N
ENSG00000267002	AC060780.1	-0.200592	0.503555	NS	N		ENSG00000131650	KREMEN2	-2.99771	0.371214	NS	Y
ENSG00000105700	KXD1	-0.170761	0.503555	NS	Y		ENSG00000254879	PTPRJ-AS1	-3.9421	0.371478	NS	N
ENSG00000166575	TMEM135	-0.214767	0.504098	NS	N		ENSG00000260230	FRRS1L	-5.52865	0.371478	NS	N
ENSG00000100403	ZC3H7B	-0.121049	0.504173	NS	Y		ENSG00000128228	SDF2L1	-0.879331	0.372464	NS	N
ENSG00000148832	PAOX	-0.346307	0.504173	NS	N		ENSG00000185112	FAM43A	-1.10046	0.372464	NS	Y
ENSG00000139725	RHOF	-0.504164	0.504173	NS	Y		ENSG00000260526	AC109347.1	-6.52839	0.372464	NS	N
ENSG00000215012	RTL10	-0.139016	0.504173	NS	N		ENSG00000173272	MZT2A	-0.588632	0.372692	NS	Y
ENSG00000218739	CEBPZOS	-0.125165	0.504173	NS	N		ENSG00000182552	RWDD4	-0.848304	0.372692	NS	Y
ENSG00000267523	AC008735.2	-0.54556	0.504173	NS	N		ENSG00000100325	ASCC2	-0.675169	0.37272	NS	Y
ENSG00000052841	TTC17	-0.138419	0.504518	NS	N		ENSG00000196411	EPHB4	-2.52021	0.373629	NS	Y
ENSG00000167191	GPRC5B	-0.464782	0.504518	NS	N		ENSG00000254843	XIAPP2	-5.10261	0.373962	NS	N
ENSG00000173889	PHC3	-0.129937	0.504518	NS	Y		ENSG00000253673	AC025437.4	-4.88011	0.374181	NS	N
ENSG00000178502	KLHL11	-0.323436	0.504518	NS	Y		ENSG00000198331	HYLS1	-1.90016	0.374657	NS	Y
ENSG00000053254	FOXN3	-0.120193	0.504518	NS	N		ENSG00000029993	HMGB3	-0.67755	0.374689	NS	Y
ENSG00000105556	MIER2	-0.182132	0.504518	NS	N		ENSG00000083937	CHMP2B	-0.524392	0.374971	NS	Y
ENSG00000134419	RPS15A	-0.239706	0.504518	NS	N		ENSG00000261373	VPS9D1-AS1	-1.62752	0.374971	NS	N
ENSG00000184465	WDR27	-0.331067	0.504518	NS	N		ENSG00000002822	MAD1L1	-0.741349	0.375633	NS	N
ENSG00000182606	TRAK1	-0.145707	0.504518	NS	Y		ENSG00000113555	PCDH12	-3.16102	0.37607	NS	Y
ENSG00000104805	NUCB1	-0.123567	0.504799	NS	Y		ENSG00000141759	TXNL4A	-0.305619	0.376559	NS	Y
ENSG00000163512	AZI2	-0.192618	0.504999	NS	N		ENSG00000023228	NDUFS1	-0.43148	0.376738	NS	N
ENSG00000112343	TRIM38	-0.29213	0.506687	NS	N		ENSG00000025039	RRAGD	-3.05832	0.376738	NS	Y
ENSG00000186409	CCDC30	-0.4099	0.506819	NS	Y		ENSG00000093000	NUP50	-0.516616	0.376738	NS	N
ENSG00000140199	SLC12A6	-0.142106	0.507556	NS	N		ENSG00000104980	TIMM44	-0.902896	0.376738	NS	Y
ENSG00000100320	RBFOX2	-0.263943	0.508001	NS	N		ENSG00000259617	AC020661.4	-3.36744	0.376786	NS	N
ENSG00000148516	ZEB1	-0.19625	0.508424	NS	Y		ENSG00000248275	TRIM52-AS1	-1.10183	0.377694	NS	Y
ENSG00000185129	PURA	-0.155063	0.508602	NS	Y		ENSG00000164405	UQCRQ	-0.405475	0.377698	NS	N
ENSG00000094631	HDAC6	-0.17427	0.508602	NS	Y		ENSG00000102383	ZDHHC15	-5.42704	0.377732	NS	N
ENSG00000165424	ZCCHC24	-0.463665	0.508602	NS	Y		ENSG00000125245	GPR18	-1.62101	0.377852	NS	N
ENSG00000255769	GOLGA2P10	-0.297046	0.508602	NS	Y		ENSG00000108963	DPH1	-0.868119	0.378111	NS	Y
ENSG00000172575	RASGRP1	-0.156139	0.508858	NS	N		ENSG00000231701	BMS1P13	-2.3154	0.378111	NS	N
ENSG00000104983	CCDC61	-0.270489	0.508858	NS	N		ENSG00000269243	AC008894.2	-3.80625	0.378111	NS	N
ENSG00000234684	SDCBP2-AS1	-0.390955	0.509439	NS	Y		ENSG00000230626	AC011005.1	-1.67351	0.378158	NS	N
ENSG00000076944	STXBP2	-0.228409	0.509502	NS	N		ENSG00000100982	PCIF1	-0.625478	0.378762	NS	Y
ENSG00000134070	IRAK2	-0.628156	0.509502	NS	N		ENSG00000104880	ARHGEF18	-1.77252	0.378855	NS	Y
ENSG00000123739	PLA2G12A	-0.195097	0.51064	NS	Y		ENSG00000137571	SLCO5A1	-4.3652	0.378855	NS	N
ENSG00000069399	BCL3	-0.25208	0.511069	NS	Y		ENSG00000135624	CCT7	-0.454233	0.379315	NS	Y
ENSG00000250903	GMDS-AS1	-0.389884	0.511075	NS	N		ENSG00000147471	PLPBP	-0.513408	0.379315	NS	Y
ENSG00000198742	SMURF1	-0.246481	0.511194	NS	N		ENSG00000132423	COQ3	-1.19149	0.379714	NS	N
ENSG00000242259	C22orf39	-0.152276	0.511362	NS	N		ENSG00000269397	AC011503.2	-4.20835	0.379714	NS	N
ENSG00000167107	ACSF2	-0.184788	0.513674	NS	N		ENSG00000075213	SEMA3A	-2.70763	0.380094	NS	N
ENSG00000140464	PML	-0.177796	0.513775	NS	N		ENSG00000107738	VSIR	-0.589748	0.380446	NS	Y
ENSG00000130766	SESN2	-0.293619	0.514269	NS	N		ENSG00000115484	CCT4	-0.350258	0.380446	NS	Y
ENSG00000077254	USP33	-0.147533	0.51535	NS	Y		ENSG00000117298	ECE1	-2.26917	0.380446	NS	Y
ENSG00000114127	XRN1	-0.144401	0.516508	NS	Y		ENSG00000125910	S1PR4	-2.15054	0.380446	NS	N
ENSG00000146282	RARS2	-0.140772	0.516508	NS	N		ENSG00000171161	ZNF672	-0.746799	0.380446	NS	N
ENSG00000148634	HERC4	-0.114066	0.516508	NS	Y		ENSG00000174405	LIG4	-1.39817	0.380446	NS	Y
ENSG00000184708	EIF4ENIF1	-0.199256	0.516508	NS	Y		ENSG00000175324	LSM1	-0.816512	0.380446	NS	N
ENSG00000163159	VPS72	-0.144205	0.516508	NS	Y		ENSG00000185803	SLC52A2	-1.12633	0.380446	NS	N
ENSG00000131409	LRRC4B	-0.667318	0.516626	NS	N		ENSG00000230630	DNM3OS	-1.72004	0.380446	NS	N
ENSG00000132256	TRIM5	-0.145751	0.518833	NS	N		ENSG00000114251	WNT5A	-5.67813	0.380482	NS	N
ENSG00000139826	ABHD13	-0.18309	0.518893	NS	N		ENSG00000243504	RPS23P1	-3.45598	0.380966	NS	N
ENSG00000107771	CCSER2	-0.177649	0.518893	NS	Y		ENSG00000116120	FARSB	-0.478244	0.381027	NS	N
ENSG00000116685	KIAA2013	-0.174652	0.519378	NS	Y		ENSG00000168904	LRRC28	-1.10649	0.381027	NS	N
ENSG00000103152	MPG	-0.206867	0.519378	NS	N		ENSG00000237280	AL136982.3	-2.84553	0.381027	NS	N
ENSG00000115183	TANC1	-0.42219	0.520256	NS	N		ENSG00000051596	THOC3	-0.701017	0.381166	NS	N
ENSG00000196296	ATP2A1	-0.350372	0.520421	NS	Y		ENSG00000143799	PARP1	-0.367371	0.381167	NS	Y
ENSG00000181029	TRAPPC5	-0.571592	0.520421	NS	Y		ENSG00000255092	AC010768.2	-3.16972	0.381167	NS	N
ENSG00000275131	AC241952.1	-0.253192	0.520448	NS	N		ENSG00000168528	SERINC2	-4.83488	0.381237	NS	Y
ENSG00000065675	PRKCQ	-0.259303	0.520628	NS	N		ENSG00000099338	CATSPERG	-3.66484	0.381395	NS	N
ENSG00000183506	PI4KAP2	-0.155935	0.520883	NS	N		ENSG00000171189	GRIK1	-2.99558	0.381395	NS	N
ENSG00000089159	PXN	-0.230174	0.520889	NS	N		ENSG00000275897	AC021491.4	-5.52766	0.381636	NS	N
ENSG00000261740	BOLA2-SMG1P6	-0.458072	0.521188	NS	N		ENSG00000155099	TMEM55A	-1.41334	0.382924	NS	N
ENSG00000114735	HEMK1	-0.173268	0.521568	NS	N		ENSG00000111981	ULBP1	-4.18402	0.38301	NS	N
ENSG00000241127	YAE1D1	-0.294205	0.522098	NS	N		ENSG00000066583	ISOC1	-0.54043	0.383133	NS	Y
ENSG00000242687	AC004893.2	-0.450614	0.522098	NS	N		ENSG00000072506	HSD17B10	-0.633362	0.383133	NS	N
ENSG00000227799	AC012358.2	-0.525696	0.522272	NS	N		ENSG00000149201	CCDC81	-2.93811	0.383133	NS	N
ENSG00000177666	PNPLA2	-0.214301	0.522272	NS	N		ENSG00000230138	AC119428.2	-4.98285	0.383256	NS	N
ENSG00000206337	HCP5	-0.128995	0.522272	NS	N		ENSG00000145687	SSBP2	-1.08164	0.383303	NS	Y
ENSG00000173575	CHD2	-0.105396	0.522272	NS	Y		ENSG00000162408	NOL9	-0.624311	0.383303	NS	N
ENSG00000125726	CD70	-0.660815	0.522812	NS	N		ENSG00000279443	AL513497.1	-2.60443	0.383303	NS	N
ENSG00000024422	EHD2	-0.457517	0.522988	NS	N		ENSG00000279486	OR2AG1	-5.33004	0.383349	NS	N
ENSG00000133103	COG6	-0.186583	0.523207	NS	N		ENSG00000172530	BANP	-0.94225	0.384221	NS	Y
ENSG00000273151	AC073957.3	-0.295698	0.523577	NS	N		ENSG00000230061	TRPM2-AS	-4.07456	0.384221	NS	N
ENSG00000130684	ZNF337	-0.341068	0.523577	NS	N		ENSG00000159210	SNF8	-0.507416	0.385007	NS	Y
ENSG00000124406	ATP8A1	-0.163451	0.523946	NS	Y		ENSG00000130332	LSM7	-0.533126	0.385027	NS	Y
ENSG00000154898	CCDC144CP	-0.545193	0.523946	NS	N		ENSG00000100852	ARHGAP5	-1.39143	0.385593	NS	N
ENSG00000147100	SLC16A2	-0.156552	0.523946	NS	Y		ENSG00000177694	NAALADL2	-2.80579	0.385973	NS	N
ENSG00000236830	CBR3-AS1	-0.356451	0.524759	NS	N		ENSG00000147889	CDKN2A	-3.63737	0.386027	NS	N
ENSG00000189077	TMEM120A	-0.280456	0.524851	NS	N		ENSG00000232810	TNF	-1.54535	0.386927	NS	N
ENSG00000143033	MTF2	-0.137117	0.524851	NS	Y		ENSG00000072071	ADGRL1	-1.44826	0.387035	NS	Y
ENSG00000115267	IFIH1	-0.280824	0.524987	NS	N		ENSG00000171551	ECEL1	-8.15913	0.387035	NS	N
ENSG00000197363	ZNF517	-0.282197	0.525532	NS	Y		ENSG00000258274	AC012085.2	-2.45086	0.387035	NS	N
ENSG00000085788	DDHD2	-0.123016	0.525532	NS	Y		ENSG00000133773	CCDC59	-0.656494	0.387367	NS	N
ENSG00000175309	PHYKPL	-0.171881	0.525893	NS	N		ENSG00000184144	CNTN2	-6.1315	0.38758	NS	N
ENSG00000108557	RAI1	-0.153667	0.526006	NS	Y		ENSG00000249353	NPM1P27	-0.340069	0.38769	NS	N
ENSG00000175198	PCCA	-0.238471	0.526373	NS	N		ENSG00000064995	TAF11	-0.632186	0.387699	NS	N
ENSG00000181284	TMEM102	-0.263059	0.526755	NS	N		ENSG00000105928	DFNA5	-2.90689	0.387789	NS	N
ENSG00000235316	DUSP8P5	-0.404324	0.527119	NS	N		ENSG00000248243	LINC02014	-4.79376	0.387886	NS	Y
ENSG00000182087	TMEM259	-0.145078	0.527739	NS	Y		ENSG00000185238	PRMT3	-0.726044	0.388289	NS	Y
ENSG00000205663	FAM239B	-0.232495	0.527739	NS	N		ENSG00000267554	AC015911.8	-3.23242	0.388341	NS	N
ENSG00000001461	NIPAL3	-0.186123	0.528305	NS	N		ENSG00000067829	IDH3G	-0.558824	0.388392	NS	N
ENSG00000166482	MFAP4	-0.299443	0.528411	NS	Y		ENSG00000069345	DNAJA2	-0.344646	0.389153	NS	N
ENSG00000173221	GLRX	-0.168687	0.528942	NS	N		ENSG00000103056	SMPD3	-2.96148	0.389238	NS	Y
ENSG00000185513	L3MBTL1	-0.251957	0.52938	NS	N		ENSG00000269954	AC022239.4	-2.88818	0.389388	NS	N
ENSG00000165006	UBAP1	-0.114522	0.530512	NS	Y		ENSG00000170293	CMTM8	-1.80204	0.389574	NS	N
ENSG00000157869	RAB28	-0.136651	0.530658	NS	N		ENSG00000113790	EHHADH	-3.06577	0.390462	NS	N
ENSG00000174738	NR1D2	-0.317972	0.532823	NS	Y		ENSG00000130762	ARHGEF16	-4.73264	0.390462	NS	N
ENSG00000141456	PELP1	-0.123291	0.533073	NS	N		ENSG00000135446	CDK4	-0.448357	0.390544	NS	N
ENSG00000211943	IGHV3-15	-0.362085	0.533796	NS	N		ENSG00000177946	CENPBD1	-1.84318	0.390687	NS	N
ENSG00000104833	TUBB4A	-0.243281	0.534194	NS	Y		ENSG00000117528	ABCD3	-0.84766	0.391004	NS	N
ENSG00000137936	BCAR3	-0.431977	0.534194	NS	Y		ENSG00000162385	MAGOH	-0.751491	0.391004	NS	N
ENSG00000179335	CLK3	-0.139592	0.534302	NS	Y		ENSG00000101361	NOP56	-0.46245	0.391169	NS	N
ENSG00000106211	HSPB1	-0.253762	0.534557	NS	Y		ENSG00000077312	SNRPA	-0.514714	0.391683	NS	Y
ENSG00000013364	MVP	-0.396999	0.53465	NS	N		ENSG00000030066	NUP160	-0.507001	0.391735	NS	Y
ENSG00000278897	AC020951.1	-0.275923	0.534764	NS	N		ENSG00000118308	LRMP	-0.373612	0.391735	NS	N
ENSG00000180011	ZADH2	-0.158872	0.534798	NS	Y		ENSG00000259935	AC009754.1	-4.31861	0.391735	NS	N
ENSG00000115365	LANCL1	-0.0916772	0.535706	NS	N		ENSG00000108679	LGALS3BP	-2.85797	0.391773	NS	N
ENSG00000140400	MAN2C1	-0.289719	0.535818	NS	Y		ENSG00000172845	SP3	-0.596652	0.391773	NS	Y
ENSG00000047056	WDR37	-0.137391	0.535818	NS	Y		ENSG00000145604	SKP2	-0.577233	0.392717	NS	Y
ENSG00000178607	ERN1	-0.203572	0.535867	NS	Y		ENSG00000071242	RPS6KA2	-1.56085	0.393752	NS	N
ENSG00000163453	IGFBP7	-0.546298	0.53589	NS	N		ENSG00000006712	PAF1	-0.643084	0.393976	NS	N
ENSG00000136816	TOR1B	-0.227103	0.536472	NS	Y		ENSG00000151092	NGLY1	-0.629164	0.393976	NS	N
ENSG00000126583	PRKCG	-0.687476	0.536503	NS	Y		ENSG00000164543	STK17A	-0.937013	0.393976	NS	Y
ENSG00000168477	TNXB	-0.863589	0.536503	NS	N		ENSG00000170089	AC106795.1	-0.647361	0.393976	NS	N
ENSG00000172465	TCEAL1	-0.339656	0.536503	NS	N		ENSG00000160410	SHKBP1	-0.446552	0.393988	NS	Y
ENSG00000188732	FAM221A	-0.444767	0.536503	NS	N		ENSG00000160224	AIRE	-3.60095	0.39403	NS	N
ENSG00000138592	USP8	-0.148354	0.536503	NS	N		ENSG00000271840	AL031281.2	-5.71584	0.394788	NS	N
ENSG00000135245	HILPDA	-0.172351	0.536503	NS	Y		ENSG00000121289	CEP89	-0.894744	0.395384	NS	N
ENSG00000160469	BRSK1	-0.187186	0.536503	NS	N		ENSG00000146457	WTAP	-0.379304	0.395687	NS	Y
ENSG00000261115	TMEM178B	-0.612115	0.536503	NS	N		ENSG00000224479	AC104162.1	-5.53251	0.395993	NS	N
ENSG00000276668	AC104237.3	-0.42682	0.536503	NS	N		ENSG00000125651	GTF2F1	-0.539495	0.396442	NS	N
ENSG00000101849	TBL1X	-0.0915738	0.536968	NS	Y		ENSG00000234264	DEPDC1-AS1	-4.43121	0.396442	NS	N
ENSG00000232653	GOLGA8N	-0.592827	0.537547	NS	N		ENSG00000188554	NBR1	-0.85174	0.397421	NS	N
ENSG00000185158	LRRC37B	-0.183665	0.537547	NS	N		ENSG00000214756	METTL12	-1.21616	0.397732	NS	N
ENSG00000127081	ZNF484	-0.402131	0.537547	NS	N		ENSG00000243056	EIF4EBP3	-2.3993	0.399019	NS	Y
ENSG00000172794	RAB37	-0.393341	0.538866	NS	N		ENSG00000125454	SLC25A19	-0.752188	0.399883	NS	Y
ENSG00000122490	PQLC1	-0.193151	0.538866	NS	N		ENSG00000166592	RRAD	-5.92159	0.399883	NS	N
ENSG00000183248	PRR36	-0.278105	0.538866	NS	Y		ENSG00000168701	TMEM208	-0.70272	0.400034	NS	Y
ENSG00000268001	CARD8-AS1	-0.246373	0.540204	NS	N		ENSG00000169972	PUSL1	-0.823847	0.400194	NS	Y
ENSG00000128923	MINDY2	-0.179006	0.540211	NS	N		ENSG00000166793	YPEL4	-4.80664	0.400293	NS	Y
ENSG00000163001	CFAP36	-0.187176	0.540211	NS	Y		ENSG00000102974	CTCF	-0.371783	0.400561	NS	Y
ENSG00000173064	HECTD4	-0.182889	0.540342	NS	Y		ENSG00000258561	AL359232.1	-4.31914	0.400828	NS	N
ENSG00000184497	TMEM255B	-0.388644	0.540482	NS	N		ENSG00000213658	LAT	-3.03347	0.400829	NS	Y
ENSG00000106571	GLI3	-0.188493	0.540865	NS	N		ENSG00000152495	CAMK4	-5.70652	0.400899	NS	N
ENSG00000138399	FASTKD1	-0.11996	0.540865	NS	N		ENSG00000129292	PHF20L1	-0.585472	0.400942	NS	Y
ENSG00000131943	C19orf12	-0.17117	0.540865	NS	N		ENSG00000159363	ATP13A2	-0.904272	0.401205	NS	Y
ENSG00000169710	FASN	-0.233034	0.540865	NS	Y		ENSG00000163935	SFMBT1	-2.24672	0.401205	NS	Y
ENSG00000228801	AC064807.1	-0.363631	0.540865	NS	N		ENSG00000124216	SNAI1	-2.03803	0.401348	NS	N
ENSG00000148908	RGS10	-0.40466	0.541372	NS	Y		ENSG00000163344	PMVK	-0.771352	0.401348	NS	N
ENSG00000138413	IDH1	-0.245295	0.541372	NS	N		ENSG00000093009	CDC45	-0.651442	0.401752	NS	N
ENSG00000163794	UCN	-0.526239	0.541372	NS	N		ENSG00000142102	PGGHG	-0.974119	0.401766	NS	N
ENSG00000237037	NDUFA6-AS1	-0.245734	0.542296	NS	N		ENSG00000068724	TTC7A	-1.10444	0.402049	NS	N
ENSG00000180357	ZNF609	-0.145752	0.542296	NS	Y		ENSG00000074410	CA12	-5.72414	0.402049	NS	N
ENSG00000196839	ADA	-0.147403	0.543192	NS	N		ENSG00000072310	SREBF1	-0.763064	0.403303	NS	Y
ENSG00000176438	SYNE3	-0.28348	0.543192	NS	Y		ENSG00000076641	PAG1	-0.906639	0.404435	NS	Y
ENSG00000267278	MAP3K14-AS1	-0.439965	0.543631	NS	Y		ENSG00000267397	AC090229.1	-4.28815	0.404435	NS	N
ENSG00000064999	ANKS1A	-0.172465	0.543768	NS	N		ENSG00000126787	DLGAP5	-0.673398	0.40493	NS	N
ENSG00000105701	FKBP8	-0.244853	0.543858	NS	N		ENSG00000162813	BPNT1	-0.826933	0.40493	NS	N
ENSG00000227038	GTF2IP7	-0.556161	0.54418	NS	N		ENSG00000211935	IGHV1-3	-6.967	0.40493	NS	N
ENSG00000185947	ZNF267	-0.223758	0.54435	NS	N		ENSG00000218596	AL162578.1	-1.83319	0.40493	NS	N
ENSG00000164615	CAMLG	-0.23296	0.54435	NS	Y		ENSG00000063241	ISOC2	-0.905222	0.405437	NS	Y
ENSG00000173992	CCS	-0.188219	0.54435	NS	N		ENSG00000122367	LDB3	-4.23453	0.405437	NS	Y
ENSG00000118292	C1orf54	-0.456357	0.544651	NS	N		ENSG00000204475	NCR3	-2.24751	0.405487	NS	N
ENSG00000135722	FBXL8	-0.323808	0.54492	NS	N		ENSG00000172748	ZNF596	-3.74611	0.405579	NS	Y
ENSG00000102445	RUBCNL	-0.195174	0.54492	NS	N		ENSG00000186496	ZNF396	-5.22128	0.405579	NS	Y
ENSG00000114739	ACVR2B	-0.173884	0.545587	NS	N		ENSG00000197635	DPP4	-1.31036	0.406049	NS	N
ENSG00000178229	ZNF543	-0.221511	0.546366	NS	N		ENSG00000178057	NDUFAF3	-0.668511	0.406532	NS	Y
ENSG00000185049	NELFA	-0.125278	0.547198	NS	N		ENSG00000273319	AC058791.1	-1.9779	0.407291	NS	N
ENSG00000127415	IDUA	-0.281915	0.547794	NS	N		ENSG00000198692	EIF1AY	-0.499856	0.4075	NS	N
ENSG00000143479	DYRK3	-0.173367	0.547863	NS	Y		ENSG00000141510	TP53	-0.46823	0.408033	NS	N
ENSG00000231359	AC072052.1	-0.577064	0.547863	NS	N		ENSG00000249859	PVT1	-1.07773	0.408033	NS	N
ENSG00000122741	DCAF10	-0.124929	0.54812	NS	Y		ENSG00000214113	LYRM4	-0.645648	0.408231	NS	N
ENSG00000244026	FAM86DP	-0.439924	0.54812	NS	N		ENSG00000101608	MYL12A	-0.424678	0.408379	NS	N
ENSG00000116731	PRDM2	-0.131276	0.54826	NS	Y		ENSG00000113721	PDGFRB	-2.25975	0.408379	NS	N
ENSG00000160284	SPATC1L	-0.195679	0.548554	NS	N		ENSG00000142765	SYTL1	-1.76571	0.408379	NS	Y
ENSG00000170881	RNF139	-0.155753	0.549077	NS	Y		ENSG00000163481	RNF25	-0.988805	0.408379	NS	N
ENSG00000109046	WSB1	-0.233281	0.549228	NS	N		ENSG00000183624	HMCES	-0.669632	0.408379	NS	Y
ENSG00000170266	GLB1	-0.132925	0.549268	NS	N		ENSG00000167080	B4GALNT2	-4.56396	0.408661	NS	N
ENSG00000169696	ASPSCR1	-0.227687	0.549268	NS	Y		ENSG00000169075	Z99496.1	-5.03111	0.408913	NS	N
ENSG00000139597	N4BP2L1	-0.328317	0.549268	NS	N		ENSG00000172009	THOP1	-0.598002	0.408913	NS	Y
ENSG00000105755	ETHE1	-0.271453	0.549268	NS	N		ENSG00000196230	TUBB	-0.362424	0.408913	NS	N
ENSG00000121680	PEX16	-0.165965	0.549706	NS	Y		ENSG00000211673	IGLV3-1	-6.86313	0.408913	NS	N
ENSG00000141458	NPC1	-0.19378	0.549706	NS	Y		ENSG00000246526	LINC002481	-4.08087	0.409164	NS	N
ENSG00000102935	ZNF423	-0.542155	0.550096	NS	Y		ENSG00000151748	SAV1	-1.23303	0.409401	NS	Y
ENSG00000174130	TLR6	-0.26026	0.550096	NS	N		ENSG00000185028	LRRC14B	-8.04701	0.409417	NS	Y
ENSG00000131653	TRAF7	-0.106489	0.551108	NS	Y		ENSG00000109332	UBE2D3	-0.267692	0.409663	NS	N
ENSG00000261512	AC092368.3	-0.305239	0.551378	NS	N		ENSG00000203710	CR1	-2.55499	0.409958	NS	N
ENSG00000147535	PLPP5	-0.231931	0.551623	NS	N		ENSG00000160049	DFFA	-0.431117	0.410201	NS	Y
ENSG00000088808	PPP1R13B	-0.508032	0.552058	NS	Y		ENSG00000104852	SNRNP70	-0.382857	0.410675	NS	Y
ENSG00000087365	SF3B2	-0.0814849	0.552058	NS	Y		ENSG00000113811	SELENOK	-0.4182	0.410675	NS	Y
ENSG00000156515	HK1	-0.144603	0.552058	NS	N		ENSG00000168101	NUDT16L1	-0.713913	0.410744	NS	Y
ENSG00000188493	C19orf54	-0.189557	0.552068	NS	N		ENSG00000135218	CD36	-1.22591	0.411196	NS	N
ENSG00000149930	TAOK2	-0.103269	0.552472	NS	Y		ENSG00000185485	SDHAP1	-0.853331	0.411196	NS	N
ENSG00000204217	BMPR2	-0.185981	0.552472	NS	Y		ENSG00000092208	GEMIN2	-0.692718	0.411246	NS	N
ENSG00000141279	NPEPPS	-0.108152	0.552547	NS	N		ENSG00000185532	PRKG1	-4.89334	0.411618	NS	N
ENSG00000267568	AC016168.2	-0.499055	0.552547	NS	N		ENSG00000180198	RCC1	-0.486244	0.412246	NS	N
ENSG00000124785	NRN1	-0.244062	0.552547	NS	Y		ENSG00000106244	PDAP1	-0.511296	0.412292	NS	N
ENSG00000196968	FUT11	-0.736933	0.552853	NS	Y		ENSG00000227398	KIF9-AS1	-2.01501	0.412679	NS	Y
ENSG00000204839	MROH6	-0.29386	0.552853	NS	N		ENSG00000100027	YPEL1	-2.08208	0.41317	NS	Y
ENSG00000050426	LETMD1	-0.0904332	0.552853	NS	N		ENSG00000164080	RAD54L2	-0.37927	0.41323	NS	Y
ENSG00000044115	CTNNA1	-0.183754	0.552853	NS	Y		ENSG00000122565	CBX3	-0.208468	0.413386	NS	N
ENSG00000100441	KHNYN	-0.203133	0.552853	NS	N		ENSG00000065357	DGKA	-1.06747	0.413442	NS	Y
ENSG00000081019	RSBN1	-0.198996	0.552853	NS	N		ENSG00000078061	ARAF	-0.589252	0.414014	NS	Y
ENSG00000168887	C2orf68	-0.116847	0.552853	NS	Y		ENSG00000135919	SERPINE2	-2.87375	0.414014	NS	Y
ENSG00000104517	UBR5	-0.125649	0.552853	NS	Y		ENSG00000092068	SLC7A8	-4.22411	0.414102	NS	N
ENSG00000111145	ELK3	-0.131819	0.552853	NS	Y		ENSG00000135018	UBQLN1	-0.637822	0.414102	NS	N
ENSG00000197046	SIGLEC15	-0.372443	0.552853	NS	N		ENSG00000164651	SP8	-6.30457	0.414102	NS	N
ENSG00000102886	GDPD3	-0.320408	0.553129	NS	N		ENSG00000165501	LRR1	-0.883209	0.414102	NS	N
ENSG00000198961	PJA2	-0.105229	0.553798	NS	N		ENSG00000168288	MMADHC	-0.402306	0.414102	NS	N
ENSG00000015133	CCDC88C	-0.176651	0.554096	NS	Y		ENSG00000080986	NDC80	-0.475684	0.414448	NS	N
ENSG00000269553	U62631.1	-0.495449	0.55447	NS	N		ENSG00000163827	LRRC2	-6.50349	0.414448	NS	N
ENSG00000106392	C1GALT1	-0.132951	0.554635	NS	Y		ENSG00000223612	AC241585.1	-1.53406	0.414448	NS	N
ENSG00000130590	SAMD10	-0.224791	0.555074	NS	N		ENSG00000220685	AL139094.1	-6.60093	0.414544	NS	N
ENSG00000131089	ARHGEF9	-0.168794	0.555314	NS	N		ENSG00000183010	PYCR1	-0.608119	0.414647	NS	Y
ENSG00000185291	IL3RA	-0.491106	0.555493	NS	N		ENSG00000079459	FDFT1	-0.684217	0.415472	NS	N
ENSG00000214021	TTLL3	-0.38731	0.555493	NS	N		ENSG00000100319	ZMAT5	-0.872142	0.416151	NS	Y
ENSG00000186654	PRR5	-0.345113	0.555493	NS	Y		ENSG00000167325	RRM1	-0.416228	0.416176	NS	N
ENSG00000118507	AKAP7	-0.215065	0.556133	NS	Y		ENSG00000102935	ZNF423	-3.8278	0.416505	NS	Y
ENSG00000102878	HSF4	-0.380264	0.556133	NS	N		ENSG00000137822	TUBGCP4	-0.663968	0.416505	NS	N
ENSG00000247828	TMEM161B-AS1	-0.24312	0.557228	NS	N		ENSG00000130475	FCHO1	-1.34115	0.416747	NS	Y
ENSG00000212864	RNF208	-0.195321	0.557664	NS	N		ENSG00000198121	LPAR1	-2.89935	0.416747	NS	N
ENSG00000204231	RXRB	-0.0963208	0.557963	NS	N		ENSG00000171298	GAA	-0.586572	0.417058	NS	Y
ENSG00000183741	CBX6	-0.129763	0.558614	NS	Y		ENSG00000198668	CALM1	-0.414018	0.417058	NS	Y
ENSG00000138829	FBN2	-0.30497	0.558624	NS	N		ENSG00000160752	FDPS	-0.557436	0.418467	NS	Y
ENSG00000102302	FGD1	-0.198971	0.558624	NS	N		ENSG00000103710	RASL12	-7.21883	0.418722	NS	N
ENSG00000026297	RNASET2	-0.406197	0.558624	NS	Y		ENSG00000147684	NDUFB9	-0.551502	0.421583	NS	Y
ENSG00000121858	TNFSF10	-0.515859	0.558624	NS	Y		ENSG00000146072	TNFRSF21	-2.3553	0.422103	NS	Y
ENSG00000204130	RUFY2	-0.156049	0.558624	NS	Y		ENSG00000163328	GPR155	-2.53853	0.42225	NS	N
ENSG00000152749	GPR180	-0.275713	0.558624	NS	Y		ENSG00000259479	SORD2P	-0.905932	0.42225	NS	N
ENSG00000134030	CTIF	-0.298815	0.558725	NS	N		ENSG00000253116	AC027698.1	-5.46924	0.42253	NS	N
ENSG00000111911	HINT3	-0.155805	0.558725	NS	Y		ENSG00000087087	SRRT	-0.378721	0.422562	NS	N
ENSG00000112996	MRPS30	-0.123292	0.558725	NS	N		ENSG00000172137	CALB2	-4.81011	0.422562	NS	N
ENSG00000108622	ICAM2	-0.257997	0.558766	NS	Y		ENSG00000173660	UQCRH	-0.414242	0.422655	NS	Y
ENSG00000167642	SPINT2	-0.202344	0.558914	NS	N		ENSG00000120694	HSPH1	-0.438935	0.423009	NS	N
ENSG00000072609	CHFR	-0.64551	0.558914	NS	N		ENSG00000174502	SLC26A9	-6.22635	0.423153	NS	N
ENSG00000027847	B4GALT7	-0.168155	0.558914	NS	Y		ENSG00000154518	ATP5G3	-0.348771	0.423303	NS	N
ENSG00000083535	PIBF1	-0.201884	0.558914	NS	Y		ENSG00000256673	AC141557.1	-1.26268	0.423303	NS	N
ENSG00000185187	SIGIRR	-0.250027	0.559136	NS	Y		ENSG00000187492	CDHR4	-4.25864	0.423681	NS	N
ENSG00000171988	JMJD1C	-0.111616	0.559803	NS	Y		ENSG00000103353	UBFD1	-0.652065	0.424164	NS	N
ENSG00000160014	CALM3	-0.0828066	0.559803	NS	N		ENSG00000111412	C12orf49	-0.782794	0.424164	NS	N
ENSG00000137962	ARHGAP29	-0.665787	0.560159	NS	Y		ENSG00000211896	IGHG1	-8.96721	0.424413	NS	N
ENSG00000183018	SPNS2	-0.55101	0.560539	NS	Y		ENSG00000124201	ZNFX1	-0.91659	0.424521	NS	N
ENSG00000146416	AIG1	-0.219163	0.560956	NS	N		ENSG00000165480	SKA3	-0.57888	0.425927	NS	Y
ENSG00000178104	PDE4DIP	-0.158465	0.561186	NS	N		ENSG00000105229	PIAS4	-0.960262	0.425932	NS	Y
ENSG00000008256	CYTH3	-0.218869	0.561389	NS	Y		ENSG00000149485	FADS1	-0.461763	0.425932	NS	Y
ENSG00000155366	RHOC	-0.231988	0.561389	NS	Y		ENSG00000130816	DNMT1	-0.355893	0.427447	NS	N
ENSG00000073605	GSDMB	-0.34875	0.56193	NS	N		ENSG00000239920	AC015691.1	-2.20077	0.427783	NS	N
ENSG00000007255	TRAPPC6A	-0.230145	0.56193	NS	N		ENSG00000002587	HS3ST1	-2.46369	0.427832	NS	N
ENSG00000237513	AC007384.1	-0.748152	0.56264	NS	N		ENSG00000113068	PFDN1	-0.467799	0.427832	NS	Y
ENSG00000246596	AC139795.1	-0.238953	0.56264	NS	N		ENSG00000215529	EFCAB8	-4.70898	0.427925	NS	N
ENSG00000106771	TMEM245	-0.156706	0.56365	NS	Y		ENSG00000137807	KIF23	-0.693266	0.428006	NS	Y
ENSG00000167785	ZNF558	-0.209102	0.564215	NS	Y		ENSG00000162614	NEXN	-2.53844	0.428593	NS	N
ENSG00000165406	2008-03-01	-0.134993	0.564215	NS	N		ENSG00000100997	ABHD12	-0.634687	0.429546	NS	N
ENSG00000139133	ALG10	-0.21706	0.564215	NS	N		ENSG00000158321	AUTS2	-1.38748	0.429971	NS	Y
ENSG00000114745	GORASP1	-0.16063	0.56528	NS	N		ENSG00000223929	MIR4432HG	-4.21765	0.430297	NS	Y
ENSG00000197978	GOLGA6L9	-0.237493	0.565638	NS	N		ENSG00000086475	SEPHS1	-0.666112	0.431359	NS	Y
ENSG00000257315	ZBED6	-0.304134	0.565638	NS	N		ENSG00000164109	MAD2L1	-0.499995	0.431604	NS	Y
ENSG00000177125	ZBTB34	-0.127038	0.566845	NS	N		ENSG00000148362	PAXX	-0.520204	0.431769	NS	N
ENSG00000121236	TRIM6	-0.406466	0.566845	NS	N		ENSG00000173113	TRMT112	-0.436629	0.431825	NS	Y
ENSG00000261474	AC026471.4	-0.473183	0.566845	NS	N		ENSG00000072571	HMMR	-0.645914	0.432808	NS	N
ENSG00000141568	FOXK2	-0.114855	0.566845	NS	Y		ENSG00000131043	AAR2	-0.449904	0.432808	NS	N
ENSG00000246982	Z84485.1	-0.59327	0.566845	NS	N		ENSG00000136026	CKAP4	-2.84361	0.432808	NS	N
ENSG00000279744	AC132938.6	-0.58324	0.566845	NS	N		ENSG00000145794	MEGF10	-3.20245	0.432808	NS	N
ENSG00000142655	PEX14	-0.162935	0.567203	NS	N		ENSG00000181061	HIGD1A	-0.523793	0.432808	NS	N
ENSG00000117305	HMGCL	-0.203799	0.567221	NS	Y		ENSG00000278952	AP003068.4	-4.32077	0.432808	NS	N
ENSG00000188511	C22orf34	-0.173441	0.567632	NS	N		ENSG00000100162	CENPM	-0.694863	0.433269	NS	Y
ENSG00000127220	ABHD8	-0.265424	0.567632	NS	N		ENSG00000273008	AC010864.1	-5.25185	0.433543	NS	N
ENSG00000169629	RGPD8	-0.390722	0.567632	NS	N		ENSG00000246731	MGC16275	-5.30768	0.434153	NS	N
ENSG00000049883	PTCD2	-0.171001	0.567632	NS	N		ENSG00000165916	PSMC3	-0.466652	0.434543	NS	Y
ENSG00000213839	TMX2P1	-0.319689	0.567632	NS	N		ENSG00000104969	SGTA	-0.809289	0.43491	NS	N
ENSG00000125352	RNF113A	-0.216143	0.567632	NS	N		ENSG00000228674	AC011483.1	-0.938275	0.435067	NS	N
ENSG00000100147	CCDC134	-0.273726	0.567632	NS	Y		ENSG00000125356	NDUFA1	-0.375978	0.435115	NS	N
ENSG00000127914	AKAP9	-0.165686	0.567658	NS	N		ENSG00000168394	TAP1	-1.08078	0.435115	NS	N
ENSG00000183166	CALN1	-0.850754	0.568118	NS	N		ENSG00000164167	LSM6	-0.667022	0.435533	NS	Y
ENSG00000135317	SNX14	-0.173395	0.568551	NS	Y		ENSG00000165874	FAM35BP	-1.10329	0.435533	NS	N
ENSG00000163251	FZD5	-0.299285	0.568633	NS	Y		ENSG00000277452	RN7SL473P	-3.42487	0.436303	NS	N
ENSG00000187954	CYHR1	-0.117188	0.56943	NS	Y		ENSG00000129988	LBP	-4.55031	0.437409	NS	N
ENSG00000261226	AC092384.3	-0.23636	0.569612	NS	N		ENSG00000269696	AC005498.3	-4.31588	0.437908	NS	N
ENSG00000011243	AKAP8L	-0.167865	0.570241	NS	Y		ENSG00000136717	BIN1	-1.13887	0.438453	NS	N
ENSG00000173727	AP000769.1	-0.485892	0.570241	NS	N		ENSG00000115232	ITGA4	-0.900131	0.43856	NS	Y
ENSG00000075886	TUBA3D	-0.471692	0.570241	NS	N		ENSG00000161653	NAGS	-4.17866	0.439116	NS	Y
ENSG00000152217	SETBP1	-0.387699	0.570252	NS	N		ENSG00000261434	AC021087.4	-6.91628	0.439608	NS	N
ENSG00000159433	STARD9	-0.188643	0.570252	NS	Y		ENSG00000144824	PHLDB2	-4.35419	0.439716	NS	N
ENSG00000151923	TIAL1	-0.107467	0.570252	NS	Y		ENSG00000129667	RHBDF2	-1.48042	0.439998	NS	Y
ENSG00000111452	ADGRD1	-0.427858	0.570252	NS	Y		ENSG00000172732	MUS81	-0.454886	0.439998	NS	Y
ENSG00000146676	PURB	-0.127098	0.570566	NS	Y		ENSG00000176890	TYMS	-0.281165	0.440518	NS	N
ENSG00000149485	FADS1	-0.172598	0.570713	NS	Y		ENSG00000092377	TBL1Y	-8.11743	0.441362	NS	N
ENSG00000215817	ZC3H11B	-0.449137	0.570713	NS	N		ENSG00000146909	NOM1	-0.652063	0.441424	NS	Y
ENSG00000273486	AC096992.2	-0.408399	0.571289	NS	N		ENSG00000180376	CCDC66	-0.643215	0.441431	NS	N
ENSG00000134755	DSC2	-0.698081	0.572136	NS	N		ENSG00000144655	CSRNP1	-0.894509	0.441665	NS	Y
ENSG00000111110	PPM1H	-0.51311	0.572136	NS	Y		ENSG00000158402	CDC25C	-1.05044	0.441665	NS	Y
ENSG00000144834	TAGLN3	-0.341089	0.572136	NS	N		ENSG00000213203	GIMAP1	-2.22281	0.441665	NS	N
ENSG00000251192	ZNF674	-0.343454	0.572307	NS	N		ENSG00000234327	AC012146.1	-1.1114	0.441665	NS	N
ENSG00000173120	KDM2A	-0.133589	0.572364	NS	Y		ENSG00000272979	AC093388.1	-4.37661	0.441665	NS	N
ENSG00000156639	ZFAND3	-0.112031	0.572409	NS	Y		ENSG00000175309	PHYKPL	-0.538633	0.441869	NS	N
ENSG00000101400	SNTA1	-0.280362	0.57244	NS	N		ENSG00000189091	SF3B3	-0.354274	0.442153	NS	N
ENSG00000071242	RPS6KA2	-0.280991	0.572719	NS	N		ENSG00000169679	BUB1	-0.548379	0.442394	NS	Y
ENSG00000058673	ZC3H11A	-0.0855232	0.572719	NS	N		ENSG00000118503	TNFAIP3	-1.27197	0.442575	NS	Y
ENSG00000114626	ABTB1	-0.266258	0.572719	NS	N		ENSG00000136930	PSMB7	-0.338744	0.443418	NS	N
ENSG00000272870	AC097534.2	-0.742924	0.572719	NS	N		ENSG00000104738	MCM4	-0.368859	0.443936	NS	Y
ENSG00000279794	AC024580.1	-0.566719	0.572719	NS	N		ENSG00000075218	GTSE1	-0.555547	0.444238	NS	Y
ENSG00000133858	ZFC3H1	-0.109177	0.572759	NS	N		ENSG00000143543	JTB	-0.468483	0.444238	NS	N
ENSG00000167535	CACNB3	-0.171636	0.572759	NS	Y		ENSG00000155959	VBP1	-0.470077	0.444238	NS	N
ENSG00000148090	AUH	-0.24739	0.572759	NS	Y		ENSG00000124092	CTCFL	-5.36794	0.444827	NS	N
ENSG00000186174	BCL9L	-0.210883	0.572951	NS	Y		ENSG00000283498	MIR1244-2	-0.566331	0.445153	NS	N
ENSG00000123104	ITPR2	-0.233937	0.572951	NS	Y		ENSG00000104825	NFKBIB	-0.821464	0.445168	NS	N
ENSG00000131263	RLIM	-0.128621	0.572951	NS	Y		ENSG00000237356	AL365295.1	-2.25622	0.445168	NS	N
ENSG00000249825	CTD-2201I18.1	-0.79999	0.572951	NS	Y		ENSG00000163082	SGPP2	-2.38617	0.446016	NS	N
ENSG00000133612	AGAP3	-0.183584	0.57347	NS	N		ENSG00000173457	PPP1R14B	-0.516481	0.446016	NS	Y
ENSG00000198556	ZNF789	-0.137153	0.573498	NS	N		ENSG00000279649	AC020978.10	-2.50127	0.446087	NS	N
ENSG00000198363	ASPH	-0.143376	0.573957	NS	N		ENSG00000274070	CASTOR2	-2.91871	0.446089	NS	N
ENSG00000168096	ANKS3	-0.192354	0.575084	NS	Y		ENSG00000174500	GCSAM	-2.66024	0.44652	NS	N
ENSG00000107560	RAB11FIP2	-0.172299	0.575112	NS	N		ENSG00000011304	PTBP1	-0.366445	0.446927	NS	Y
ENSG00000198420	TCAF1	-0.106159	0.575662	NS	Y		ENSG00000142166	IFNAR1	-0.506794	0.446927	NS	Y
ENSG00000205746	AC126755.1	-0.157886	0.575662	NS	N		ENSG00000172613	RAD9A	-0.761542	0.446927	NS	N
ENSG00000101940	WDR13	-0.14909	0.575662	NS	N		ENSG00000231752	EMBP1	-2.0107	0.446927	NS	Y
ENSG00000221886	ZBED8	-0.268025	0.575746	NS	N		ENSG00000158079	PTPDC1	-3.54635	0.447142	NS	N
ENSG00000170049	KCNAB3	-0.323588	0.576695	NS	N		ENSG00000123415	SMUG1	-0.655447	0.447352	NS	Y
ENSG00000196814	MVB12B	-0.284466	0.577152	NS	Y		ENSG00000092345	DAZL	-5.93478	0.447461	NS	N
ENSG00000168016	TRANK1	-0.248083	0.577203	NS	N		ENSG00000075391	RASAL2	-1.72949	0.448064	NS	N
ENSG00000106006	HOXA6	-0.396882	0.577203	NS	N		ENSG00000124140	SLC12A5	-1.55848	0.448195	NS	Y
ENSG00000162267	ITIH3	-0.423733	0.577406	NS	N		ENSG00000126254	RBM42	-0.763836	0.448219	NS	N
ENSG00000228877	AL669970.3	-0.392829	0.577774	NS	N		ENSG00000166226	CCT2	-0.279263	0.449379	NS	Y
ENSG00000152784	PRDM8	-0.400407	0.577783	NS	N		ENSG00000149577	SIDT2	-1.46922	0.450438	NS	Y
ENSG00000049239	H6PD	-0.277643	0.577881	NS	Y		ENSG00000097021	ACOT7	-0.782835	0.450756	NS	Y
ENSG00000173137	ADCK5	-0.181735	0.578402	NS	N		ENSG00000136114	THSD1	-4.72713	0.451155	NS	N
ENSG00000245213	AC105285.1	-0.448063	0.579246	NS	N		ENSG00000108788	MLX	-0.420357	0.451441	NS	Y
ENSG00000168216	LMBRD1	-0.159562	0.579714	NS	N		ENSG00000143878	RHOB	-2.04051	0.451441	NS	Y
ENSG00000223795	AL669970.1	-0.366462	0.579757	NS	N		ENSG00000158482	SNX29P1	-3.44299	0.451441	NS	Y
ENSG00000135862	LAMC1	-0.142983	0.57977	NS	N		ENSG00000197275	RAD54B	-0.905754	0.451441	NS	N
ENSG00000104953	TLE6	-0.476861	0.579945	NS	Y		ENSG00000161547	SRSF2	-0.312861	0.451642	NS	Y
ENSG00000137764	MAP2K5	-0.154489	0.580201	NS	N		ENSG00000157045	NTAN1	-0.478014	0.452473	NS	N
ENSG00000223705	NSUN5P1	-0.224175	0.580346	NS	N		ENSG00000215305	VPS16	-0.809854	0.452711	NS	Y
ENSG00000187091	PLCD1	-0.42538	0.580346	NS	N		ENSG00000131143	COX4I1	-0.421567	0.452924	NS	N
ENSG00000130433	CACNG6	-1.62703	0.580635	NS	N		ENSG00000134684	YARS	-0.385055	0.453738	NS	N
ENSG00000104960	PTOV1	-0.125502	0.581197	NS	Y		ENSG00000196453	ZNF777	-1.21809	0.453743	NS	N
ENSG00000185127	C6orf120	-0.147119	0.581197	NS	Y		ENSG00000158717	RNF166	-0.720202	0.453744	NS	Y
ENSG00000167232	ZNF91	-0.123921	0.581197	NS	N		ENSG00000280054	AC004241.5	-5.13344	0.454505	NS	N
ENSG00000005206	SPPL2B	-0.167919	0.581197	NS	N		ENSG00000124091	GCNT7	-2.69786	0.45453	NS	N
ENSG00000228672	PROB1	-0.157541	0.581197	NS	Y		ENSG00000101004	NINL	-2.07308	0.454675	NS	Y
ENSG00000144320	LNPK	-0.196749	0.581844	NS	Y		ENSG00000121680	PEX16	-0.965999	0.455074	NS	Y
ENSG00000174500	GCSAM	-0.248777	0.581893	NS	N		ENSG00000124116	WFDC3	-3.86983	0.455074	NS	N
ENSG00000071564	TCF3	-0.174046	0.581893	NS	Y		ENSG00000137941	TTLL7	-3.40844	0.455074	NS	N
ENSG00000124602	UNC5CL	-0.371284	0.581893	NS	N		ENSG00000186469	GNG2	-0.917688	0.455074	NS	Y
ENSG00000124942	AHNAK	-0.434146	0.581893	NS	Y		ENSG00000138035	PNPT1	-0.736548	0.455696	NS	Y
ENSG00000175787	ZNF169	-0.276836	0.581893	NS	N		ENSG00000235652	AL356599.1	-1.7975	0.455696	NS	N
ENSG00000184924	PTRHD1	-0.310249	0.581893	NS	N		ENSG00000120053	GOT1	-0.800926	0.455756	NS	N
ENSG00000279149	AL356750.1	-0.364327	0.581893	NS	N		ENSG00000176160	HSF5	-6.99609	0.455942	NS	N
ENSG00000262209	PCDHGB3	-0.586187	0.582317	NS	N		ENSG00000130147	SH3BP4	-3.72631	0.456403	NS	N
ENSG00000175938	ORAI3	-0.379928	0.583235	NS	Y		ENSG00000110002	VWA5A	-1.77502	0.456507	NS	N
ENSG00000167978	SRRM2	-0.0882363	0.583251	NS	Y		ENSG00000130758	MAP3K10	-2.50528	0.456507	NS	N
ENSG00000163050	COQ8A	-0.271626	0.583333	NS	Y		ENSG00000138395	CDK15	-3.9536	0.456507	NS	N
ENSG00000103253	HAGHL	-0.525923	0.584122	NS	Y		ENSG00000160563	MED27	-0.616767	0.456507	NS	N
ENSG00000235759	ARHGAP42P3	-0.379101	0.584122	NS	N		ENSG00000229227	AL356056.1	-2.1498	0.456507	NS	N
ENSG00000234498	RPL13AP20	-0.452522	0.584255	NS	Y		ENSG00000196419	XRCC6	-0.3479	0.456682	NS	N
ENSG00000224914	LINC00863	-0.222128	0.58511	NS	N		ENSG00000168439	STIP1	-0.47551	0.456935	NS	Y
ENSG00000159082	SYNJ1	-0.175181	0.585658	NS	Y		ENSG00000230583	GTF2IRD1P1	-3.55283	0.457204	NS	N
ENSG00000105726	ATP13A1	-0.106738	0.585774	NS	N		ENSG00000242372	EIF6	-0.679104	0.457204	NS	N
ENSG00000130758	MAP3K10	-0.203795	0.586211	NS	N		ENSG00000253293	HOXA10	-2.79008	0.45755	NS	N
ENSG00000110344	UBE4A	-0.124114	0.586265	NS	Y		ENSG00000213390	ARHGAP19	-0.641838	0.45761	NS	N
ENSG00000126016	AMOT	-0.141655	0.586265	NS	N		ENSG00000171222	SCAND1	-0.61979	0.457705	NS	N
ENSG00000008311	AASS	-0.150611	0.586265	NS	N		ENSG00000125652	ALKBH7	-0.614552	0.457845	NS	N
ENSG00000187605	TET3	-0.0912824	0.587165	NS	Y		ENSG00000277476	AC005332.8	-1.88541	0.457845	NS	N
ENSG00000105514	RAB3D	-0.356468	0.58821	NS	N		ENSG00000134333	LDHA	-0.367246	0.458355	NS	N
ENSG00000170791	CHCHD7	-0.159076	0.58821	NS	Y		ENSG00000282057	AC092807.3	-4.69912	0.458355	NS	N
ENSG00000014216	CAPN1	-0.105841	0.58821	NS	N		ENSG00000184385	UMODL1-AS1	-7.46936	0.458578	NS	Y
ENSG00000197157	SND1	-0.152058	0.58821	NS	Y		ENSG00000131116	ZNF428	-0.671569	0.458643	NS	Y
ENSG00000271335	AL117336.3	-0.33564	0.58821	NS	N		ENSG00000143889	HNRNPLL	-1.56105	0.459168	NS	Y
ENSG00000129007	CALML4	-0.244575	0.58821	NS	Y		ENSG00000237169	RPL12P27	-3.74567	0.459225	NS	N
ENSG00000138375	SMARCAL1	-0.132685	0.589007	NS	Y		ENSG00000072832	CRMP1	-3.78498	0.459357	NS	Y
ENSG00000128159	TUBGCP6	-0.175414	0.589472	NS	Y		ENSG00000185477	GPRIN3	-2.18679	0.459748	NS	N
ENSG00000214562	NUTM2D	-0.324239	0.590151	NS	N		ENSG00000171862	PTEN	-0.344452	0.460002	NS	N
ENSG00000141562	NARF	-0.361961	0.590652	NS	Y		ENSG00000119862	LGALSL	-3.2002	0.46013	NS	N
ENSG00000104998	IL27RA	-0.27342	0.591242	NS	N		ENSG00000280194	AD000864.1	-2.07703	0.460276	NS	N
ENSG00000278950	AC138907.8	-0.486976	0.59127	NS	N		ENSG00000143761	ARF1	-0.451199	0.46028	NS	N
ENSG00000214331	AC009053.1	-0.214828	0.591319	NS	N		ENSG00000158517	NCF1	-1.72954	0.460308	NS	N
ENSG00000178127	NDUFV2	-0.372802	0.591378	NS	Y		ENSG00000233718	MYCNOS	-4.07265	0.460513	NS	N
ENSG00000157350	ST3GAL2	-0.101516	0.591704	NS	Y		ENSG00000239857	GET4	-1.15542	0.460513	NS	N
ENSG00000069011	PITX1	-0.342792	0.591704	NS	N		ENSG00000127184	COX7C	-0.271557	0.460556	NS	N
ENSG00000142065	ZFP14	-0.20951	0.591797	NS	N		ENSG00000267302	AC005702.1	-3.10208	0.460556	NS	N
ENSG00000151208	DLG5	-0.162226	0.592213	NS	N		ENSG00000182487	NCF1B	-2.2515	0.461071	NS	N
ENSG00000124782	RREB1	-0.129664	0.592264	NS	Y		ENSG00000125869	LAMP5	-2.29343	0.461683	NS	N
ENSG00000260708	AL118516.1	-0.338353	0.592264	NS	N		ENSG00000100416	TRMU	-0.60829	0.462117	NS	Y
ENSG00000221995	TIAF1	-0.186985	0.592264	NS	Y		ENSG00000106336	FBXO24	-4.20669	0.462353	NS	Y
ENSG00000114388	NPRL2	-0.195693	0.592593	NS	N		ENSG00000267855	NDUFA7	-1.97542	0.462353	NS	Y
ENSG00000174456	C12orf76	-0.18094	0.592851	NS	Y		ENSG00000272529	AC090948.3	-3.67043	0.462353	NS	N
ENSG00000246465	AC138904.1	-0.184866	0.592851	NS	N		ENSG00000178217	SH2D4B	-6.78042	0.462979	NS	Y
ENSG00000145687	SSBP2	-0.13776	0.594033	NS	Y		ENSG00000096384	HSP90AB1	-0.239904	0.463141	NS	Y
ENSG00000270157	AC004918.3	-0.388661	0.594033	NS	N		ENSG00000187116	LILRA5	-6.67446	0.463187	NS	N
ENSG00000124593	AL365205.1	-0.395059	0.594033	NS	N		ENSG00000241859	ANOS2P	-2.41456	0.463529	NS	N
ENSG00000111711	GOLT1B	-0.13433	0.59424	NS	N		ENSG00000115541	HSPE1	-0.480998	0.464008	NS	Y
ENSG00000105327	BBC3	-0.530608	0.59424	NS	Y		ENSG00000099795	NDUFB7	-0.605862	0.464043	NS	Y
ENSG00000167103	PIP5KL1	-0.563213	0.59424	NS	N		ENSG00000188452	CERKL	-0.775043	0.464388	NS	N
ENSG00000185730	ZNF696	-0.259521	0.594599	NS	N		ENSG00000165617	DACT1	-3.02984	0.464568	NS	N
ENSG00000143772	ITPKB	-0.222618	0.594688	NS	N		ENSG00000146856	AGBL3	-1.4704	0.465443	NS	N
ENSG00000280128	AL662795.2	-0.148967	0.596331	NS	N		ENSG00000278231	AL133342.1	-2.20966	0.465443	NS	N
ENSG00000136997	MYC	-0.187056	0.596554	NS	N		ENSG00000270170	NCBP2-AS2	-0.562274	0.465692	NS	N
ENSG00000164975	SNAPC3	-0.16152	0.596554	NS	Y		ENSG00000167880	EVPL	-4.97049	0.46583	NS	N
ENSG00000119514	GALNT12	-0.394789	0.596554	NS	N		ENSG00000099624	ATP5D	-0.582549	0.466189	NS	N
ENSG00000239521	GATS	-0.322244	0.596975	NS	N		ENSG00000079462	PAFAH1B3	-0.635177	0.466414	NS	N
ENSG00000089902	RCOR1	-0.113177	0.597041	NS	Y		ENSG00000198431	TXNRD1	-0.420778	0.466748	NS	Y
ENSG00000100150	DEPDC5	-0.170874	0.597635	NS	Y		ENSG00000124562	SNRPC	-0.388623	0.46685	NS	Y
ENSG00000153993	SEMA3D	-1.0026	0.597635	NS	N		ENSG00000228995	MTND1P9	-4.23702	0.46729	NS	N
ENSG00000244754	N4BP2L2	-0.1071	0.597961	NS	Y		ENSG00000104687	GSR	-0.328224	0.468892	NS	Y
ENSG00000135723	FHOD1	-0.176125	0.598235	NS	Y		ENSG00000266904	LINC00663	-5.54311	0.468892	NS	N
ENSG00000117448	AKR1A1	-0.0833536	0.598235	NS	Y		ENSG00000160193	WDR4	-0.702465	0.468912	NS	Y
ENSG00000166471	TMEM41B	-0.12675	0.598327	NS	Y		ENSG00000117791	2002-03-01	-5.64532	0.468931	NS	N
ENSG00000237819	AC002454.1	-0.308334	0.599468	NS	N		ENSG00000266931	AC125232.2	-1.2162	0.469087	NS	N
ENSG00000163958	ZDHHC19	-0.486313	0.599468	NS	N		ENSG00000229422	AL512625.2	-3.94455	0.469309	NS	N
ENSG00000152804	HHEX	-0.145383	0.600054	NS	Y		ENSG00000104412	EMC2	-0.760237	0.469765	NS	N
ENSG00000099864	PALM	-0.203148	0.600054	NS	N		ENSG00000143436	MRPL9	-0.35167	0.469765	NS	Y
ENSG00000171295	ZNF440	-0.171023	0.600068	NS	N		ENSG00000143842	SOX13	-5.11156	0.469765	NS	N
ENSG00000103479	RBL2	-0.129542	0.600068	NS	Y		ENSG00000155367	PPM1J	-4.17749	0.469765	NS	N
ENSG00000138463	DIRC2	-0.278124	0.600348	NS	N		ENSG00000179091	CYC1	-0.736526	0.469765	NS	Y
ENSG00000135643	KCNMB4	-0.259224	0.600545	NS	N		ENSG00000184990	SIVA1	-0.546797	0.469765	NS	N
ENSG00000135766	EGLN1	-0.311792	0.600545	NS	N		ENSG00000197771	MCMBP	-0.356715	0.469765	NS	Y
ENSG00000165617	DACT1	-0.288873	0.600545	NS	N		ENSG00000228519	AC097263.1	-0.828055	0.469765	NS	N
ENSG00000156860	FBRS	-0.156262	0.600545	NS	Y		ENSG00000204397	CARD16	-1.64927	0.470183	NS	N
ENSG00000152642	GPD1L	-0.213457	0.600545	NS	N		ENSG00000174444	RPL4	-0.278059	0.470453	NS	N
ENSG00000087111	PIGS	-0.105133	0.600615	NS	N		ENSG00000180178	FAR2P1	-1.84744	0.470497	NS	N
ENSG00000198934	MAGEE1	-0.432684	0.600981	NS	N		ENSG00000092964	DPYSL2	-0.515915	0.470958	NS	N
ENSG00000173757	STAT5B	-0.201953	0.601499	NS	N		ENSG00000111716	LDHB	-0.302134	0.470958	NS	N
ENSG00000196372	ASB13	-0.402632	0.602298	NS	Y		ENSG00000139343	SNRPF	-0.417314	0.471401	NS	N
ENSG00000185710	SMG1P4	-0.248169	0.602298	NS	N		ENSG00000235888	AF064858.1	-1.81464	0.472207	NS	N
ENSG00000141696	P3H4	-0.194761	0.602306	NS	N		ENSG00000136631	VPS45	-0.559322	0.472515	NS	N
ENSG00000121417	ZNF211	-0.169786	0.602493	NS	N		ENSG00000142156	COL6A1	-4.99927	0.472515	NS	Y
ENSG00000164180	TMEM161B	-0.141039	0.602906	NS	N		ENSG00000101843	PSMD10	-0.665813	0.473638	NS	N
ENSG00000100207	TCF20	-0.0985868	0.602906	NS	N		ENSG00000144645	OSBPL10	-2.19658	0.473808	NS	N
ENSG00000104897	SF3A2	-0.101276	0.602909	NS	Y		ENSG00000173809	TDRD12	-4.73198	0.473808	NS	N
ENSG00000170629	DPY19L2P2	-0.174568	0.603115	NS	N		ENSG00000175792	RUVBL1	-0.502877	0.473808	NS	Y
ENSG00000177303	CASKIN2	-0.142402	0.603115	NS	N		ENSG00000211592	IGKC	-2.71797	0.473808	NS	N
ENSG00000169184	MN1	-0.442676	0.603115	NS	N		ENSG00000138778	CENPE	-0.725892	0.473867	NS	Y
ENSG00000169991	IFFO2	-0.167856	0.603224	NS	Y		ENSG00000129595	EPB41L4A	-2.4557	0.474026	NS	N
ENSG00000123384	LRP1	-0.408391	0.603224	NS	N		ENSG00000114125	RNF7	-0.363636	0.47437	NS	Y
ENSG00000105223	PLD3	-0.162328	0.603237	NS	N		ENSG00000110888	CAPRIN2	-2.38546	0.474905	NS	N
ENSG00000134107	BHLHE40	-1.16326	0.603237	NS	Y		ENSG00000184937	WT1	-1.79865	0.475621	NS	N
ENSG00000067225	PKM	-0.231549	0.603237	NS	Y		ENSG00000213523	SRA1	-0.552103	0.47565	NS	N
ENSG00000260267	AC026471.1	-0.286724	0.603237	NS	N		ENSG00000172493	AFF1	-0.948388	0.475818	NS	Y
ENSG00000168264	IRF2BP2	-0.151291	0.603255	NS	Y		ENSG00000144218	AFF3	-1.35505	0.475885	NS	Y
ENSG00000134970	TMED7	-0.134917	0.603255	NS	Y		ENSG00000199325	RNU4-39P	-4.6825	0.476432	NS	N
ENSG00000125651	GTF2F1	-0.101122	0.603735	NS	N		ENSG00000158526	TSR2	-0.760578	0.476512	NS	Y
ENSG00000179222	MAGED1	-0.109698	0.60384	NS	N		ENSG00000178033	FAM26E	-5.85455	0.476827	NS	N
ENSG00000141644	MBD1	-0.0972485	0.60384	NS	N		ENSG00000204642	HLA-F	-2.8295	0.476827	NS	N
ENSG00000141232	TOB1	-0.188934	0.60384	NS	Y		ENSG00000262814	MRPL12	-0.607695	0.476827	NS	Y
ENSG00000116017	ARID3A	-0.183797	0.603893	NS	Y		ENSG00000265354	TIMM23	-0.503951	0.477362	NS	N
ENSG00000179743	FLJ37453	-0.228978	0.603893	NS	N		ENSG00000145979	TBC1D7	-0.620093	0.4778	NS	N
ENSG00000232593	KANTR	-0.478157	0.604071	NS	N		ENSG00000170927	PKHD1	-3.9574	0.4778	NS	Y
ENSG00000101846	STS	-0.242355	0.604112	NS	Y		ENSG00000203327	AC012358.1	-3.21864	0.4778	NS	N
ENSG00000134452	FBXO18	-0.141975	0.604112	NS	N		ENSG00000113648	H2AFY	-0.376198	0.47794	NS	N
ENSG00000115806	GORASP2	-0.0950979	0.604235	NS	Y		ENSG00000086232	EIF2AK1	-0.317503	0.478057	NS	Y
ENSG00000197006	METTL9	-0.120297	0.604369	NS	N		ENSG00000141076	UTP4	-0.425053	0.478057	NS	N
ENSG00000278996	FP671120.1	-0.290324	0.604369	NS	N		ENSG00000130513	GDF15	-4.57877	0.478487	NS	Y
ENSG00000152580	IGSF10	-0.384027	0.604596	NS	N		ENSG00000169504	CLIC4	-0.580384	0.478487	NS	Y
ENSG00000196735	HLA-DQA1	-0.615015	0.605154	NS	N		ENSG00000196604	POTEF	-1.31983	0.478487	NS	N
ENSG00000188157	AGRN	-0.499868	0.607429	NS	Y		ENSG00000253667	AC100821.1	-4.31361	0.478487	NS	N
ENSG00000243679	AC018638.5	-0.247527	0.607429	NS	N		ENSG00000270332	SMC2-AS1	-4.17711	0.478792	NS	N
ENSG00000187678	SPRY4	-0.511656	0.608488	NS	N		ENSG00000165507	C10orf10	-1.55749	0.479009	NS	N
ENSG00000153291	SLC25A27	-0.535875	0.608575	NS	N		ENSG00000225715	AL512504.1	-4.72344	0.479009	NS	N
ENSG00000214189	ZNF788	-0.18924	0.609102	NS	N		ENSG00000214309	MBLAC1	-1.90198	0.479152	NS	Y
ENSG00000280067	AC023818.2	-0.332975	0.609387	NS	N		ENSG00000258012	AC026111.1	-4.41049	0.479152	NS	N
ENSG00000137218	FRS3	-0.267657	0.60979	NS	Y		ENSG00000265801	AC069366.2	-2.46461	0.479152	NS	N
ENSG00000172139	SLC9C1	-0.482575	0.609941	NS	N		ENSG00000125650	PSPN	-1.57807	0.479571	NS	N
ENSG00000124222	STX16	-0.137157	0.610137	NS	Y		ENSG00000166797	FAM96A	-0.34363	0.479571	NS	N
ENSG00000138964	PARVG	-0.455513	0.610523	NS	Y		ENSG00000198947	DMD	-3.67329	0.479571	NS	N
ENSG00000232040	ZBED9	-0.398256	0.610523	NS	N		ENSG00000104529	EEF1D	-0.731199	0.479626	NS	N
ENSG00000044446	PHKA2	-0.141035	0.610614	NS	Y		ENSG00000131652	THOC6	-0.594448	0.480055	NS	N
ENSG00000149809	TM7SF2	-0.252206	0.610778	NS	N		ENSG00000108262	GIT1	-0.703894	0.480099	NS	N
ENSG00000143878	RHOB	-0.195797	0.610907	NS	Y		ENSG00000273382	AL356488.3	-4.45274	0.480147	NS	N
ENSG00000086065	CHMP5	-0.198035	0.610907	NS	N		ENSG00000174943	KCTD13	-0.727434	0.4806	NS	Y
ENSG00000231731	AC010976.1	-0.346745	0.610934	NS	N		ENSG00000164879	CA3	-4.08819	0.481639	NS	N
ENSG00000158321	AUTS2	-0.122051	0.611019	NS	Y		ENSG00000175984	DENND2C	-2.67046	0.481639	NS	N
ENSG00000169635	HIC2	-0.182601	0.611019	NS	N		ENSG00000278023	RDM1	-2.22223	0.481639	NS	N
ENSG00000204524	ZNF805	-0.373484	0.611038	NS	Y		ENSG00000117877	CD3EAP	-1.06023	0.482471	NS	N
ENSG00000165861	ZFYVE1	-0.145411	0.611293	NS	N		ENSG00000184368	MAP7D2	-4.30086	0.482794	NS	N
ENSG00000233639	LINC01158	-0.712937	0.611529	NS	N		ENSG00000225528	Z82206.1	-2.20032	0.482822	NS	N
ENSG00000099330	OCEL1	-0.235376	0.61168	NS	Y		ENSG00000120526	NUDCD1	-0.374473	0.48332	NS	N
ENSG00000159685	CHCHD6	-0.268309	0.61168	NS	N		ENSG00000214530	STARD10	-1.49667	0.483382	NS	Y
ENSG00000148175	STOM	-0.225544	0.612004	NS	N		ENSG00000189337	KAZN	-3.56977	0.48357	NS	N
ENSG00000162738	VANGL2	-0.274872	0.612004	NS	Y		ENSG00000160221	C21orf33	-0.923893	0.483915	NS	N
ENSG00000144895	EIF2A	-0.0958613	0.612004	NS	N		ENSG00000157514	TSC22D3	-0.924029	0.484114	NS	N
ENSG00000158717	RNF166	-0.145434	0.612034	NS	Y		ENSG00000232445	AC006329.1	-1.50316	0.484114	NS	N
ENSG00000151893	CACUL1	-0.106988	0.612034	NS	N		ENSG00000069966	GNB5	-1.57351	0.485831	NS	N
ENSG00000106991	ENG	-0.364239	0.612222	NS	Y		ENSG00000166451	CENPN	-0.561042	0.485831	NS	N
ENSG00000171148	TADA3	-0.157747	0.612351	NS	N		ENSG00000172663	TMEM134	-0.684603	0.486062	NS	Y
ENSG00000204681	GABBR1	-0.233408	0.612481	NS	N		ENSG00000132718	SYT11	-1.57007	0.486451	NS	N
ENSG00000180229	HERC2P3	-0.145953	0.613108	NS	N		ENSG00000137563	GGH	-0.463948	0.486635	NS	Y
ENSG00000142197	DOPEY2	-0.176728	0.613108	NS	N		ENSG00000206869	SNORA70F	-3.55395	0.48817	NS	N
ENSG00000156172	C8orf37	-0.293088	0.613274	NS	Y		ENSG00000021826	CPS1	-3.78835	0.488658	NS	N
ENSG00000139531	SUOX	-0.175627	0.613862	NS	N		ENSG00000124541	RRP36	-0.54048	0.488658	NS	N
ENSG00000176920	FUT2	-0.46245	0.614343	NS	N		ENSG00000280367	AP002364.1	-4.54621	0.488658	NS	N
ENSG00000104880	ARHGEF18	-0.250295	0.614664	NS	Y		ENSG00000080824	HSP90AA1	-0.479588	0.489421	NS	N
ENSG00000197714	ZNF460	-0.483484	0.614664	NS	N		ENSG00000147439	BIN3	-0.844607	0.490114	NS	Y
ENSG00000197016	ZNF470	-0.271214	0.614664	NS	N		ENSG00000148334	PTGES2	-0.778616	0.490114	NS	Y
ENSG00000232098	AC012313.1	-0.246696	0.614664	NS	N		ENSG00000260948	AL390195.2	-5.34542	0.490114	NS	N
ENSG00000105655	ISYNA1	-0.192714	0.615705	NS	Y		ENSG00000178773	CPNE7	-2.18785	0.490325	NS	Y
ENSG00000260942	CAPN10-AS1	-0.286149	0.615755	NS	N		ENSG00000111863	ADTRP	-5.65922	0.490712	NS	N
ENSG00000173456	RNF26	-0.0974639	0.615755	NS	N		ENSG00000166997	CNPY4	-1.31168	0.490712	NS	N
ENSG00000116191	RALGPS2	-0.144795	0.616089	NS	Y		ENSG00000254995	STX16-NPEPL1	-4.02312	0.490712	NS	N
ENSG00000145217	SLC26A1	-0.290521	0.616366	NS	N		ENSG00000114383	TUSC2	-0.383238	0.491356	NS	Y
ENSG00000100299	ARSA	-0.235502	0.617041	NS	Y		ENSG00000152583	SPARCL1	-5.05831	0.491575	NS	N
ENSG00000053702	NRIP2	-0.341446	0.617068	NS	N		ENSG00000141026	MED9	-1.37675	0.491907	NS	Y
ENSG00000167799	NUDT8	-0.38403	0.618233	NS	Y		ENSG00000225614	ZNF469	-2.6243	0.491907	NS	N
ENSG00000198546	ZNF511	-0.280369	0.618668	NS	Y		ENSG00000120910	PPP3CC	-0.97397	0.491998	NS	N
ENSG00000138658	ZGRF1	-0.147042	0.618668	NS	N		ENSG00000134996	OSTF1	-0.404791	0.492105	NS	Y
ENSG00000180425	C11orf71	-0.396047	0.618668	NS	Y		ENSG00000105676	ARMC6	-0.614368	0.49235	NS	Y
ENSG00000078043	PIAS2	-0.132736	0.618747	NS	N		ENSG00000182985	CADM1	-3.4771	0.493541	NS	N
ENSG00000121903	ZSCAN20	-0.286646	0.620132	NS	N		ENSG00000160446	ZDHHC12	-0.709778	0.49374	NS	N
ENSG00000113522	RAD50	-0.138191	0.620696	NS	Y		ENSG00000146007	ZMAT2	-0.563544	0.493994	NS	N
ENSG00000153317	ASAP1	-0.132246	0.620893	NS	Y		ENSG00000102753	KPNA3	-0.458936	0.49454	NS	N
ENSG00000234268	AP000936.3	-0.472681	0.620893	NS	N		ENSG00000160613	PCSK7	-0.543185	0.49454	NS	Y
ENSG00000196205	EEF1A1P5	-0.101434	0.620893	NS	N		ENSG00000099977	DDT	-0.669007	0.495468	NS	N
ENSG00000131781	FMO5	-0.315892	0.620925	NS	N		ENSG00000131462	TUBG1	-1.0097	0.495468	NS	Y
ENSG00000197226	TBC1D9B	-0.0749979	0.622307	NS	N		ENSG00000182054	IDH2	-0.34807	0.495468	NS	N
ENSG00000173442	EHBP1L1	-0.157273	0.622307	NS	Y		ENSG00000010256	UQCRC1	-0.458087	0.496016	NS	N
ENSG00000185495	AC138393.1	-0.217716	0.623024	NS	N		ENSG00000100104	SRRD	-0.844156	0.496622	NS	Y
ENSG00000247137	AP000873.2	-0.368238	0.623893	NS	N		ENSG00000120820	GLT8D2	-3.0692	0.496622	NS	N
ENSG00000224546	EIF4BP3	-0.230575	0.625975	NS	N		ENSG00000140092	FBLN5	-5.60741	0.496622	NS	Y
ENSG00000049860	HEXB	-0.122445	0.626422	NS	Y		ENSG00000143498	TAF1A	-1.39585	0.496622	NS	N
ENSG00000113369	ARRDC3	-0.256257	0.626422	NS	Y		ENSG00000249684	AC106795.2	-3.31406	0.496622	NS	N
ENSG00000188277	C15orf62	-0.410384	0.626422	NS	Y		ENSG00000182446	NPLOC4	-0.382511	0.496692	NS	N
ENSG00000164989	CCDC171	-0.198861	0.626422	NS	Y		ENSG00000236049	LINC01920	-8.30381	0.497122	NS	N
ENSG00000105369	CD79A	-0.15727	0.626589	NS	Y		ENSG00000139180	NDUFA9	-0.459481	0.497157	NS	N
ENSG00000254681	PKD1P5	-0.153634	0.626755	NS	N		ENSG00000165271	NOL6	-0.607003	0.497723	NS	N
ENSG00000005156	LIG3	-0.139481	0.626843	NS	N		ENSG00000165821	SALL2	-5.47234	0.497723	NS	N
ENSG00000071894	CPSF1	-0.0899787	0.626843	NS	N		ENSG00000109854	HTATIP2	-1.10504	0.497876	NS	N
ENSG00000160179	ABCG1	-1.67262	0.626865	NS	Y		ENSG00000160714	UBE2Q1	-0.493607	0.497876	NS	Y
ENSG00000151006	PRSS53	-0.398495	0.626865	NS	N		ENSG00000100626	GALNT16	-4.7891	0.498017	NS	N
ENSG00000010322	NISCH	-0.129066	0.627362	NS	N		ENSG00000095906	NUBP2	-0.626021	0.498541	NS	Y
ENSG00000101966	XIAP	-0.117754	0.627362	NS	N		ENSG00000105219	CNTD2	-8.29032	0.498541	NS	N
ENSG00000168615	ADAM9	-0.158891	0.627362	NS	N		ENSG00000147274	RBMX	-0.350698	0.498541	NS	N
ENSG00000226659	AC021028.1	-0.47563	0.627968	NS	N		ENSG00000236675	MTX1P1	-1.94693	0.498857	NS	N
ENSG00000158290	CUL4B	-0.0888018	0.628449	NS	N		ENSG00000116478	HDAC1	-0.401922	0.498882	NS	Y
ENSG00000125910	S1PR4	-0.16685	0.628559	NS	N		ENSG00000197479	PCDHB11	-5.31264	0.499108	NS	N
ENSG00000138767	CNOT6L	-0.126325	0.628862	NS	Y		ENSG00000244462	RBM12	-0.451516	0.499108	NS	Y
ENSG00000274602	PI4KAP1	-0.177206	0.629346	NS	N		ENSG00000115268	RPS15	-0.402492	0.499143	NS	N
ENSG00000147454	SLC25A37	-0.0955689	0.629476	NS	N		ENSG00000183160	TMEM119	-3.93183	0.499143	NS	N
ENSG00000185219	ZNF445	-0.141845	0.629476	NS	Y		ENSG00000204822	MRPL53	-1.71822	0.499157	NS	Y
ENSG00000141985	SH3GL1	-0.190926	0.629476	NS	Y		ENSG00000198765	SYCP1	-4.22685	0.499589	NS	N
ENSG00000100109	TFIP11	-0.120215	0.629476	NS	Y		ENSG00000166794	PPIB	-0.414072	0.499613	NS	N
ENSG00000108100	CCNY	-0.128664	0.630112	NS	Y		ENSG00000218690	HIST1H2APS4	-1.78938	0.499613	NS	N
ENSG00000102057	KCND1	-0.349196	0.630465	NS	N		ENSG00000138162	TACC2	-3.427	0.499632	NS	N
ENSG00000143774	GUK1	-0.160626	0.630801	NS	Y		ENSG00000189057	FAM111B	-2.89679	0.499632	NS	N
ENSG00000017797	RALBP1	-0.0911256	0.630871	NS	Y		ENSG00000203876	ADD3-AS1	-4.63668	0.499861	NS	Y
ENSG00000140876	NUDT7	-0.514786	0.630871	NS	Y		ENSG00000203362	AL355802.1	-3.207	0.500515	NS	N
ENSG00000164976	KIAA1161	-0.270891	0.630871	NS	N		ENSG00000224786	CETN4P	-5.34777	0.500629	NS	N
ENSG00000196275	GTF2IRD2	-0.236247	0.630871	NS	N		ENSG00000225762	LINC01389	-3.27028	0.501388	NS	N
ENSG00000008294	SPAG9	-0.12988	0.630871	NS	Y		ENSG00000099994	SUSD2	-6.49843	0.501573	NS	Y
ENSG00000163322	ABRAXAS1	-0.195699	0.630871	NS	N		ENSG00000251600	AC139713.2	-2.57131	0.501701	NS	N
ENSG00000132589	FLOT2	-0.131845	0.630871	NS	Y		ENSG00000163002	NUP35	-0.749376	0.502398	NS	N
ENSG00000122417	ODF2L	-0.127045	0.630993	NS	N		ENSG00000179855	GIPC3	-2.24557	0.503265	NS	N
ENSG00000148834	GSTO1	-0.169496	0.631358	NS	N		ENSG00000090861	AARS	-0.533433	0.503519	NS	N
ENSG00000145506	NKD2	-0.18145	0.631589	NS	N		ENSG00000100294	MCAT	-0.674233	0.503604	NS	Y
ENSG00000162298	SYVN1	-0.154406	0.631658	NS	Y		ENSG00000102030	NAA10	-0.456571	0.503604	NS	N
ENSG00000263272	AC004148.2	-0.219917	0.632014	NS	N		ENSG00000112343	TRIM38	-0.405212	0.503604	NS	N
ENSG00000170776	AKAP13	-0.0879947	0.632272	NS	Y		ENSG00000113070	HBEGF	-1.006	0.503604	NS	Y
ENSG00000273033	LINC02035	-0.275742	0.632997	NS	N		ENSG00000249471	ZNF324B	-2.00818	0.503856	NS	Y
ENSG00000185813	PCYT2	-0.270257	0.633806	NS	N		ENSG00000232119	MCTS1	-0.341909	0.504206	NS	N
ENSG00000108219	TSPAN14	-0.171951	0.633893	NS	Y		ENSG00000280123	AC023632.6	-1.80848	0.504247	NS	N
ENSG00000104765	BNIP3L	-0.41839	0.633893	NS	N		ENSG00000112029	FBXO5	-0.718275	0.504285	NS	Y
ENSG00000175482	POLD4	-0.387381	0.633893	NS	Y		ENSG00000148834	GSTO1	-0.35574	0.504345	NS	N
ENSG00000072518	MARK2	-0.177102	0.633978	NS	N		ENSG00000163362	INAVA	-4.31854	0.504608	NS	Y
ENSG00000161847	RAVER1	-0.107072	0.634097	NS	Y		ENSG00000146918	NCAPG2	-0.399048	0.504708	NS	Y
ENSG00000227953	LINC01341	-0.50788	0.634097	NS	Y		ENSG00000100473	COCH	-1.07175	0.505032	NS	N
ENSG00000129197	RPAIN	-0.135622	0.634183	NS	N		ENSG00000101079	NDRG3	-0.655552	0.505032	NS	Y
ENSG00000163930	BAP1	-0.0947091	0.634183	NS	N		ENSG00000154451	GBP5	-2.63509	0.505032	NS	N
ENSG00000172250	SERHL	-0.445772	0.63455	NS	N		ENSG00000176896	TCEANC	-2.55157	0.505032	NS	N
ENSG00000233264	AC006042.3	-0.50969	0.634739	NS	N		ENSG00000007080	CCDC124	-0.622452	0.505277	NS	Y
ENSG00000185033	SEMA4B	-0.184898	0.634889	NS	Y		ENSG00000197813	AC011450.1	-5.28482	0.505277	NS	N
ENSG00000188042	ARL4C	-0.365354	0.634972	NS	Y		ENSG00000167315	ACAA2	-0.371755	0.506073	NS	N
ENSG00000162616	DNAJB4	-0.165854	0.636102	NS	N		ENSG00000088367	EPB41L1	-4.09868	0.507434	NS	N
ENSG00000157107	FCHO2	-0.235585	0.636102	NS	Y		ENSG00000063601	MTMR1	-0.977558	0.507879	NS	Y
ENSG00000230982	DSTNP1	-0.439954	0.636102	NS	N		ENSG00000169926	KLF13	-0.93934	0.50826	NS	N
ENSG00000214784	AC010468.1	-0.285067	0.636102	NS	N		ENSG00000184076	UQCR10	-0.483957	0.509239	NS	N
ENSG00000173875	ZNF791	-0.207744	0.636102	NS	N		ENSG00000006634	DBF4	-0.609093	0.509836	NS	Y
ENSG00000115310	RTN4	-0.0694192	0.636102	NS	Y		ENSG00000226268	AC135977.1	-1.7389	0.509836	NS	N
ENSG00000112715	VEGFA	-0.670112	0.636102	NS	Y		ENSG00000172757	CFL1	-0.381479	0.509864	NS	N
ENSG00000197122	SRC	-0.195613	0.636102	NS	Y		ENSG00000066379	ZNRD1	-0.520686	0.51005	NS	N
ENSG00000102981	PARD6A	-0.430957	0.636102	NS	N		ENSG00000251442	LINC01094	-4.10311	0.510166	NS	N
ENSG00000268027	AC243960.1	-0.33926	0.636281	NS	N		ENSG00000269335	IKBKG	-0.544455	0.510166	NS	N
ENSG00000106976	DNM1	-0.45715	0.636781	NS	N		ENSG00000129235	TXNDC17	-0.543138	0.510191	NS	N
ENSG00000153531	ADPRHL1	-0.542135	0.636861	NS	Y		ENSG00000106327	TFR2	-1.96475	0.510206	NS	N
ENSG00000006282	SPATA20	-0.292144	0.636861	NS	N		ENSG00000119333	WDR34	-0.579555	0.510486	NS	Y
ENSG00000188811	NHLRC3	-0.134421	0.636993	NS	N		ENSG00000130348	QRSL1	-0.595839	0.510486	NS	N
ENSG00000108479	GALK1	-0.190195	0.637134	NS	Y		ENSG00000081148	IMPG2	-5.54507	0.510873	NS	N
ENSG00000183066	WBP2NL	-0.350463	0.637238	NS	N		ENSG00000199568	RNU5A-1	-1.63245	0.510873	NS	N
ENSG00000213563	C8orf82	-0.223535	0.637354	NS	Y		ENSG00000047634	SCML1	-0.788846	0.511264	NS	N
ENSG00000274349	ZNF658	-0.394165	0.63742	NS	N		ENSG00000280789	PAGR1	-0.51793	0.511345	NS	Y
ENSG00000074800	ENO1	-0.36414	0.6381	NS	Y		ENSG00000174586	ZNF497	-1.37247	0.51149	NS	Y
ENSG00000048707	VPS13D	-0.122285	0.6381	NS	N		ENSG00000197345	MRPL21	-0.386419	0.51149	NS	Y
ENSG00000100568	VTI1B	-0.137998	0.6381	NS	N		ENSG00000122121	XPNPEP2	-3.32828	0.512181	NS	Y
ENSG00000136878	USP20	-0.138125	0.638119	NS	Y		ENSG00000158467	AHCYL2	-1.35607	0.512545	NS	Y
ENSG00000048649	RSF1	-0.0769834	0.638119	NS	Y		ENSG00000115163	CENPA	-1.16763	0.512804	NS	N
ENSG00000149260	CAPN5	-0.401505	0.638493	NS	Y		ENSG00000126878	AIF1L	-2.58194	0.513058	NS	N
ENSG00000176909	MAMSTR	-0.406869	0.638493	NS	N		ENSG00000129083	COPB1	-0.422242	0.51327	NS	Y
ENSG00000007312	CD79B	-0.141391	0.638579	NS	Y		ENSG00000164434	FABP7	-7.01664	0.51327	NS	N
ENSG00000063241	ISOC2	-0.15781	0.638579	NS	Y		ENSG00000104960	PTOV1	-0.466635	0.513747	NS	Y
ENSG00000257108	NHLRC4	-0.311603	0.638579	NS	N		ENSG00000213186	TRIM59	-0.619709	0.513747	NS	N
ENSG00000144566	RAB5A	-0.1075	0.638579	NS	Y		ENSG00000106069	CHN2	-2.4021	0.513962	NS	N
ENSG00000089505	CMTM1	-0.291769	0.638579	NS	N		ENSG00000125166	GOT2	-0.487991	0.514307	NS	N
ENSG00000130193	THEM6	-0.18499	0.639468	NS	Y		ENSG00000080608	PUM3	-0.37529	0.514312	NS	Y
ENSG00000182902	SLC25A18	-0.319998	0.639564	NS	N		ENSG00000176435	CLEC14A	-3.32835	0.514535	NS	N
ENSG00000229425	AJ009632.2	-0.196629	0.63991	NS	N		ENSG00000276248	AL442125.1	-2.6112	0.514535	NS	N
ENSG00000108175	ZMIZ1	-0.127772	0.63991	NS	Y		ENSG00000163017	ACTG2	-5.05658	0.514793	NS	N
ENSG00000165195	PIGA	-0.180106	0.63991	NS	N		ENSG00000157916	RER1	-0.375159	0.516203	NS	Y
ENSG00000198453	ZNF568	-0.451164	0.63991	NS	N		ENSG00000119922	IFIT2	-2.08209	0.516353	NS	N
ENSG00000164039	BDH2	-0.144277	0.63991	NS	N		ENSG00000283429	MIR1244-3	-0.531257	0.516714	NS	N
ENSG00000134463	ECHDC3	-0.402522	0.63991	NS	N		ENSG00000221944	TIGD1	-1.34032	0.516807	NS	N
ENSG00000182858	ALG12	-0.164123	0.63991	NS	Y		ENSG00000135931	ARMC9	-2.42508	0.517818	NS	Y
ENSG00000128487	SPECC1	-0.177995	0.639953	NS	Y		ENSG00000118193	KIF14	-1.05622	0.517891	NS	Y
ENSG00000128881	TTBK2	-0.152556	0.639953	NS	N		ENSG00000117906	RCN2	-0.373617	0.517939	NS	Y
ENSG00000167554	ZNF610	-0.247484	0.64039	NS	N		ENSG00000189058	APOD	-3.82642	0.517939	NS	N
ENSG00000166455	C16orf46	-0.441976	0.640444	NS	Y		ENSG00000213246	SUPT4H1	-0.384704	0.517939	NS	Y
ENSG00000116254	CHD5	-0.408367	0.640887	NS	Y		ENSG00000231721	LINC-PINT	-1.32252	0.517939	NS	Y
ENSG00000108405	P2RX1	-0.215602	0.64103	NS	Y		ENSG00000272277	AL031963.3	-1.38516	0.517939	NS	N
ENSG00000237550	RPL9P9	-0.247679	0.641508	NS	N		ENSG00000083845	RPS5	-0.454277	0.518067	NS	N
ENSG00000220205	VAMP2	-0.118239	0.642311	NS	Y		ENSG00000258033	AC063947.2	-3.97996	0.518067	NS	N
ENSG00000179818	PCBP1-AS1	-0.0891298	0.642311	NS	N		ENSG00000111728	ST8SIA1	-2.85962	0.518259	NS	N
ENSG00000142541	RPL13A	-0.146496	0.643167	NS	Y		ENSG00000104918	RETN	-3.05966	0.51863	NS	N
ENSG00000205670	SMIM11A	-0.23214	0.644438	NS	N		ENSG00000170540	ARL6IP1	-0.356175	0.51863	NS	N
ENSG00000269556	TMEM185A	-0.199715	0.644448	NS	N		ENSG00000218502	H2AFZP3	-1.46338	0.51863	NS	N
ENSG00000173890	GPR160	-0.437977	0.644448	NS	N		ENSG00000235531	MSC-AS1	-2.27835	0.51863	NS	N
ENSG00000066336	SPI1	-0.198636	0.644686	NS	N		ENSG00000107736	CDH23	-1.97272	0.518665	NS	Y
ENSG00000138434	SSFA2	-0.0860258	0.644686	NS	N		ENSG00000109606	DHX15	-0.462087	0.518665	NS	Y
[truncated: 17,409 more rows]

## Sheet: Figure 2B
EnsemblID	symbol	log2FoldChange, iPS proB	log2FoldChange, ETV6-RUNX1 knockdown
ENSG00000107957	SH3PXD2A	-20.657	-0.310478
ENSG00000137804	NUSAP1	-0.882341	0.274754
ENSG00000149927	DOC2A	-19.5106	-0.749861
ENSG00000171848	RRM2	-1.16481	0.451662
ENSG00000211899	IGHM	-4.88743	-0.190653
ENSG00000134308	YWHAQ	-0.745001	0.203651
ENSG00000149131	SERPING1	-2.25848	-0.490111
ENSG00000171320	ESCO2	-0.969895	0.483183
ENSG00000020181	ADGRA2	-6.5137	-0.57189
ENSG00000122566	HNRNPA2B1	-0.431933	0.322947
ENSG00000168078	PBK	-2.55726	0.409488
ENSG00000187325	TAF9B	-1.39104	0.474637
ENSG00000143621	ILF2	-0.722115	0.269561
ENSG00000166913	YWHAB	-0.338363	0.256771
ENSG00000168003	SLC3A2	-1.12912	0.247421
ENSG00000154473	BUB3	-0.635907	0.158969
ENSG00000162521	RBBP4	-0.441129	0.151611
ENSG00000265241	RBM8A	-0.655332	0.244453
ENSG00000142230	SAE1	-0.781773	0.217805
ENSG00000088325	TPX2	-0.961476	0.179131
ENSG00000140853	NLRC5	-2.03687	-0.273953
ENSG00000101057	MYBL2	-0.75887	0.198363
ENSG00000086061	DNAJA1	-0.395916	0.296431
ENSG00000138668	HNRNPD	-0.395691	0.218201
ENSG00000099783	HNRNPM	-0.520188	0.359645
ENSG00000197451	HNRNPAB	-0.605299	0.431944
ENSG00000138795	LEF1	-2.14993	0.267676
ENSG00000169398	PTK2	2.03014	-0.230345
ENSG00000127920	GNG11	1.9607	-0.822925
ENSG00000198585	NUDT16	1.77367	-0.464539
ENSG00000162714	ZNF496	1.3782	-0.284974
ENSG00000178719	GRINA	1.64972	-0.473469
ENSG00000107819	SFXN3	2.82088	-0.598596
ENSG00000058668	ATP2B4	1.4259	-0.375259
ENSG00000152767	FARP1	4.92482	-0.340309
ENSG00000169554	ZEB2	1.1769	0.199351
ENSG00000183401	CCDC159	3.78931	-0.877393
ENSG00000072134	EPN2	3.83451	-0.673248
ENSG00000196914	ARHGEF12	3.19363	-0.532786
ENSG00000127955	GNAI1	1.57811	0.506174
ENSG00000113552	GNPDA1	3.57347	-1.12995
ENSG00000155307	SAMSN1	1.84523	-0.459686
ENSG00000011105	TSPAN9	5.77433	-1.00654
ENSG00000104812	GYS1	1.40972	-0.291225
ENSG00000148180	GSN	2.07189	-0.528086
ENSG00000112599	GUCA1B	18.7613	-1.38684
ENSG00000118855	MFSD1	1.10112	0.344019
ENSG00000107551	RASSF4	3.49632	-0.736193
ENSG00000100154	TTC28	4.97745	-1.06315
ENSG00000112541	PDE10A	9.13325	-0.650577
ENSG00000253368	TRNP1	8.34513	-1.07038
ENSG00000021355	SERPINB1	2.27013	-0.730915
ENSG00000139083	ETV6	1.67685	-1.44912
ENSG00000136048	DRAM1	4.2712	-1.06208
ENSG00000119535	CSF3R	7.34076	-1.24687
ENSG00000124570	SERPINB6	3.05093	-0.632582

## Sheet: Figure 3A
row	Cell line	Genotype	Population	umap_1	umap_2
17	MIFF3	WT	CD45	-2.61064	-6.29194
32	MIFF3	WT	CD45	3.97066	-0.359584
54	MIFF3	WT	PreB	-6.26187	6.7673
70	MIFF3	WT	CD45	4.76971	-0.108621
73	MIFF3	WT	CD45	-3.44079	-4.73767
120	MIFF3	WT	CD45	-0.715193	-4.36316
133	MIFF3	WT	CD45RA	-1.76241	-4.46581
139	MIFF3	WT	CD45	-0.0343333	-0.793259
151	MIFF3	WT	CD45	7.38219	3.34541
176	MIFF3	WT	PreB	-5.89325	6.87481
189	MIFF3	WT	CD45	-0.458815	-6.65166
221	MIFF3	WT	CD45	-4.02798	-5.42974
224	MIFF3	WT	CD45	-0.570172	-6.7783
238	MIFF3	WT	CD45	5.63994	-2.64795
259	MIFF3	WT	CD45	3.61019	-0.455215
324	MIFF3	WT	CD45	0.95466	-3.99958
360	MIFF3	WT	CD45RA	-3.00978	-3.75317
376	MIFF3	WT	CD45	-0.742152	-3.20959
419	MIFF3	WT	CD45	3.88933	-0.35113
442	MIFF3	WT	CD45	0.0865561	-6.29788
483	MIFF3	WT	CD45	7.01847	2.77402
492	MIFF3	WT	CD19lo	-5.46454	0.913965
556	MIFF3	WT	CD45	-4.10769	-4.19351
585	MIFF3	WT	CD45RA	-3.52157	-1.72775
633	MIFF3	WT	CD45	-1.90051	-6.09623
728	MIFF3	WT	CD45RA	-5.70036	-2.14195
731	MIFF3	WT	CD45	7.03105	2.68403
748	MIFF3	WT	CD45	-2.55818	-3.21651
855	MIFF3	WT	CD45RA	-6.86331	-0.176569
872	MIFF3	WT	CD45RA	-3.60482	-6.30209
888	MIFF3	WT	HSPC	-3.70249	-5.83634
980	MIFF3	WT	CD45RA	-2.12181	-2.29912
1003	MIFF3	WT	CD45RA	-3.30318	-1.93464
1115	MIFF3	WT	PreB	-6.75353	4.3923
1150	MIFF3	WT	CD45	6.73296	2.65256
1152	MIFF3	WT	CD45	0.1962	-1.3454
1153	MIFF3	WT	CD45	3.91067	-0.490776
1169	MIFF3	WT	CD45	-1.48869	-6.4059
1212	MIFF3	WT	CD45RA	-5.19256	-1.98899
1274	MIFF3	WT	CD45RA	-6.05876	0.470078
1342	MIFF3	WT	HSPC	2.02768	2.003
1346	MIFF3	WT	CD45	-3.55404	-4.94759
1350	MIFF3	WT	CD45RA	1.59815	1.01172
1402	MIFF3	WT	CD19lo	-4.34208	0.673736
1470	MIFF3	WT	CD45	4.29286	2.14608
1480	MIFF3	WT	CD45RA	-2.30359	-5.0187
1488	MIFF3	WT	CD45RA	-6.11849	-0.273273
1502	MIFF3	WT	CD45RA	-4.24417	-3.15254
1581	MIFF3	WT	CD45RA	-3.34426	-6.41667
1607	MIFF3	WT	CD45	6.63319	-1.58998
1739	MIFF3	WT	CD45	-2.12609	-6.57676
1790	MIFF3	WT	PreB	-6.08039	7.00358
1833	MIFF3	WT	CD45	3.44205	-2.83435
1894	MIFF3	WT	CD45RA	-5.22653	-0.929761
1897	MIFF3	WT	CD45	-1.14716	-7.10059
1927	MIFF3	WT	CD45RA	-1.56853	-3.07804
1975	MIFF3	WT	PreB	-6.55642	7.0573
1979	MIFF3	WT	PreB	-6.16651	1.06445
1988	MIFF3	WT	CD19lo	-4.17229	0.437167
1992	MIFF3	WT	CD45	-1.30391	0.482716
2095	MIFF3	WT	CD45	-1.93074	-6.89463
2200	MIFF3	WT	CD19lo	-4.09413	-4.29258
2205	MIFF3	WT	CD45	-1.12811	-7.0812
2248	MIFF3	WT	PreB	-6.63964	7.26875
2262	MIFF3	WT	CD45RA	-4.81496	-2.19528
2266	MIFF3	WT	CD45	1.06476	-6.31132
2300	MIFF3	WT	CD45RA	-3.35464	-6.15674
2312	MIFF3	WT	CD45	-2.99973	-2.08889
2334	MIFF3	WT	CD45RA	-5.04189	-1.85763
2336	MIFF3	WT	HSPC	-3.9681	-5.64319
2386	MIFF3	WT	CD19lo	-3.97217	0.051473
2424	MIFF3	WT	CD45	2.07074	-4.29563
2493	MIFF3	WT	CD45RA	-4.0587	-2.02319
2494	MIFF3	WT	PreB	-6.33227	7.15607
2550	MIFF3	WT	CD45	-0.196616	-2.21051
2635	MIFF3	WT	HSPC	-4.61401	-4.72069
2654	MIFF3	WT	CD45	6.80375	1.36691
2681	MIFF3	WT	CD45RA	0.790679	0.987956
2697	MIFF3	WT	CD19lo	-0.93837	1.68297
2700	MIFF3	WT	CD19lo	-4.18767	0.220857
2716	MIFF3	WT	CD19lo	-4.10504	0.170745
2778	MIFF3	WT	CD45RA	-6.78841	-0.0369113
2784	MIFF3	WT	CD45	-3.06034	-1.05839
2800	MIFF3	WT	CD19lo	-4.77669	0.58122
2847	MIFF3	WT	CD45	-2.82758	-6.01553
2918	MIFF3	WT	PreB	-6.08576	6.62733
2929	MIFF3	WT	CD45	1.45773	-4.45972
2939	MIFF3	WT	CD45	2.70258	4.77079
3013	MIFF3	WT	CD45RA	-5.35696	-0.969208
3025	MIFF3	WT	CD45RA	-3.97125	-5.20663
3045	MIFF3	WT	CD45	5.5849	-1.85359
3049	MIFF3	WT	CD45	-3.43262	-4.23633
3068	MIFF3	WT	CD45RA	-6.09865	-0.884998
3117	MIFF3	WT	CD45	3.45023	3.83217
3170	MIFF3	WT	CD45	4.06202	-0.551919
3226	MIFF3	WT	HSPC	-4.78993	-4.35988
3227	MIFF3	WT	CD45	-0.642217	-4.89747
3245	MIFF3	WT	CD45	-3.83695	-3.7281
3271	MIFF3	WT	CD45RA	-2.66232	-4.61472
3313	MIFF3	WT	PreB	-6.52633	7.3294
3340	MIFF3	WT	HSPC	-3.84878	-5.74383
3357	MIFF3	WT	CD45	-2.90914	-4.29605
3389	MIFF3	WT	CD45RA	3.37483	0.368878
3419	MIFF3	WT	CD19lo	-4.20633	0.530602
3772	MIFF3	WT	CD45	-1.16569	-4.39906
3787	MIFF3	WT	CD45	-3.00509	-6.20944
3800	MIFF3	WT	CD45	6.40045	3.1115
3832	MIFF3	WT	CD45	-1.77049	-4.85138
3943	MIFF3	WT	CD45	-3.05294	-0.976759
3971	MIFF3	WT	CD45	-2.95774	-6.55573
3976	MIFF3	WT	CD45	4.27376	2.29182
4044	MIFF3	WT	CD45RA	-1.55175	-0.34281
4073	MIFF3	WT	CD45	7.04862	1.74708
4183	MIFF3	WT	CD45RA	-3.55763	-5.92882
4185	MIFF3	WT	HSPC	-4.62422	-4.62767
4207	MIFF3	WT	CD45RA	-3.63846	-6.36667
4248	MIFF3	WT	CD45RA	-2.25371	-4.70101
4308	MIFF3	WT	CD19lo	-1.01782	0.687299
4358	MIFF3	WT	CD45	7.31187	-0.157735
4400	MIFF3	WT	CD45RA	3.76407	1.85927
4478	MIFF3	WT	PreB	-6.4262	6.78627
4486	MIFF3	WT	HSPC	-3.68751	-5.72523
4508	MIFF3	WT	CD45	4.28647	-0.805395
4534	MIFF3	WT	CD45	2.9955	4.76693
4544	MIFF3	WT	CD45	-0.544439	0.230426
4575	MIFF3	WT	CD45	4.11376	-0.680108
4609	MIFF3	WT	CD45	0.797421	-2.49124
4649	MIFF3	WT	CD45RA	-0.785522	-1.08767
4670	MIFF3	WT	PreB	-7.01216	3.88621
4796	MIFF3	WT	CD45	1.99371	-1.34426
4798	MIFF3	WT	CD45RA	-1.31652	0.866793
4829	MIFF3	WT	CD45RA	-6.98522	0.261867
4872	MIFF3	WT	CD45	-3.38013	0.0554882
4891	MIFF3	WT	PreB	-6.40199	6.648
4972	MIFF3	WT	CD19lo	-2.69224	2.23061
5006	MIFF3	WT	CD45RA	-6.89286	0.124228
5018	MIFF3	WT	PreB	-5.90279	6.48181
5115	MIFF3	WT	CD19lo	-2.27982	0.971259
5124	MIFF3	WT	CD45RA	-2.597	-4.09384
5203	MIFF3	WT	CD45RA	0.746754	-0.551771
5318	MIFF3	WT	CD45	0.195882	-1.24205
5509	MIFF3	WT	CD45	-1.85835	-4.03247
5530	MIFF3	WT	CD45RA	-6.46703	-0.907083
5545	MIFF3	WT	CD45RA	-5.56012	-2.21362
5552	MIFF3	WT	HSPC	-4.58035	-4.90557
5564	MIFF3	WT	CD45	3.73174	-2.76714
5614	MIFF3	WT	CD45	6.78366	1.37587
5621	MIFF3	WT	CD45	-0.941915	-7.09004
5638	MIFF3	WT	CD45	-2.6406	-5.37442
5647	MIFF3	WT	CD45	-1.14833	-1.45365
5665	MIFF3	WT	CD45RA	-3.76604	-3.76779
5820	MIFF3	WT	CD45	6.71762	-0.664046
5830	MIFF3	WT	CD45RA	-5.20044	-1.61596
5835	MIFF3	WT	PreB	-6.60573	3.86275
5861	MIFF3	WT	CD45	-1.41484	-5.17986
5891	MIFF3	WT	CD45RA	0.521326	-0.241694
5906	MIFF3	WT	HSPC	0.475192	2.40887
5937	MIFF3	WT	PreB	-6.57038	4.25879
5971	MIFF3	WT	CD19lo	-4.55969	-4.09761
6060	MIFF3	WT	CD45RA	3.82885	1.44129
6149	MIFF3	WT	HSPC	-3.54809	-6.01065
6194	MIFF3	WT	CD45	-2.33438	-6.28485
6211	MIFF3	WT	HSPC	-4.55154	-5.186
6221	MIFF3	WT	CD45RA	-4.76855	-3.96629
6251	MIFF3	WT	CD19lo	-0.936647	1.69394
6278	MIFF3	WT	CD45	1.51936	-4.51226
6335	MIFF3	WT	CD45	-2.56428	-6.49179
6395	MIFF3	WT	CD45	0.487467	-2.58588
6407	MIFF3	WT	PreB	-6.31914	7.29889
6418	MIFF3	WT	CD45RA	-5.37993	-2.5493
6433	MIFF3	WT	CD45	-3.00133	-6.65663
6509	MIFF3	WT	CD45	5.71925	3.5288
6545	MIFF3	WT	CD45	-2.44072	-1.37999
6555	MIFF3	WT	CD45	0.448025	-3.36219
6606	MIFF3	WT	CD45	-1.88286	-5.37633
6729	MIFF3	WT	CD45RA	-2.834	-3.12382
6750	MIFF3	WT	PreB	-6.35064	7.29994
6795	MIFF3	WT	CD45	0.761701	-4.5284
6901	MIFF3	WT	PreB	-6.1531	6.17004
6990	MIFF3	WT	CD45	2.91634	-0.64341
7012	MIFF3	WT	CD45	4.23446	4.23446
7026	MIFF3	WT	PreB	-6.29914	7.18965
7028	MIFF3	WT	CD45	-2.77687	-1.38171
7055	MIFF3	WT	CD45	-1.34257	-2.6388
7099	MIFF3	WT	CD45	-2.0604	-5.10306
7164	MIFF3	WT	CD45	-0.324777	-4.10284
7182	MIFF3	WT	CD45	2.95491	4.8267
7196	MIFF3	WT	CD45RA	-1.61821	-0.483389
7199	MIFF3	WT	CD45	-0.719283	-7.17593
7271	MIFF3	WT	CD45	0.897511	-2.58427
7324	MIFF3	WT	CD19lo	2.13816	4.96721
7348	MIFF3	WT	CD45	2.7658	5.23579
7369	MIFF3	WT	CD45RA	-6.86722	0.17272
7434	MIFF3	WT	CD19lo	-5.62576	6.77696
7435	MIFF3	WT	CD45	3.54892	3.90453
7546	MIFF3	WT	HSPC	-4.43059	-5.21256
7570	MIFF3	WT	PreB	-6.23623	6.69805
7575	MIFF3	WT	HSPC	-4.42464	-5.11444
7601	MIFF3	WT	CD45	-2.92673	-5.43965
7610	MIFF3	WT	CD45	-2.40645	-3.95563
7617	MIFF3	WT	CD45	-2.31336	-5.87254
7624	MIFF3	WT	CD45RA	-3.06504	-3.75601
7710	MIFF3	WT	CD45RA	-1.34985	-0.184918
7768	MIFF3	WT	CD45	4.9367	1.23227
7775	MIFF3	WT	CD45	5.61112	-2.73112
7836	MIFF3	WT	CD45	3.67009	4.95038
7975	MIFF3	WT	CD45	7.66728	0.546108
8059	MIFF3	WT	CD45RA	-1.02372	0.128542
8131	MIFF3	WT	CD45	-3.39781	-5.70462
8142	MIFF3	WT	CD45RA	2.02682	-0.513513
8171	MIFF3	WT	HSPC	-4.63159	-4.59959
8184	MIFF3	WT	CD45	5.46565	0.305675
8196	MIFF3	WT	CD45	-1.88459	-6.59939
8260	MIFF3	WT	CD45RA	-3.97354	-2.05556
8275	MIFF3	WT	CD45	4.36508	0.015101
8299	MIFF3	WT	CD45RA	-2.74976	-3.91727
8305	MIFF3	WT	CD45	-0.726059	-4.97463
8308	MIFF3	WT	CD45RA	-4.54903	-4.21993
8415	MIFF3	WT	CD45	5.7067	3.44457
8456	MIFF3	WT	CD45	-3.76677	0.20018
8466	MIFF3	WT	CD45	5.73716	-2.59681
8653	MIFF3	WT	CD19lo	-5.23869	0.782574
8675	MIFF3	WT	HSPC	0.908027	2.51999
8685	MIFF3	WT	CD45RA	-0.95903	-0.0525191
8752	MIFF3	WT	CD45RA	-0.333247	0.656723
8753	MIFF3	WT	CD45	3.45274	4.95784
8769	MIFF3	WT	CD45	-1.7258	-2.06679
8783	MIFF3	WT	PreB	-5.9893	7.0446
8800	MIFF3	WT	CD45	-0.434681	-6.95947
8826	MIFF3	WT	CD45RA	-5.32998	-3.45414
8861	MIFF3	WT	CD45	5.29103	0.366534
8862	MIFF3	WT	CD45	-1.79532	-4.60483
8894	MIFF3	WT	CD45	-1.45828	-4.85064
8932	MIFF3	WT	CD45	1.73583	3.40529
8950	MIFF3	WT	CD45	5.85377	-2.28673
8992	MIFF3	WT	CD45	-3.1326	-5.89602
8993	MIFF3	WT	CD45	3.85113	4.91048
9003	MIFF3	WT	CD45	0.125257	-6.8914
9037	MIFF3	WT	HSPC	-4.93563	-4.72127
9131	MIFF3	WT	CD45	-0.329511	-4.17986
9235	MIFF3	WT	CD45RA	0.542389	0.440824
9238	MIFF3	WT	CD45RA	-4.71566	-1.52905
9261	MIFF3	WT	PreB	-6.23337	4.27868
9302	MIFF3	WT	CD45	-2.31063	-5.17429
9317	MIFF3	WT	HSPC	-4.38799	-5.0219
9353	MIFF3	WT	HSPC	-4.30579	-5.22385
9374	MIFF3	WT	CD45	-2.55022	-6.33195
9391	MIFF3	WT	CD45	-2.29559	-1.14832
9395	MIFF3	WT	CD45	4.39184	3.37174
9399	MIFF3	WT	CD19lo	-3.95138	-0.01541
9473	MIFF3	WT	CD45RA	3.09009	3.77395
9498	MIFF3	WT	CD45	-1.54951	-3.14845
9512	MIFF3	WT	CD45	-2.62434	0.0229753
9520	MIFF3	WT	CD45	3.34269	0.426505
9531	MIFF3	WT	CD45	-0.156172	-0.954544
9535	MIFF3	WT	CD45	-0.676248	-4.42616
9547	MIFF3	WT	CD19lo	-1.38966	3.94924
9563	MIFF3	WT	CD45	1.11588	-6.35913
9569	MIFF3	WT	CD19lo	-1.98607	2.80387
9652	MIFF3	WT	CD45	-2.53192	-6.48838
9659	MIFF3	WT	CD45	0.707713	-5.96335
9744	MIFF3	WT	HSPC	-4.60479	-4.959
9859	MIFF3	WT	PreB	-5.81678	6.68226
9863	MIFF3	WT	CD45RA	2.75199	-1.4938
9880	MIFF3	WT	CD45RA	-1.75392	-4.48519
9894	MIFF3	WT	CD45RA	-4.41876	0.0462619
9955	MIFF3	WT	CD45RA	-4.46158	-2.5592
10001	MIFF3	WT	CD45RA	0.347959	-0.302566
10092	MIFF3	WT	CD45	-2.46455	-2.3136
10138	MIFF3	WT	CD45RA	-3.26777	-4.10095
10155	MIFF3	WT	CD45	4.51644	-0.719741
10193	MIFF3	WT	CD45	0.630445	-6.03142
10211	MIFF3	WT	CD45RA	-4.50641	-2.71291
10237	MIFF3	WT	PreB	-6.69539	7.37926
10253	MIFF3	WT	PreB	-6.8414	3.46197
10346	MIFF3	WT	CD45	8.1151	2.73106
10350	MIFF3	WT	CD45	-2.29269	-6.03626
10413	MIFF3	WT	CD45RA	-6.94872	0.241835
10418	MIFF3	WT	HSPC	-3.49083	-5.57258
10543	MIFF3	WT	CD45RA	-0.662255	3.55311
10559	MIFF3	WT	CD45	0.469236	-4.60255
10566	MIFF3	WT	CD45RA	-5.32104	-3.50435
10568	MIFF3	WT	CD45	5.14558	4.43042
10598	MIFF3	WT	CD45	-0.998744	-1.99546
10601	MIFF3	WT	HSPC	-3.64197	-5.857
10700	MIFF3	WT	CD19lo	-4.33691	0.0937464
10737	MIFF3	WT	CD45	-1.22005	-2.42505
10861	MIFF3	WT	CD45	-0.916581	0.603797
10866	MIFF3	WT	CD45	-2.21802	0.732846
10912	MIFF3	WT	CD45RA	-3.54759	-3.68686
10930	MIFF3	WT	PreB	-6.75499	4.08288
10944	MIFF3	WT	HSPC	-3.78188	-5.79856
10967	MIFF3	WT	PreB	-6.41295	7.22566
10989	MIFF3	WT	CD45	-2.46326	-1.11392
10995	MIFF3	WT	CD19lo	1.94497	4.79482
11084	MIFF3	WT	CD45RA	-4.80973	-2.33904
11093	MIFF3	WT	CD45RA	-5.08201	0.951977
11112	MIFF3	WT	CD45	-0.530626	-1.21278
11183	MIFF3	WT	PreB	-6.46852	2.95725
11242	MIFF3	WT	CD45	3.96961	2.14461
11290	MIFF3	WT	CD45	2.67823	4.67981
11317	MIFF3	WT	CD45	5.90722	4.72045
11355	MIFF3	WT	CD45	0.37833	-3.95379
11380	MIFF3	WT	CD45	4.19591	3.94423
11391	MIFF3	WT	CD45	-2.30913	-2.31984
11458	MIFF3	WT	CD45	5.48759	-0.663445
11495	MIFF3	WT	CD45RA	-5.71694	-0.381201
11520	MIFF3	WT	CD45	-4.00211	-4.5303
11536	MIFF3	WT	CD45RA	0.826148	-0.493561
11550	MIFF3	WT	CD45RA	3.40049	0.467276
11644	MIFF3	WT	CD45RA	3.47246	0.00754392
11658	MIFF3	WT	CD45RA	-2.57213	-4.54061
11664	MIFF3	WT	CD45RA	-5.04512	-3.61071
11682	MIFF3	WT	CD19lo	-3.09233	2.64268
11751	MIFF3	WT	CD45RA	-6.1352	-0.15976
11780	MIFF3	WT	CD45RA	1.13792	0.213859
11781	MIFF3	WT	HSPC	-4.68237	-4.71394
11819	MIFF3	WT	CD45	-0.526954	5.25027
11837	MIFF3	WT	CD19lo	0.291202	5.00145
11880	MIFF3	WT	CD45	-1.31496	-6.89017
11941	MIFF3	WT	CD45	-1.01128	-3.10267
11956	MIFF3	WT	CD45	0.323233	-3.52976
11980	MIFF3	WT	CD45	-0.83976	-2.56277
12106	MIFF3	WT	CD45RA	-6.52802	-0.394445
12166	MIFF3	WT	PreB	-6.24962	6.68465
12208	MIFF3	WT	CD45	-0.112046	-6.01177
12228	MIFF3	WT	CD45	5.06879	-1.51444
12285	MIFF3	WT	CD45RA	-3.14878	-3.55311
12307	MIFF3	WT	CD19lo	-1.86509	3.76882
12321	MIFF3	WT	CD45RA	-5.77106	-2.0082
12332	MIFF3	WT	CD45	-1.16997	-4.85274
12423	MIFF3	WT	HSPC	0.930368	3.01091
12454	MIFF3	WT	CD19lo	0.639134	3.60933
12472	MIFF3	WT	CD45	4.7916	1.79464
12480	MIFF3	WT	CD45RA	-6.8277	0.0185884
12575	MIFF3	WT	CD45RA	-3.51262	-4.47932
12649	MIFF3	WT	HSPC	-4.60455	-4.71381
12673	MIFF3	WT	CD45RA	-4.83355	-2.3711
12709	MIFF3	WT	CD45	5.31539	-0.013228
12730	MIFF3	WT	CD45RA	-4.65232	-1.83747
12770	MIFF3	WT	CD45	3.78073	3.10552
12827	MIFF3	WT	CD45RA	-3.70507	-3.11938
12843	MIFF3	WT	CD45RA	-3.44491	-6.01948
12848	MIFF3	WT	CD45	-1.32288	-6.87684
12867	MIFF3	WT	CD45	2.99573	1.10305
12889	MIFF3	WT	CD45	-3.56327	-4.39614
12924	MIFF3	WT	HSPC	-4.65771	-5.10954
12936	MIFF3	WT	CD45RA	-6.00611	0.417389
12962	MIFF3	WT	CD45RA	-4.63429	-2.76748
12967	MIFF3	WT	CD45	2.23858	3.97534
12997	MIFF3	WT	CD45	-3.54128	-0.254851
13000	MIFF3	WT	CD45RA	3.06785	-1.32511
13021	MIFF3	WT	PreB	-6.66152	7.14931
13084	MIFF3	WT	CD19lo	-4.33365	0.709856
13087	MIFF3	WT	CD45RA	-5.77186	-0.50275
13114	MIFF3	WT	CD19lo	-0.0765336	4.50246
13189	MIFF3	WT	CD45RA	1.57365	-1.6306
13213	MIFF3	WT	CD45	4.90954	4.40769
13273	MIFF3	WT	PreB	-6.17385	6.9614
13345	MIFF3	WT	HSPC	-4.73296	-4.82913
13423	MIFF3	WT	CD45	5.84395	2.89165
13425	MIFF3	WT	CD45RA	3.39064	1.33828
13450	MIFF3	WT	CD45	5.20743	-0.0930625
13466	MIFF3	WT	CD45	-2.59264	-6.30936
13471	MIFF3	WT	CD45RA	-5.57739	-0.355134
13475	MIFF3	WT	CD45	-1.86763	-4.98811
13477	MIFF3	WT	CD45	1.31048	-4.74271
13589	MIFF3	WT	CD45	2.0312	-4.3119
13609	MIFF3	WT	CD45RA	-3.64194	-2.45842
13634	MIFF3	WT	HSPC	-4.38237	-5.11172
13647	MIFF3	WT	CD45RA	-6.94382	0.055671
13709	MIFF3	WT	CD45	4.75793	-0.696232
13871	MIFF3	WT	CD45	-0.123345	-2.24585
13909	MIFF3	WT	CD45	0.00101307	-5.80724
13929	MIFF3	WT	PreB	-6.59333	7.11563
13966	MIFF3	WT	CD19lo	-0.460529	2.6279
14046	MIFF3	WT	CD45	5.47883	0.272075
14061	MIFF3	WT	CD45	0.214444	-0.621924
14065	MIFF3	WT	CD45	2.51016	4.16299
14074	MIFF3	WT	CD19lo	-1.05951	1.21937
14086	MIFF3	WT	CD45RA	1.52785	-1.42605
14180	MIFF3	WT	CD45	-0.520809	-1.17983
14273	MIFF3	WT	CD45	5.27698	-1.60304
14291	MIFF3	WT	CD45	-2.10227	-5.68378
14308	MIFF3	WT	CD45	-1.51075	-4.42714
14332	MIFF3	WT	CD45	4.38137	-0.707457
14380	MIFF3	WT	PreB	-7.01708	3.97545
14386	MIFF3	WT	CD45RA	-2.01652	-2.14355
14407	MIFF3	WT	CD45	7.46158	2.58471
14417	MIFF3	WT	CD19lo	-0.672379	2.10695
14464	MIFF3	WT	CD45RA	-4.56189	-3.21279
14465	MIFF3	WT	CD45RA	-4.00975	-2.03592
14480	MIFF3	WT	CD45	0.297453	-5.82703
14491	MIFF3	WT	CD45	0.00200162	0.440072
14515	MIFF3	WT	CD19lo	-1.28128	1.53493
14563	MIFF3	WT	CD45	5.75566	0.273557
14592	MIFF3	WT	CD45	-1.55276	-5.46282
14644	MIFF3	WT	CD19lo	-5.92193	2.73358
14668	MIFF3	WT	CD45	4.10321	-1.90778
14748	MIFF3	WT	CD45RA	-2.63166	-3.65147
14785	MIFF3	WT	CD45RA	-5.71265	-1.30295
14803	MIFF3	WT	CD45	-0.855514	-2.1039
14827	MIFF3	WT	CD45	6.21498	2.15968
14836	MIFF3	WT	CD45	-1.38489	-3.21791
14893	MIFF3	WT	CD45RA	-0.502571	3.29647
14941	MIFF3	WT	CD45	-2.68897	-6.65664
14975	MIFF3	WT	CD45	5.67241	-1.37693
14981	MIFF3	WT	CD45RA	-3.84305	-5.91395
15000	MIFF3	WT	CD45	0.80007	-2.07083
15001	MIFF3	WT	CD19lo	-2.40862	-4.78226
15013	MIFF3	WT	CD45	-1.00795	-6.92481
15029	MIFF3	WT	CD45	2.18934	0.310402
15096	MIFF3	WT	CD45RA	-5.47016	0.619871
15124	MIFF3	WT	PreB	-5.914	6.7347
15130	MIFF3	WT	CD45RA	-4.01699	-3.52084
15134	MIFF3	WT	CD45	-2.95084	-4.85638
15143	MIFF3	WT	CD45	1.05078	-4.07228
15147	MIFF3	WT	CD45RA	-1.17899	-0.027929
15215	MIFF3	WT	CD45	6.18795	3.56115
15371	MIFF3	WT	CD45	4.68475	1.02135
15379	MIFF3	WT	CD45	1.42936	-5.7527
15421	MIFF3	WT	CD45	2.31037	4.48969
15439	MIFF3	WT	CD19lo	-1.83875	-4.75558
15451	MIFF3	WT	CD45	-1.14921	-4.90098
15457	MIFF3	WT	HSPC	-4.68949	-4.33598
15476	MIFF3	WT	CD45	2.56528	3.65891
15497	MIFF3	WT	CD45RA	-6.89901	-0.118332
15572	MIFF3	WT	CD45	-3.57826	-5.75918
15605	MIFF3	WT	CD45	4.9894	-1.56856
15625	MIFF3	WT	CD19lo	-4.25445	0.964132
15688	MIFF3	WT	CD19lo	-2.96608	2.50499
15697	MIFF3	WT	CD45RA	1.42463	-0.302409
15708	MIFF3	WT	CD45	5.31073	1.20283
15728	MIFF3	WT	HSPC	2.07875	1.08072
15742	MIFF3	WT	HSPC	-4.50034	-4.94229
15786	MIFF3	WT	PreB	-6.01188	6.45466
15823	MIFF3	WT	PreB	-6.01301	6.45761
15862	MIFF3	WT	CD45	-1.72824	-4.62262
15891	MIFF3	WT	CD45	7.68902	0.579809
15906	MIFF3	WT	CD45	-2.60183	-1.32613
15907	MIFF3	WT	CD45	0.524354	-5.23544
15949	MIFF3	WT	HSPC	-3.12265	-5.98915
16013	MIFF3	WT	CD45	4.10922	3.88228
16100	MIFF3	WT	CD45RA	-4.56137	-2.04293
16128	MIFF3	WT	HSPC	-4.16089	-4.83824
16161	MIFF3	WT	CD45	7.23865	4.01017
16173	MIFF3	WT	CD45	0.579321	-2.82473
16185	MIFF3	WT	CD45	-2.01053	-5.18708
16196	MIFF3	WT	CD19lo	-0.440898	5.30527
16212	MIFF3	WT	CD45	6.05894	3.33565
16280	MIFF3	WT	PreB	-5.90944	6.87135
16296	MIFF3	WT	CD45	-1.50468	-3.02839
16359	MIFF3	WT	CD45RA	-4.77288	-1.48691
16366	MIFF3	WT	CD45	-1.45453	-4.83638
16436	MIFF3	WT	CD19lo	-1.12418	2.00731
16455	MIFF3	WT	CD19lo	-2.38857	-4.81324
16480	MIFF3	WT	CD45	5.22352	-1.749
16508	MIFF3	WT	CD45	6.95274	-0.988901
16517	MIFF3	WT	CD45	-0.732603	-1.10932
16519	MIFF3	WT	PreB	-6.55399	4.92889
16585	MIFF3	WT	CD19lo	-3.92471	0.938617
16644	MIFF3	WT	CD45	3.20981	4.89306
16674	MIFF3	WT	CD19lo	-0.991942	2.5487
16695	MIFF3	WT	CD45	4.78045	4.05074
16723	MIFF3	WT	CD19lo	-2.17075	-4.45501
16801	MIFF3	WT	CD45RA	-1.20461	0.0105989
16859	MIFF3	WT	CD45	5.6428	3.84695
16865	MIFF3	WT	CD45RA	-5.06318	-1.74653
17010	MIFF3	WT	CD45	6.1775	4.22652
17140	MIFF3	WT	CD45	-3.73557	-4.82384
17144	MIFF3	WT	CD45	-1.42135	-5.39847
17200	MIFF3	WT	CD45	-0.518665	-6.66387
17279	MIFF3	WT	CD19lo	-3.25938	1.34167
17428	MIFF3	WT	CD19lo	-1.54626	1.50269
17469	MIFF3	WT	CD45	-1.40037	-6.8533
17544	MIFF3	WT	PreB	-6.303	6.63149
17551	MIFF3	WT	PreB	-6.85615	3.48284
17674	MIFF3	WT	HSPC	-3.85958	-5.52941
17699	MIFF3	WT	CD45RA	-5.97095	0.350755
17706	MIFF3	WT	CD45RA	-5.21577	0.314438
17729	MIFF3	WT	CD45	5.83207	1.49099
17768	MIFF3	WT	PreB	-6.33801	6.59394
17830	MIFF3	WT	PreB	-6.72948	4.02293
17902	MIFF3	WT	CD45RA	-4.158	-5.33681
17904	MIFF3	WT	CD19lo	-1.89337	3.72601
18071	MIFF3	WT	CD19lo	-3.41425	-2.46511
18098	MIFF3	WT	CD45	0.925802	-3.64869
18113	MIFF3	WT	CD45	-1.26316	-4.50934
18116	MIFF3	WT	CD45	4.56956	-0.409192
18173	MIFF3	WT	PreB	-6.06748	6.97604
18320	MIFF3	WT	CD45	-1.01717	-1.92168
18362	MIFF3	WT	CD45	-1.95968	-4.89123
18386	MIFF3	WT	CD19lo	-0.210564	5.43052
18407	MIFF3	WT	CD45	-0.763066	-3.25885
18426	MIFF3	WT	CD45RA	-0.812183	-1.51984
18453	MIFF3	WT	HSPC	-3.94668	-5.63693
18510	MIFF3	WT	CD45RA	-4.72181	-0.590696
18522	MIFF3	WT	CD45	-0.0501676	-1.12136
18533	MIFF3	WT	CD45	-1.04609	-0.891738
18534	MIFF3	WT	PreB	-6.03923	6.44316
18668	MIFF3	WT	CD45RA	0.0471563	-0.702323
18676	MIFF3	WT	CD45RA	-3.33437	-6.42099
18689	MIFF3	WT	CD45	0.105044	-5.14223
18721	MIFF3	WT	CD45	4.37917	3.40726
18761	MIFF3	WT	PreB	-7.09894	4.5354
18792	MIFF3	WT	CD45	-0.100262	-0.941683
18796	MIFF3	WT	CD45RA	-4.28956	-5.19455
18849	MIFF3	WT	CD45RA	-3.34955	-3.88927
18869	MIFF3	WT	CD45	8.13746	3.79495
18887	MIFF3	WT	CD45	-1.43817	-3.29864
18904	MIFF3	WT	CD45	6.3779	0.936093
18976	MIFF3	WT	CD19lo	-4.28688	-4.17501
18980	MIFF3	WT	CD19lo	-1.64136	1.0388
19018	MIFF3	WT	CD45	-1.48195	-6.80482
19167	MIFF3	WT	CD45RA	-4.46667	-1.73143
19209	MIFF3	WT	CD45	3.70135	4.75021
19210	MIFF3	WT	CD45	5.89944	-0.111566
19233	MIFF3	WT	CD45	5.35214	3.29643
19242	MIFF3	WT	CD45	4.65022	-0.806282
19246	MIFF3	WT	CD19lo	-2.18689	-4.77579
19388	MIFF3	WT	CD45	-2.49884	-6.17889
19419	MIFF3	WT	PreB	-6.71304	4.81877
19474	MIFF3	WT	CD19lo	-1.04235	1.11137
19486	MIFF3	WT	CD45	7.27639	3.48682
19524	MIFF3	WT	CD45RA	-0.228192	1.39263
19543	MIFF3	WT	CD45	1.509	-4.62766
19588	MIFF3	WT	CD45RA	-1.53644	-3.03092
19595	MIFF3	WT	PreB	-6.5529	4.2959
19667	MIFF3	WT	PreB	-6.65481	4.97373
19675	MIFF3	WT	CD45RA	-5.15155	-2.04672
19750	MIFF3	WT	CD45	-3.54923	-5.01232
19766	MIFF3	WT	PreB	-6.55017	3.81535
19771	MIFF3	WT	CD45RA	-5.43856	-1.83571
19773	MIFF3	WT	CD45	-1.44917	-6.76392
19818	MIFF3	WT	HSPC	0.863109	3.01484
19891	MIFF3	WT	CD45	0.18899	-5.35149
19905	MIFF3	WT	CD45	7.87122	3.34081
19907	MIFF3	WT	CD45	-2.78981	-6.53852
19922	MIFF3	WT	CD45RA	-1.0592	-0.973301
19946	MIFF3	WT	PreB	-5.89671	6.58992
19966	MIFF3	WT	CD45	3.63408	-2.5716
19991	MIFF3	WT	CD45	-1.59016	-2.02889
20108	MIFF3	WT	CD45	5.38942	-0.91603
20110	MIFF3	WT	CD45RA	-1.16547	0.0455227
20116	MIFF3	WT	CD45RA	-4.8857	-1.14371
20128	MIFF3	WT	CD45	-0.0349708	-2.9724
20154	MIFF3	WT	CD45	0.164089	-3.69904
20183	MIFF3	WT	CD45	5.6918	-0.568098
20258	MIFF3	WT	CD45RA	-5.70458	-2.16482
20264	MIFF3	WT	PreB	-6.94171	4.8988
20306	MIFF3	WT	CD45	3.60573	0.429181
20387	MIFF3	WT	CD45	4.2884	3.19235
20608	MIFF3	WT	CD45	3.71974	0.401796
20650	MIFF3	WT	CD45	-2.39366	-1.14866
20689	MIFF3	WT	CD45	1.11535	4.94046
20775	MIFF3	WT	CD45	-1.27838	-1.88029
20811	MIFF3	WT	CD45	-0.523266	-1.18443
20857	MIFF3	WT	CD45	0.994678	-6.32395
20938	MIFF3	WT	PreB	-6.0532	6.53873
20940	MIFF3	WT	CD45RA	2.90963	0.692506
21023	MIFF3	WT	CD45	4.8505	3.85876
21096	MIFF3	WT	CD45	0.946082	-2.24297
21160	MIFF3	WT	CD45RA	-1.36262	1.0088
21161	MIFF3	WT	CD45	-1.65662	-4.74732
21341	MIFF3	WT	CD45	4.04754	-0.60457
21397	MIFF3	WT	CD45RA	-5.36496	0.594275
21506	MIFF3	WT	CD45	-1.04692	-4.02921
21513	MIFF3	WT	CD45RA	-5.98417	-0.731088
21533	MIFF3	WT	CD45	3.47279	-2.58473
21570	MIFF3	WT	CD45	-1.57992	-4.76173
21589	MIFF3	WT	CD45	6.11379	-1.40264
21607	MIFF3	WT	CD45	2.49789	-2.73672
21685	MIFF3	WT	CD45	0.542033	-5.53167
21713	MIFF3	WT	CD45	4.00943	-2.45368
21725	MIFF3	WT	PreB	-6.62706	7.17593
21806	MIFF3	WT	CD45RA	-6.42147	-0.497291
21913	MIFF3	WT	CD45	5.86779	4.89073
21948	MIFF3	WT	HSPC	-4.45963	-5.14274
21950	MIFF3	WT	PreB	-6.67526	6.9416
21954	MIFF3	WT	CD45	-1.45608	-2.11501
21963	MIFF3	WT	CD45	-0.600799	-1.25696
21990	MIFF3	WT	CD45	-1.07574	-0.977281
21996	MIFF3	WT	CD45RA	-2.66919	-1.43308
22023	MIFF3	WT	HSPC	-4.58946	-4.92456
22056	MIFF3	WT	CD45	3.67577	0.2712
22121	MIFF3	WT	CD45	3.53168	-2.57719
22128	MIFF3	WT	CD19lo	0.153235	3.12024
22142	MIFF3	WT	CD45	-0.0170475	-2.22791
22256	MIFF3	WT	PreB	-5.81078	6.68198
22282	MIFF3	WT	CD45	0.269655	-1.32176
22453	MIFF3	WT	CD45	0.669951	-3.71291
22574	MIFF3	WT	CD45	3.58759	-2.90076
22608	MIFF3	WT	CD45RA	-1.15116	0.0619743
22703	MIFF3	WT	CD45	2.50617	1.07267
22719	MIFF3	WT	CD45RA	-1.57148	-4.13836
22780	MIFF3	WT	CD45	-2.38493	-5.97222
22783	MIFF3	WT	CD45	0.674769	-3.88321
22840	MIFF3	WT	CD45	-3.0362	-5.90869
22868	MIFF3	WT	CD45	3.42636	4.1776
22874	MIFF3	WT	CD45RA	-4.19328	-3.14664
22941	MIFF3	WT	CD45	-3.12597	-1.54663
22948	MIFF3	WT	CD45	5.82027	-2.50303
22997	MIFF3	WT	CD45	-1.21127	-0.485176
23080	MIFF3	WT	CD45RA	0.587625	0.110853
23089	MIFF3	WT	CD45	-0.583854	-6.65874
23244	MIFF3	WT	CD45	-0.973499	-5.79166
23406	MIFF3	WT	HSPC	-4.55644	-4.17742
23491	MIFF3	WT	CD45RA	-3.53418	-0.887456
23512	MIFF3	WT	CD45RA	-3.70384	-3.35096
23531	MIFF3	WT	CD45	4.95511	4.64467
23623	MIFF3	WT	CD45RA	-6.69468	-0.277591
23656	MIFF3	WT	CD45RA	-5.52797	-2.67668
23690	MIFF3	WT	HSPC	-4.59349	-4.98106
23698	MIFF3	WT	CD45RA	0.574593	0.274001
23699	MIFF3	WT	PreB	-6.72336	4.02444
23762	MIFF3	WT	CD45	2.70668	5.33213
23875	MIFF3	WT	CD45	-3.90088	-5.38156
23915	MIFF3	WT	CD45	-3.70233	-4.39504
23924	MIFF3	WT	CD45	2.82961	-1.67377
23934	MIFF3	WT	CD45RA	-3.30745	-3.52491
23945	MIFF3	WT	CD45RA	2.54815	3.6433
24016	MIFF3	WT	CD45	-0.5041	-6.72913
24022	MIFF3	WT	CD45RA	-6.27994	-0.450098
24038	MIFF3	WT	CD45RA	3.29286	3.77761
24063	MIFF3	WT	CD45RA	-6.63374	-0.264182
24091	MIFF3	WT	CD19lo	-4.5405	-4.14002
24099	MIFF3	WT	CD45	-0.449247	-7.07387
24131	MIFF3	WT	CD45RA	-3.18385	-6.54096
24194	MIFF3	WT	PreB	-6.68882	3.1598
24281	MIFF3	WT	CD45	-1.80505	-5.66769
24318	MIFF3	WT	CD45	5.86035	2.88749
24335	MIFF3	WT	CD19lo	-0.751956	1.87528
24338	MIFF3	WT	CD45	0.510848	-1.81447
24404	MIFF3	WT	HSPC	1.80309	1.27284
24443	MIFF3	WT	CD45RA	-4.43081	-2.27546
24504	MIFF3	WT	CD45	-0.6716	-1.21158
24544	MIFF3	WT	CD45	1.21209	-1.8798
24635	MIFF3	WT	CD45RA	-5.21831	-3.06256
24644	MIFF3	WT	CD45	-1.74689	-5.56852
24678	MIFF3	WT	CD45RA	-5.38365	-2.32631
24728	MIFF3	WT	CD45	-3.29369	-4.53282
24812	MIFF3	WT	PreB	-6.12787	6.15249
24874	MIFF3	WT	CD45	4.34242	1.9523
25052	MIFF3	WT	CD45	5.7702	2.82056
25112	MIFF3	WT	CD45	3.26045	2.60051
25139	MIFF3	WT	CD45RA	-6.96001	0.292987
25171	MIFF3	WT	CD19lo	-1.10449	3.81627
25243	MIFF3	WT	CD45RA	-3.47237	-6.18077
25261	MIFF3	WT	HSPC	-4.73862	-5.06755
25415	MIFF3	WT	CD45	7.94776	4.14955
25466	MIFF3	WT	CD45RA	-5.04892	0.714594
25588	MIFF3	WT	CD45RA	-4.49353	-1.71286
25726	MIFF3	WT	CD45	3.27217	-2.64465
25732	MIFF3	WT	PreB	-6.64315	4.78493
25793	MIFF3	WT	CD45	-3.4282	-0.163673
25799	MIFF3	WT	CD45	-2.42193	-5.80362
25809	MIFF3	WT	HSPC	-4.55219	-5.12502
25856	MIFF3	WT	CD45	-0.583852	-1.2729
25889	MIFF3	WT	CD45	-1.09164	-7.12779
25898	MIFF3	WT	CD45RA	-4.67383	-2.47979
25929	MIFF3	WT	CD45	4.48504	1.16132
25978	MIFF3	WT	CD45	0.477778	-4.93725
25999	MIFF3	WT	CD19lo	-0.895031	4.91699
26013	MIFF3	WT	HSPC	-4.58988	-4.99788
26138	MIFF3	WT	CD19lo	-4.11391	-0.137205
26155	MIFF3	WT	CD45	5.60368	2.00078
26158	MIFF3	WT	CD45RA	-6.56305	-0.52957
26194	MIFF3	WT	CD19lo	-2.3308	-4.78095
26227	MIFF3	WT	CD45	-0.787078	0.304093
26295	MIFF3	WT	CD45	-1.77728	-4.11814
26337	MIFF3	WT	PreB	-6.36652	4.44584
26340	MIFF3	WT	CD45	-1.87265	-5.62727
26380	MIFF3	WT	PreB	-6.41191	7.03241
26384	MIFF3	WT	HSPC	-3.51209	-5.74266
26423	MIFF3	WT	PreB	-6.55779	6.32649
26430	MIFF3	WT	CD45RA	3.11748	1.43708
26566	MIFF3	WT	CD45	3.83465	5.01603
26578	MIFF3	WT	CD45RA	-6.10924	0.371804
26600	MIFF3	WT	CD45RA	-0.952865	-1.16544
26664	MIFF3	WT	CD19lo	-1.98786	3.32697
26746	MIFF3	WT	CD45RA	-6.01735	-1.00148
26778	MIFF3	WT	HSPC	-3.51499	-5.80472
26906	MIFF3	WT	CD45	-2.68948	-6.26188
26954	MIFF3	WT	CD45	5.76479	-2.55173
26957	MIFF3	WT	CD45RA	-2.12268	-1.81585
27010	MIFF3	WT	CD45RA	-3.74698	-6.29617
27038	MIFF3	WT	CD19lo	0.133238	2.20949
27042	MIFF3	WT	CD45	3.83159	5.02562
27141	MIFF3	WT	CD45RA	-5.76373	-0.820264
27143	MIFF3	WT	CD45	-0.280747	-2.88365
27183	MIFF3	WT	PreB	-6.14877	6.71899
27208	MIFF3	WT	CD45RA	-5.68113	-0.239293
27215	MIFF3	WT	HSPC	-3.92729	-5.6513
27227	MIFF3	WT	CD45	3.22543	2.31212
27237	MIFF3	WT	CD45	-1.04819	-5.58098
27246	MIFF3	WT	CD45	-2.13947	-6.57442
27257	MIFF3	WT	PreB	-6.6085	4.08136
27267	MIFF3	WT	CD45	4.91016	-1.47329
27292	MIFF3	WT	CD45	5.29766	-2.13851
27388	MIFF3	WT	CD45	0.171608	-3.77242
27398	MIFF3	WT	HSPC	-4.31107	-5.13848
27432	MIFF3	WT	CD45RA	-4.97204	-1.77058
27462	MIFF3	WT	CD45	3.29387	-2.81401
27528	MIFF3	WT	CD45RA	3.13539	3.87364
27594	MIFF3	WT	CD45RA	-2.40146	-4.0316
27597	MIFF3	WT	CD45	-0.711174	-2.49611
27622	MIFF3	WT	CD45	-0.58843	-6.62441
27677	MIFF3	WT	CD45RA	-4.9004	-1.82959
27737	MIFF3	WT	CD45RA	-1.05732	0.234847
27803	MIFF3	WT	CD45RA	-6.5845	-0.65172
27804	MIFF3	WT	CD19lo	-4.62122	0.6008
27831	MIFF3	WT	CD45	5.42806	2.04289
27852	MIFF3	WT	CD45	-1.42745	-3.15705
27920	MIFF3	WT	CD45	-1.22768	-2.31869
27986	MIFF3	WT	CD45	-0.925136	-4.78094
27992	MIFF3	WT	CD45	5.77492	0.223524
28007	MIFF3	WT	CD45	6.68806	2.56795
28033	MIFF3	WT	CD45	7.68288	0.583091
28052	MIFF3	WT	CD45	-0.026111	-1.58572
28099	MIFF3	WT	CD45RA	-5.61212	-2.3588
28105	MIFF3	WT	CD45RA	-5.80535	-0.158031
28109	MIFF3	WT	CD19lo	-0.158728	3.16489
28133	MIFF3	WT	CD45RA	-4.97313	-0.814541
28157	MIFF3	WT	CD45	-3.05247	-6.54198
28273	MIFF3	WT	CD45	0.729029	-4.78281
28284	MIFF3	WT	CD45RA	-6.19635	-0.0407379
28297	MIFF3	WT	CD19lo	-3.17361	-3.15803
28299	MIFF3	WT	CD45RA	-4.4064	-2.12183
28362	MIFF3	WT	CD45RA	0.922368	0.931175
28369	MIFF3	WT	CD45	-2.02577	-5.70571
28408	MIFF3	WT	HSPC	-3.89648	-5.48342
28428	MIFF3	WT	HSPC	1.65315	0.954856
28442	MIFF3	WT	CD45	5.65105	-0.599873
28538	MIFF3	WT	CD45	7.60826	3.8724
28562	MIFF3	WT	CD45	-0.521103	-7.13082
28600	MIFF3	WT	CD45	7.53486	3.41888
28642	MIFF3	WT	CD19lo	-2.31298	-4.74803
28708	MIFF3	WT	CD45	-3.61537	0.0251509
28768	MIFF3	WT	CD45	1.07877	-6.48824
28783	MIFF3	WT	CD45	-1.95376	-3.45231
28828	MIFF3	WT	CD45	-3.17479	-6.48513
28877	MIFF3	WT	CD45RA	-6.49915	-0.80966
28892	MIFF3	WT	CD45	-1.50588	-5.31031
28908	MIFF3	WT	CD45RA	-1.25786	-0.181254
28967	MIFF3	WT	CD45	2.91026	-3.02936
29003	MIFF3	WT	CD45RA	-6.18918	-0.100597
29051	MIFF3	WT	CD45	0.957709	-6.20904
29062	MIFF3	WT	CD45RA	-4.72367	-2.82015
29110	MIFF3	WT	HSPC	-3.72112	-5.87431
29134	MIFF3	WT	CD19lo	-5.74985	7.02208
29164	MIFF3	WT	CD19lo	-3.35016	-0.205263
29167	MIFF3	WT	CD45	-1.2998	-4.36971
29213	MIFF3	WT	CD45	-2.92063	-5.6676
29227	MIFF3	WT	CD45RA	-6.03394	-0.849614
29278	MIFF3	WT	CD45	0.0129374	-1.81622
29321	MIFF3	WT	CD45	5.65836	-1.77398
29330	MIFF3	WT	CD45	-3.77753	-5.69471
29382	MIFF3	WT	CD45	2.25314	-2.24935
29453	MIFF3	WT	CD45RA	-3.4154	-1.73747
29474	MIFF3	WT	CD45RA	2.45011	-1.67281
29483	MIFF3	WT	CD45	-2.85905	-6.02344
29507	MIFF3	WT	CD19lo	2.22281	4.97104
29593	MIFF3	WT	HSPC	-4.44486	-5.22192
29595	MIFF3	WT	CD45	5.98804	0.823158
29643	MIFF3	WT	CD45	-3.46006	-4.46838
29666	MIFF3	WT	CD45RA	0.134886	2.30447
29674	MIFF3	WT	CD45	-0.330435	-2.97939
29749	MIFF3	WT	CD45	4.50183	0.336388
[truncated: 19,232 more rows]

## Sheet: Figure 3C
Cell line	Genotype	Population	Cell number	Percent
[truncated: 20 more rows]

[truncated: 57 more sheets: Figure 3D, Figure 3F, Figure 4C, Figure 4D, Figure 4G, Figure 4H, Figure 5C, Figure 5E, Figure 6A, Figure 6B, Figure 6C, Figure 6D, Figure 7A, Figure 7B, Figure 7E, Figure 8A, Figure 8C, Figure 8H, FigS1A, FigS1B …]
